# Supplementary material for: Synthesis, spectroscopic and Hirshfeld surface analysis and fluorescence studies of (2E,2′E)-3,3′-(1,4-phenyl­ene)bis­[1-(4-hy­droxy­phen­yl)prop-2-en-1-one] N,N-di­methyl­formamide disolvate
Source: Acta Crystallogr E Crystallogr Commun. 2018 May 22;74(Pt 6):835–9. doi: 10.1107/S2056989018007429 (PMC6002815; doi:10.1107/S2056989018007429)
Supplement: Supplementary file 1 [file e-74-00835-sup1.cif]

##############################################################################
#                                                                            #
# This CIF contains the data in a paper accepted for publication in          #
# Acta Crystallographica Section E. It conforms to the requirements of       #
# Notes for Authors for Acta Crystallographica Section E, and has been       #
# peer reviewed under the auspices of the IUCr Commission on Journals.       #
#                                                                            #
# Full details of the Crystallographic Information File format               #
# are given in the paper "The Crystallographic Information File (CIF):       #
# a New Standard Archive File for Crystallography" by S. R. Hall, F. H.      #
# Allen and I. D. Brown [Acta Cryst. (1991), A47, 655-685].                  #
#                                                                            #
# The current version of the core CIF dictionary is obtainable from          #
# ftp://ftp.iucr.org/pub/cif_core.dic.                                       #
#                                                                            #
# Software is freely available for graphical display of the structure(s)     #
# in this CIF. For information consult the CIF software page                 #
# http://www.iucr.org/resources/cif/software.                                #
#                                                                            #
# This file may be used for bona fide research purposes within the           #
# scientific community so long as proper attribution is given to the journal # 
# article from which it was obtained.                                        #
#                                                                            #
##############################################################################
data_global
_audit_creation_method     'PLATON <TABLE ACC> option'
_journal_date_recd_electronic     2018-05-04
_journal_date_accepted     2018-05-16
_journal_name_full     'Acta Crystallographica, Section E'
_journal_year     2018
_journal_volume     74
_journal_issue      6
_journal_page_first     835
_journal_page_last     839
_journal_paper_category     GO
_journal_paper_doi     10.1107/S2056989018007429
_journal_coeditor_code     XU5924
_publ_contact_author_name
;
'Dr. Ismail Warad'
;
_publ_contact_author_address
;
Department of Chemistry,
Science College, An-Najah National University,
P.O. Box 7, Nablus, West Bank, Palestine Territories
;
_publ_contact_author_email     'khalil.i@najah.edu'
_publ_contact_author_fax     '+972 9234 5982'
_publ_contact_author_phone     '+972 9234 5982'
_publ_section_title
;\
Synthesis, spectroscopic and Hirshfeld surface analysis and fluorescence studies
of
(2<i>E</i>,2'<i>E</i>)-3,3'-(1,4-phenylene)bis[1-(4-hydroxyphenyl)prop-2-en-\
1-one] <i>N</i>,<i>N</i>-dimethylformamide disolvate
;
loop_
    _publ_author_name
    _publ_author_address
    'Kwong, Huey Chong'
;
School of Chemical Sciences, Universiti Sains Malaysia,
Penang 11800 USM,
Malaysia
;
    'Sim, Ai Jia'
;
X-ray Crystallography Unit
School of Physics
Universiti Sains Malaysia
11800 USM, Penang
Malaysia
;
    'Chidan Kumar, C. S.'
;
Department of Engineering Chemistry,
Vidya Vikas Institute of Engineering & Technology,
Visvesvaraya Technological University, Alanahally,
Mysuru 570028,
Karnataka,
India
;
    'Quah, Ching Kheng'
;
X-ray Crystallography Unit
School of Physics
Universiti Sains Malaysia
11800 USM, Penang
Malaysia
;
    'Suchada Chantrapromma'
;
Department of Chemistry
Faculty of Science
Prince of Songkla University
Hat-Yai, Songkhla 90112
Thailand
;
    'Naveen, S.'
;
Department of Physics
School of Engineering and Technology
Jain University, Bangalore 562 112,
India
;
    'Warad, Ismail'
;
Department of Chemistry, Science College,
An-Najah National University,
PO Box 7, Nablus, West Bank,
Palestinian Territories
;
_publ_section_synopsis
;
In the  bischalcone molecule, the central benzene and terminal hydroxyphenyl
rings form a dihedral angle of 14.28 (11)\% and the central C\\db C double
bond adopts a <i>trans</i> conformation. In the crystal, the title molecule
and solvate are linked by O---H...O hydrogen bonds.
;
data_I
_database_code_depnum_ccdc_archive 'CCDC 1449629'
_chemical_name_systematic
;\
(2<i>E</i>,2'<i>E</i>)-3,3'-(1,4-phenylene)bis[1-(4-hydroxyphenyl)prop-2-en-\
1-one] <i>N</i>,<i>N</i>-dimethylformamide disolvate
;
_chemical_name_common     ?
_chemical_formula_moiety     'C24 H18 O4, 2(C3 H7 N O)'
_chemical_formula_sum     'C30 H32 N2 O6'
_chemical_formula_iupac     'C24 H18 O4, 2C3 H7 N O'
_chemical_formula_weight     516.57
_chemical_melting_point     ?
_shelx_space_group_comment
;
The symmetry employed for this shelxl refinement is uniquely defined
by the following loop, which should always be used as a source of
symmetry information in preference to the above space-group names.
They are only intended as comments.
;
_space_group_crystal_system     triclinic
_space_group_name_H-M_alt     'P -1'
_space_group_name_Hall     '-P 1'
loop_
    _symmetry_equiv_pos_as_xyz
    'x, y, z'
    '-x, -y, -z'
_cell_length_a     6.0569(5)
_cell_length_b     9.5801(5)
_cell_length_c     11.9941(8)
_cell_angle_alpha     72.867(2)
_cell_angle_beta     84.649(2)
_cell_angle_gamma     86.710(2)
_cell_volume     661.86(8)
_cell_formula_units_Z     1
_cell_measurement_reflns_used     4190
_cell_measurement_theta_min     2.41
_cell_measurement_theta_max     23.49
_cell_measurement_temperature     294(2)
_exptl_crystal_description     'block'
_exptl_crystal_colour     'colourless'
_exptl_crystal_size_max     0.247
_exptl_crystal_size_mid     0.241
_exptl_crystal_size_min     0.097
_exptl_crystal_density_diffrn     1.296
_exptl_crystal_density_meas     ?
_exptl_crystal_density_method     ?
_exptl_crystal_F_000     274
_exptl_absorpt_coefficient_mu     0.091
_exptl_absorpt_correction_type     multi-scan
_exptl_absorpt_process_details
;
(SADABS; Bruker, 2012)
;
_shelx_estimated_absorpt_T_min     0.978
_shelx_estimated_absorpt_T_max     0.991
_exptl_absorpt_correction_T_min     0.961
_exptl_absorpt_correction_T_max     0.991
_exptl_special_details     ?
_diffrn_ambient_temperature     294(2)
_diffrn_radiation_type     MoK\a
_diffrn_radiation_wavelength     0.71073
_diffrn_radiation_source     'fine-focus sealed tube'
_diffrn_radiation_monochromator     graphite
_diffrn_measurement_device_type
;
Bruker APEXII DUO CCD area-detector
;
_diffrn_measurement_method     '\f and \w scans'
_diffrn_detector_area_resol_mean     .
_diffrn_reflns_number     21963
_diffrn_reflns_av_R_equivalents     0.0430
_diffrn_reflns_theta_min     1.782
_diffrn_reflns_theta_max     27.496
_diffrn_reflns_theta_full     25.242
_diffrn_measured_fraction_theta_max     0.999
_diffrn_measured_fraction_theta_full     0.998
_diffrn_reflns_limit_h_min     -7
_diffrn_reflns_limit_h_max     7
_diffrn_reflns_limit_k_min     -12
_diffrn_reflns_limit_k_max     12
_diffrn_reflns_limit_l_min     -15
_diffrn_reflns_limit_l_max     15
_refine_special_details     ?
_reflns_number_total     3039
_reflns_number_gt     1944
_reflns_threshold_expression     'I > 2\s(I)'
_refine_ls_structure_factor_coef     Fsqd
_refine_ls_matrix_type     full
_refine_ls_R_factor_all     0.0927
_refine_ls_R_factor_gt     0.0573
_refine_ls_wR_factor_gt     0.1560
_refine_ls_wR_factor_ref     0.1771
_refine_ls_goodness_of_fit_ref     1.072
_refine_ls_restrained_S_all     1.072
_refine_ls_number_reflns     3039
_refine_ls_number_parameters     178
_refine_ls_number_restraints     0
_refine_ls_hydrogen_treatment     mixed
_refine_ls_weighting_scheme     calc
_refine_ls_weighting_details
;
 w=1/[\s^2^(Fo^2^)+(0.0694P)^2^+0.2543P]
 where P=(Fo^2^+2Fc^2^)/3
;
_atom_sites_solution_hydrogens     mixed
_atom_sites_solution_primary     ?
_atom_sites_solution_secondary     ?
_refine_ls_shift/su_max     0.000
_refine_ls_shift/su_mean     0.000
_refine_diff_density_max     0.169
_refine_diff_density_min     -0.192
_refine_ls_extinction_method     none
_refine_ls_extinction_coef     .
loop_
    _atom_type_symbol
    _atom_type_description
    _atom_type_scat_dispersion_real
    _atom_type_scat_dispersion_imag
    _atom_type_scat_source
    'C' 'C' 0.0033 0.0016
                         'International Tables Vol C Tables 4.2.6.8 and 6.1.1.4'
    'H' 'H' 0.0000 0.0000
                         'International Tables Vol C Tables 4.2.6.8 and 6.1.1.4'
    'N' 'N' 0.0061 0.0033
                         'International Tables Vol C Tables 4.2.6.8 and 6.1.1.4'
    'O' 'O' 0.0106 0.0060
                         'International Tables Vol C Tables 4.2.6.8 and 6.1.1.4'
_computing_data_collection
;
APEX2 (Bruker, 2012)
;
_computing_cell_refinement
;
SAINT (Bruker, 2012)
;
_computing_data_reduction
;
SAINT (Bruker, 2012)
;
_computing_structure_solution
;
SHELXS97 (Sheldrick, 2008)
;
_computing_structure_refinement
;
SHELXL2013 (Sheldrick, 2015)
;
_computing_molecular_graphics
;
SHELXL2013 (Sheldrick, 2015) and Mercury (Macrae <i>et al.</i>,
2006)
;
_computing_publication_material
;
SHELXL2013 (Sheldrick, 2015) and PLATON (Spek, 2009)
;
loop_
    _atom_site_type_symbol
    _atom_site_label
    _atom_site_fract_x
    _atom_site_fract_y
    _atom_site_fract_z
    _atom_site_U_iso_or_equiv
    _atom_site_adp_type
    _atom_site_calc_flag
    _atom_site_occupancy
    _atom_site_disorder_assembly
    _atom_site_disorder_group
    O O1 -0.1262(3) 0.5766(2) 0.23944(17) 0.0750(6) Uani d 1 . .
    O O2 0.2445(3) 0.0650(2) 0.64822(17) 0.0793(6) Uani d 1 . .
    H H2B 0.108(7) 0.010(5) 0.682(4) 0.145(15) Uiso d 1 . .
    C C1 -0.0487(4) 0.3283(3) 0.4223(2) 0.0545(6) Uani d 1 . .
    H H1A -0.1859 0.3421 0.3911 0.065 Uiso calc 1 . .
    C C2 -0.0096(4) 0.2057(3) 0.5127(2) 0.0571(6) Uani d 1 . .
    H H2A -0.1197 0.1376 0.5423 0.069 Uiso calc 1 . .
    C C3 0.1943(4) 0.1834(3) 0.5599(2) 0.0542(6) Uani d 1 . .
    C C4 0.3540(4) 0.2863(3) 0.5152(2) 0.0643(7) Uani d 1 . .
    H H4A 0.4909 0.2727 0.5468 0.077 Uiso calc 1 . .
    C C5 0.3131(4) 0.4087(3) 0.4244(2) 0.0557(6) Uani d 1 . .
    H H5A 0.4233 0.4767 0.3951 0.067 Uiso calc 1 . .
    C C6 0.1110(3) 0.4324(2) 0.37597(18) 0.0460(5) Uani d 1 . .
    C C7 0.0568(4) 0.5610(2) 0.2773(2) 0.0527(6) Uani d 1 . .
    C C8 0.2297(4) 0.6688(2) 0.2225(2) 0.0552(6) Uani d 1 . .
    H H8A 0.3635 0.6600 0.2566 0.066 Uiso calc 1 . .
    C C9 0.2000(4) 0.7762(2) 0.1276(2) 0.0503(5) Uani d 1 . .
    H H9A 0.0634 0.7814 0.0968 0.060 Uiso calc 1 . .
    C C10 0.3566(3) 0.8892(2) 0.06404(18) 0.0452(5) Uani d 1 . .
    C C11 0.5544(4) 0.9078(2) 0.1063(2) 0.0515(6) Uani d 1 . .
    H H11A 0.5925 0.8463 0.1781 0.062 Uiso calc 1 . .
    C C12 0.3042(4) 0.9840(2) -0.0435(2) 0.0513(6) Uani d 1 . .
    H H12A 0.1716 0.9740 -0.0733 0.062 Uiso calc 1 . .
    N N1 0.3441(3) 0.2611(2) 0.16532(17) 0.0539(5) Uani d 1 . .
    O O3 0.0634(3) 0.1066(2) 0.23142(17) 0.0752(6) Uani d 1 . .
    C C13 0.2500(4) 0.1452(3) 0.2375(2) 0.0610(6) Uani d 1 . .
    H H13A 0.3312 0.0880 0.2977 0.073 Uiso calc 1 . .
    C C14 0.5659(4) 0.3002(3) 0.1757(3) 0.0788(8) Uani d 1 . .
    H H14A 0.6290 0.2276 0.2392 0.118 Uiso calc 1 . .
    H H14B 0.5611 0.3935 0.1906 0.118 Uiso calc 1 . .
    H H14C 0.6553 0.3055 0.1042 0.118 Uiso calc 1 . .
    C C15 0.2266(5) 0.3526(3) 0.0692(3) 0.0767(8) Uani d 1 . .
    H H15A 0.0810 0.3160 0.0728 0.115 Uiso calc 1 . .
    H H15B 0.3065 0.3518 -0.0036 0.115 Uiso calc 1 . .
    H H15C 0.2142 0.4508 0.0746 0.115 Uiso calc 1 . .
loop_
    _atom_site_aniso_label
    _atom_site_aniso_U_11
    _atom_site_aniso_U_22
    _atom_site_aniso_U_33
    _atom_site_aniso_U_12
    _atom_site_aniso_U_13
    _atom_site_aniso_U_23
    O1 0.0553(10) 0.0705(12) 0.0816(13) -0.0128(9) -0.0211(9) 0.0120(10)
    O2 0.0605(11) 0.0750(13) 0.0769(13) -0.0169(9) -0.0191(9) 0.0242(10)
    C1 0.0427(12) 0.0581(14) 0.0556(13) -0.0102(10) -0.0092(10) -0.0021(11)
    C2 0.0456(12) 0.0556(14) 0.0594(14) -0.0185(10) -0.0057(10) 0.0034(11)
    C3 0.0496(12) 0.0534(13) 0.0500(13) -0.0106(10) -0.0049(10) 0.0018(10)
    C4 0.0446(12) 0.0718(17) 0.0646(15) -0.0158(11) -0.0162(11) 0.0047(13)
    C5 0.0469(12) 0.0555(14) 0.0556(14) -0.0185(10) -0.0063(10) 0.0018(11)
    C6 0.0460(11) 0.0456(12) 0.0431(11) -0.0080(9) -0.0033(9) -0.0065(9)
    C7 0.0500(13) 0.0511(13) 0.0525(13) -0.0072(10) -0.0079(10) -0.0062(10)
    C8 0.0517(13) 0.0524(13) 0.0545(14) -0.0100(10) -0.0106(10) -0.0012(11)
    C9 0.0473(12) 0.0462(12) 0.0516(13) -0.0047(9) -0.0045(9) -0.0047(10)
    C10 0.0476(11) 0.0393(11) 0.0445(12) -0.0030(9) -0.0027(9) -0.0060(9)
    C11 0.0558(13) 0.0463(12) 0.0445(12) -0.0046(10) -0.0115(10) 0.0018(9)
    C12 0.0496(12) 0.0490(13) 0.0511(13) -0.0069(10) -0.0127(10) -0.0047(10)
    N1 0.0451(10) 0.0505(11) 0.0621(12) -0.0071(8) -0.0028(9) -0.0097(9)
    O3 0.0622(11) 0.0740(12) 0.0797(13) -0.0249(9) 0.0030(9) -0.0060(10)
    C13 0.0598(15) 0.0552(15) 0.0622(15) -0.0043(12) -0.0051(11) -0.0074(12)
    C14 0.0536(15) 0.083(2) 0.104(2) -0.0178(14) -0.0046(14) -0.0301(17)
    C15 0.0751(18) 0.0691(18) 0.0739(19) -0.0094(14) -0.0138(14) 0.0016(14)
_geom_special_details
;
 All esds (except the esd in the dihedral angle between two l.s. planes)
 are estimated using the full covariance matrix.  The cell esds are taken
 into account individually in the estimation of esds in distances, angles
 and torsion angles; correlations between esds in cell parameters are only
 used when they are defined by crystal symmetry.  An approximate (isotropic)
 treatment of cell esds is used for estimating esds involving l.s. planes.
;
loop_
    _geom_bond_atom_site_label_1
    _geom_bond_atom_site_label_2
    _geom_bond_site_symmetry_2
    _geom_bond_distance
    _geom_bond_publ_flag
    O1 C7 . 1.221(3) ?
    O2 C3 . 1.347(3) ?
    O2 H2B . 0.99(4) ?
    C1 C2 . 1.370(3) ?
    C1 C6 . 1.387(3) ?
    C1 H1A . 0.9300 ?
    C2 C3 . 1.386(3) ?
    C2 H2A . 0.9300 ?
    C3 C4 . 1.377(3) ?
    C4 C5 . 1.374(3) ?
    C4 H4A . 0.9300 ?
    C5 C6 . 1.382(3) ?
    C5 H5A . 0.9300 ?
    C6 C7 . 1.481(3) ?
    C7 C8 . 1.480(3) ?
    C8 C9 . 1.310(3) ?
    C8 H8A . 0.9300 ?
    C9 C10 . 1.466(3) ?
    C9 H9A . 0.9300 ?
    C10 C11 . 1.383(3) ?
    C10 C12 . 1.393(3) ?
    C11 C12 2_675 1.377(3) ?
    C11 H11A . 0.9300 ?
    C12 C11 2_675 1.377(3) ?
    C12 H12A . 0.9300 ?
    N1 C13 . 1.312(3) ?
    N1 C14 . 1.441(3) ?
    N1 C15 . 1.445(3) ?
    O3 C13 . 1.224(3) ?
    C13 H13A . 0.9300 ?
    C14 H14A . 0.9600 ?
    C14 H14B . 0.9600 ?
    C14 H14C . 0.9600 ?
    C15 H15A . 0.9600 ?
    C15 H15B . 0.9600 ?
    C15 H15C . 0.9600 ?
loop_
    _geom_angle_atom_site_label_1
    _geom_angle_atom_site_label_2
    _geom_angle_atom_site_label_3
    _geom_angle_site_symmetry_1
    _geom_angle_site_symmetry_3
    _geom_angle
    _geom_angle_publ_flag
    C3 O2 H2B . . 110(2) ?
    C2 C1 C6 . . 121.8(2) ?
    C2 C1 H1A . . 119.1 ?
    C6 C1 H1A . . 119.1 ?
    C1 C2 C3 . . 119.8(2) ?
    C1 C2 H2A . . 120.1 ?
    C3 C2 H2A . . 120.1 ?
    O2 C3 C4 . . 118.0(2) ?
    O2 C3 C2 . . 123.0(2) ?
    C4 C3 C2 . . 119.0(2) ?
    C5 C4 C3 . . 120.6(2) ?
    C5 C4 H4A . . 119.7 ?
    C3 C4 H4A . . 119.7 ?
    C4 C5 C6 . . 121.1(2) ?
    C4 C5 H5A . . 119.4 ?
    C6 C5 H5A . . 119.4 ?
    C5 C6 C1 . . 117.6(2) ?
    C5 C6 C7 . . 123.92(19) ?
    C1 C6 C7 . . 118.46(19) ?
    O1 C7 C8 . . 120.2(2) ?
    O1 C7 C6 . . 120.7(2) ?
    C8 C7 C6 . . 119.10(19) ?
    C9 C8 C7 . . 122.0(2) ?
    C9 C8 H8A . . 119.0 ?
    C7 C8 H8A . . 119.0 ?
    C8 C9 C10 . . 127.7(2) ?
    C8 C9 H9A . . 116.2 ?
    C10 C9 H9A . . 116.2 ?
    C11 C10 C12 . . 117.98(19) ?
    C11 C10 C9 . . 123.14(19) ?
    C12 C10 C9 . . 118.88(19) ?
    C12 C11 C10 2_675 . 121.0(2) ?
    C12 C11 H11A 2_675 . 119.5 ?
    C10 C11 H11A . . 119.5 ?
    C11 C12 C10 2_675 . 121.0(2) ?
    C11 C12 H12A 2_675 . 119.5 ?
    C10 C12 H12A . . 119.5 ?
    C13 N1 C14 . . 122.5(2) ?
    C13 N1 C15 . . 119.9(2) ?
    C14 N1 C15 . . 117.6(2) ?
    O3 C13 N1 . . 124.9(2) ?
    O3 C13 H13A . . 117.6 ?
    N1 C13 H13A . . 117.6 ?
    N1 C14 H14A . . 109.5 ?
    N1 C14 H14B . . 109.5 ?
    H14A C14 H14B . . 109.5 ?
    N1 C14 H14C . . 109.5 ?
    H14A C14 H14C . . 109.5 ?
    H14B C14 H14C . . 109.5 ?
    N1 C15 H15A . . 109.5 ?
    N1 C15 H15B . . 109.5 ?
    H15A C15 H15B . . 109.5 ?
    N1 C15 H15C . . 109.5 ?
    H15A C15 H15C . . 109.5 ?
    H15B C15 H15C . . 109.5 ?
loop_
    _geom_torsion_atom_site_label_1
    _geom_torsion_atom_site_label_2
    _geom_torsion_atom_site_label_3
    _geom_torsion_atom_site_label_4
    _geom_torsion_site_symmetry_1
    _geom_torsion_site_symmetry_2
    _geom_torsion_site_symmetry_3
    _geom_torsion_site_symmetry_4
    _geom_torsion
    _geom_torsion_publ_flag
    C6 C1 C2 C3 . . . . -0.1(4) ?
    C1 C2 C3 O2 . . . . -179.5(2) ?
    C1 C2 C3 C4 . . . . 0.5(4) ?
    O2 C3 C4 C5 . . . . 179.4(2) ?
    C2 C3 C4 C5 . . . . -0.6(4) ?
    C3 C4 C5 C6 . . . . 0.3(4) ?
    C4 C5 C6 C1 . . . . 0.0(4) ?
    C4 C5 C6 C7 . . . . -179.3(2) ?
    C2 C1 C6 C5 . . . . -0.1(4) ?
    C2 C1 C6 C7 . . . . 179.3(2) ?
    C5 C6 C7 O1 . . . . -179.0(2) ?
    C1 C6 C7 O1 . . . . 1.7(4) ?
    C5 C6 C7 C8 . . . . 2.7(4) ?
    C1 C6 C7 C8 . . . . -176.6(2) ?
    O1 C7 C8 C9 . . . . -5.6(4) ?
    C6 C7 C8 C9 . . . . 172.7(2) ?
    C7 C8 C9 C10 . . . . -179.5(2) ?
    C8 C9 C10 C11 . . . . -8.4(4) ?
    C8 C9 C10 C12 . . . . 172.3(2) ?
    C12 C10 C11 C12 . . . 2_675 -0.5(4) ?
    C9 C10 C11 C12 . . . 2_675 -179.8(2) ?
    C11 C10 C12 C11 . . . 2_675 0.5(4) ?
    C9 C10 C12 C11 . . . 2_675 179.8(2) ?
    C14 N1 C13 O3 . . . . -179.1(3) ?
    C15 N1 C13 O3 . . . . -0.8(4) ?
loop_
    _geom_hbond_atom_site_label_D
    _geom_hbond_atom_site_label_H
    _geom_hbond_atom_site_label_A
    _geom_hbond_site_symmetry_A
    _geom_hbond_distance_DH
    _geom_hbond_distance_HA
    _geom_hbond_distance_DA
    _geom_hbond_angle_DHA
    _geom_hbond_publ_flag
    O2 H2B O3 2_556 0.99(4) 1.63(5) 2.592(3) 162(4) yes
_shelx_hkl_file
;
  -1   0   0 -0.0471 0.05030   9
  -1   0   0 0.02434 0.05395   9
  -1   0   0 0.05687 0.05998   2
  -1   0   0 -0.0173 0.10903   4
  -1   0   0 0.00417 0.06960   8
   1   0   0 0.08696 0.17513   4
   1   0   0 0.06068 0.05561   9
   1   0   0 -0.0502 0.05836   2
   1   0   0 -0.0539 0.18215   1
   1   0   0 -0.0131 0.07698   3
   1   0   0 -0.0012 0.06117   6
   1   0   0 0.00852 0.11255   7
   1   0   0 -0.0459 0.07874   5
  -2   0   0 54.4457 1.23329   2
  -2   0   0 53.7967 1.88571   1
  -2   0   0 54.3915 1.19814   9
  -2   0   0 51.6075 1.81287   4
  -2   0   0 52.7194 1.46122   8
  -2   0   0 54.5036 1.22088   9
   2   0   0 54.0278 1.19224   9
   2   0   0 58.0093 1.61052   5
   2   0   0 55.9485 1.28837   2
   2   0   0 56.3201 1.27889   6
   2   0   0 55.6346 2.11639   4
   2   0   0 54.8110 1.89590   7
   2   0   0 52.1335 2.12910   1
   2   0   0 55.9264 1.46494   3
  -3   0   0 -0.0089 0.25485   8
  -3   0   0 0.04716 0.17304   9
  -3   0   0 0.02794 0.15033   2
  -3   0   0 -0.0729 0.26149   4
  -3   0   0 -0.0635 0.12235   9
   3   0   0 -0.0082 0.30847   3
   3   0   0 -0.1794 0.64210   1
   3   0   0 -0.5507 0.34996   5
   3   0   0 -0.1828 0.23158   6
   3   0   0 0.16249 0.45998   4
   3   0   0 -0.0385 0.12934   9
   3   0   0 -0.0296 0.19961   2
   3   0   0 -0.0305 0.35679   7
  -4   0   0 13.7781 0.66528   9
  -4   0   0 13.8811 0.70100   9
  -4   0   0 14.9725 0.99774   8
  -4   0   0 14.2134 1.28418   4
  -4   0   0 15.7534 1.33314   1
  -4   0   0 15.0348 0.72636   2
   4   0   0 15.2863 0.79289   6
   4   0   0 15.2343 0.68660   9
   4   0   0 12.5874 1.05638   5
   4   0   0 15.4433 1.36066   7
   4   0   0 15.6703 1.52710   4
   4   0   0 14.1229 0.94596   3
   4   0   0 15.4463 1.56563   1
  -5   0   0 -0.0424 0.50068   4
  -5   0   0 0.06697 0.20624   2
  -5   0   0 -0.2507 0.25703   8
  -5   0   0 -0.0624 0.38883   1
  -5   0   0 -0.1900 0.16503   9
  -5   0   0 -0.0620 0.19137   9
   5   0   0 0.15035 0.47962   7
   5   0   0 -0.7207 0.35270   5
   5   0   0 0.11610 0.28904   6
   5   0   0 -0.0427 0.34624   3
   5   0   0 0.01213 0.64841   1
  -6   0   0 15.1496 1.69603   4
  -6   0   0 13.9050 1.20402   8
  -6   0   0 13.7451 0.83139   2
  -6   0   0 12.6691 0.80418   9
  -6   0   0 13.6007 1.56367   1
  -6   0   0 13.6272 0.78467   9
   6   0   0 14.2125 2.51476   1
   6   0   0 13.9458 1.17242   3
   6   0   0 13.6967 2.08384   7
   6   0   0 15.5236 1.70485   5
   6   0   0 13.5016 0.90499   6
  -7   0   0 0.47909 0.66465   4
  -7   0   0 0.12472 0.48334   8
  -7   0   0 -0.5722 0.50965   1
  -7   0   0 -0.3778 0.19215   9
  -7   0   0 0.29685 0.28495   9
  -7   0   0 -0.0733 0.27073   2
   7   0   0 -0.1223 0.41279   5
   7   0   0 -0.1897 0.28837   6
   7   0   0 0.35640 1.11169   1
   7   0   0 0.30021 0.96592   7
   7   0   0 0.06401 0.45635   3
  -8   0   0 -0.3273 0.51390   8
  -8   0   0 -1.1099 0.78479   1
  -8   0   0 0.75185 0.80854   4
   8   0   0 0.13710 1.70711   1
   8   0   0 -0.1161 0.49533   3
   8   0   0 0.93533 1.16541   7
   8   0   0 -0.0435 0.70440   5
  -9   0   0 -0.5678 0.56233   8
  -9   0   0 0.58303 1.08352   1
  -9   0   0 -0.0038 1.05813   4
   9   0   0 0.56746 0.66999   3
   9   0   0 -0.2846 0.68423   5
   9   0   0 -0.6556 1.05034   7
   9   0   0 -0.6969 1.62300   1
 -10   0   0 10.6845 1.91338   8
 -10   0   0 9.41310 2.40041   4
 -10   0   0 7.54789 2.21296   1
  10   0   0 6.96423 1.68291   5
  10   0   0 6.80463 2.19944   7
  10   0   0 9.43240 1.65504   3
  10   0   0 10.0695 3.42731   1
 -11   0   0 0.97712 1.12803   1
 -11   0   0 0.14211 1.30963   4
  11   0   0 0.04242 2.29982   1
  11   0   0 -0.0895 0.61587   5
  11   0   0 1.15744 0.87846   3
  11   0   0 -0.1314 1.16799   7
 -12   0   0 -0.3453 1.50003   4
 -12   0   0 -0.8397 1.08866   1
  12   0   0 0.15921 2.07140   1
  12   0   0 1.50120 1.89893   7
  12   0   0 -0.2831 1.02060   5
 -13   0   0 0.58454 1.73398   4
 -13   0   0 0.10471 1.48120   1
  13   0   0 1.65823 2.23178   7
  13   0   0 1.31358 1.23870   5
  13   0   0 -0.5242 3.45202   1
  13  -1   0 -1.4441 2.25935   1
  13  -1   0 -0.7599 0.91065   5
  13  -1   0 -0.2924 1.38050   7
 -13   1   0 -0.2357 1.09449   1
 -13   1   0 -1.5035 1.02252   4
  12  -1   0 0.82305 1.22166   5
  12  -1   0 -4.0159 2.35733   1
  12  -1   0 1.47336 1.96033   7
 -12   1   0 1.84911 1.56853   1
 -12   1   0 -0.6310 1.46932   4
  11  -1   0 -0.2583 0.88010   5
  11  -1   0 0.62898 2.60994   1
  11  -1   0 1.03462 1.48324   7
 -11   1   0 -0.0669 1.37824   4
 -11   1   0 -0.2093 0.98895   1
  10  -1   0 -0.4406 0.52461   5
  10  -1   0 -3.8910 1.49446   1
  10  -1   0 -0.4672 1.27486   7
 -10   1   0 1.03830 1.34934   4
 -10   1   0 -0.0662 0.73530   8
 -10   1   0 0.09852 1.06438   1
   9  -1   0 6.43432 2.69851   1
   9  -1   0 3.26933 1.69666   7
   9  -1   0 4.02922 1.10927   3
   9  -1   0 3.67941 1.32960   5
  -9   1   0 6.94152 1.58163   8
  -9   1   0 4.57276 1.80978   4
  -9   1   0 4.65671 1.79545   1
   8  -1   0 0.73314 0.56452   3
   8  -1   0 0.61430 1.03383   7
   8  -1   0 -1.0764 1.37689   1
   8  -1   0 0.42286 0.73812   5
  -8   1   0 0.00315 0.61333   8
  -8   1   0 0.07951 0.87332   4
  -8   1   0 -0.5693 0.83089   1
   7  -1   0 15.9983 3.01694   1
   7  -1   0 16.1146 2.60740   7
   7  -1   0 13.0463 1.45950   3
   7  -1   0 14.7755 0.99937   6
   7  -1   0 14.2505 1.82882   5
  -7   1   0 15.6968 2.39456   4
  -7   1   0 14.9813 1.81481   8
  -7   1   0 13.2086 2.31237   1
  -7   1   0 15.0302 1.16843   9
  -7   1   0 13.4643 1.07293   2
  -7   1   0 12.2784 0.99286   9
   6  -1   0 -0.3774 0.76308   1
   6  -1   0 0.26014 0.29615   6
   6  -1   0 0.28433 0.58005   5
   6  -1   0 0.24296 0.79304   4
   6  -1   0 0.05363 0.21185   9
   6  -1   0 0.11629 0.78535   7
   6  -1   0 0.18901 0.44318   3
  -6   1   0 -0.1343 0.22830   9
  -6   1   0 -0.0553 0.26504   2
  -6   1   0 -0.0722 0.58955   4
  -6   1   0 -0.6787 0.39339   1
  -6   1   0 0.57963 0.33139   9
  -6   1   0 -0.1714 0.36629   8
   5  -1   0 9.12341 1.04856   3
   5  -1   0 9.45531 0.73984   9
   5  -1   0 9.36042 1.24889   5
   5  -1   0 9.62368 1.66310   7
   5  -1   0 11.0476 2.16912   1
   5  -1   0 7.94486 0.67232   6
   5  -1   0 9.89551 2.00272   4
  -5   1   0 7.34351 0.77805   9
  -5   1   0 9.30511 1.18709   8
  -5   1   0 9.26924 1.58322   4
  -5   1   0 8.20844 0.75083   9
  -5   1   0 7.59198 0.86232   2
   4  -1   0 0.24185 0.21356   9
   4  -1   0 -0.2783 0.65282   1
   4  -1   0 0.49853 0.53245   7
   4  -1   0 -0.0451 0.28060   3
   4  -1   0 -0.1971 0.24384   5
   4  -1   0 0.00898 0.50875   4
   4  -1   0 -0.3164 0.17990   6
  -4   1   0 -0.1493 0.24618   8
  -4   1   0 0.10180 0.23105   9
  -4   1   0 -0.0753 0.30981   4
  -4   1   0 0.07899 0.23971   2
  -4   1   0 -0.0388 0.22901   9
   3  -1   0 94.7508 2.14607   6
   3  -1   0 85.3966 3.56569   1
   3  -1   0 91.4264 2.47022   2
   3  -1   0 90.5377 2.26352   9
   3  -1   0 92.7758 2.59442   5
   3  -1   0 91.0210 3.18313   7
   3  -1   0 94.0786 2.33579   3
   3  -1   0 86.9582 2.81492   8
   3  -1   0 97.8455 3.65675   4
  -3   1   0 89.5033 2.26041   9
  -3   1   0 94.3594 2.39511   2
  -3   1   0 87.8824 2.29837   9
  -3   1   0 89.0354 2.61688   8
  -3   1   0 87.8463 3.09626   4
   2  -1   0 -0.0319 0.42061   7
   2  -1   0 -0.1333 0.17130   6
   2  -1   0 -0.3253 0.33998   8
   2  -1   0 -0.1030 0.49349   4
   2  -1   0 -0.3186 0.53590   1
   2  -1   0 -0.0305 0.22558   3
   2  -1   0 0.08563 0.17027   9
   2  -1   0 -0.2149 0.28095   2
   2  -1   0 -0.2464 0.27732   5
  -2   1   0 0.00858 0.17666   9
  -2   1   0 0.17110 0.23911   9
  -2   1   0 -0.1372 0.21887   2
  -2   1   0 -0.4375 0.20249   8
   1  -1   0 211.383 3.67241   3
   1  -1   0 214.238 4.67684   1
   1  -1   0 215.728 3.75059   6
   1  -1   0 211.405 4.69482   4
   1  -1   0 216.337 3.80037   5
   1  -1   0 218.256 4.26595   8
   1  -1   0 212.702 3.90667   9
   1  -1   0 218.622 4.07932   2
   1  -1   0 213.805 4.24848   7
  -1   1   0 211.491 3.98491   2
  -1   1   0 215.141 4.08688   8
  -1   1   0 215.673 3.74415   6
  -1   1   0 210.670 3.95245   9
  -1   1   0 211.556 3.90966   9
   0  -1   0 0.21105 0.12347   8
   0  -1   0 0.42986 0.12189   7
   0  -1   0 0.48538 0.21616   4
   0  -1   0 0.32087 0.14599   2
   0  -1   0 0.35217 0.19549   1
   0   1   0 0.47833 0.11884   6
   0   1   0 0.32070 0.10852   9
   0   1   0 0.14366 0.07465   3
  -1  -1   0 4.43265 0.22504   9
  -1  -1   0 4.27635 0.40233   4
  -1  -1   0 4.18435 0.27809   8
  -1  -1   0 4.15626 0.26406   7
  -1  -1   0 4.32838 0.40331   1
  -1  -1   0 4.04941 0.24437   2
   1   1   0 4.17432 0.21749   9
   1   1   0 4.54971 0.23955   2
   1   1   0 3.65224 0.31064   7
   1   1   0 4.96109 0.24589   9
   1   1   0 4.34961 0.28360   5
   1   1   0 4.24534 0.29998   3
   1   1   0 4.74118 0.29343   6
  -2  -1   0 -0.1496 0.32480   1
  -2  -1   0 0.34203 0.26300   8
  -2  -1   0 -0.2114 0.34095   4
   2   1   0 0.02246 0.26731   3
   2   1   0 -0.2535 0.19421   5
   2   1   0 0.23019 0.20936   6
   2   1   0 -0.2538 0.32320   7
  -3  -1   0 66.2661 2.40866   1
   3   1   0 71.8132 2.04711   3
   3   1   0 73.4857 2.85100   1
   3   1   0 75.1161 2.58102   7
   3   1   0 68.9570 2.10588   5
  -4  -1   0 0.02617 0.08487   9
  -4  -1   0 0.29475 0.50192   4
  -4  -1   0 -0.0672 0.26892   8
  -4  -1   0 0.00444 0.09614   9
  -4  -1   0 -0.5686 0.40594   1
  -4  -1   0 -0.0422 0.09248   2
   4   1   0 -0.5811 0.26911   3
   4   1   0 -0.2651 0.47693   7
   4   1   0 0.15983 0.80579   1
   4   1   0 -0.2053 0.39627   5
   4   1   0 -0.4431 0.24231   6
  -5  -1   0 77.9159 3.28220   1
  -5  -1   0 78.1179 1.55888   9
  -5  -1   0 74.0767 2.43547   8
  -5  -1   0 77.6165 1.58822   2
  -5  -1   0 77.8769 1.54101   9
  -5  -1   0 78.5247 3.34098   4
   5   1   0 77.6598 2.80205   5
   5   1   0 71.0311 3.64713   1
   5   1   0 77.0541 3.38675   7
   5   1   0 74.0495 2.13371   6
   5   1   0 81.4221 2.62341   3
  -6  -1   0 -0.0002 0.17263   2
  -6  -1   0 -0.3416 0.39139   8
  -6  -1   0 0.06100 0.15254   9
  -6  -1   0 0.20634 0.72366   4
  -6  -1   0 -0.2076 0.61611   1
  -6  -1   0 -0.1018 0.13938   9
   6   1   0 -0.1852 0.50937   5
   6   1   0 0.04109 0.30518   6
   6   1   0 0.53357 1.15865   1
   6   1   0 -0.2806 0.39932   3
   6   1   0 -0.1487 0.65432   7
  -7  -1   0 1.28311 0.27668   9
  -7  -1   0 2.68391 1.19931   4
  -7  -1   0 1.20240 0.27840   9
  -7  -1   0 1.20025 0.31089   2
  -7  -1   0 2.06228 0.76558   8
  -7  -1   0 1.52300 1.06781   1
   7   1   0 1.08520 0.89243   7
   7   1   0 0.90598 0.45913   6
   7   1   0 2.71431 1.71916   1
   7   1   0 0.85828 0.66086   3
   7   1   0 -0.0763 0.55584   5
  -8  -1   0 -0.1624 0.88788   4
  -8  -1   0 -0.6644 0.84000   1
  -8  -1   0 -0.4692 0.59791   8
   8   1   0 0.29250 0.42564   6
   8   1   0 -0.1806 0.54158   3
   8   1   0 0.60834 1.16932   7
   8   1   0 -0.2859 1.59847   1
   8   1   0 -0.7575 0.39428   5
  -9  -1   0 4.63950 1.59311   4
  -9  -1   0 6.54168 1.93365   1
  -9  -1   0 5.13692 1.35797   8
   9   1   0 5.68133 1.98719   7
   9   1   0 5.06177 1.42104   5
   9   1   0 6.34561 1.39040   3
   9   1   0 5.37599 2.22236   1
 -10  -1   0 -0.7583 0.95683   1
 -10  -1   0 -0.1619 0.80448   8
 -10  -1   0 -1.4036 0.94562   4
  10   1   0 0.45629 1.33013   7
  10   1   0 0.38643 1.94826   1
  10   1   0 1.00292 0.95998   5
  10   1   0 0.18116 0.61064   3
 -11  -1   0 5.35271 2.23245   4
 -11  -1   0 3.33937 1.80516   1
  11   1   0 3.28457 1.24604   5
  11   1   0 3.71072 1.20491   3
  11   1   0 3.57382 1.94540   7
  11   1   0 6.35202 3.25552   1
 -12  -1   0 0.85006 1.29259   1
 -12  -1   0 -0.0489 1.60958   4
  12   1   0 1.04594 1.80018   7
  12   1   0 0.47219 1.09255   5
  12   1   0 -0.2791 0.86354   3
 -13  -1   0 4.24036 1.31997   7
 -13  -1   0 0.60396 1.61670   1
 -13  -1   0 -0.7778 1.98452   4
  13   1   0 -3.0899 1.58191   7
  13   1   0 1.08111 1.19181   5
 -14  -1   0 4.46740 1.26040   7
 -14  -1   0 0.77735 1.94429   1
 -14  -1   0 0.92536 2.56984   4
  14   1   0 0.66146 1.29197   5
  14   1   0 -2.0377 1.89535   7
  13  -2   0 -1.7921 2.71122   1
  13  -2   0 -2.7418 1.84786   7
  13  -2   0 0.53950 1.26436   5
 -13   2   0 -2.5920 1.61874   4
 -13   2   0 0.87605 1.20148   1
  12  -2   0 0.15203 1.03809   5
  12  -2   0 1.24726 2.05544   7
  12  -2   0 -1.3736 2.70073   1
 -12   2   0 2.15794 1.53152   1
 -12   2   0 -0.8391 1.68679   4
  11  -2   0 0.35786 0.92515   5
  11  -2   0 -3.1110 2.14938   1
  11  -2   0 0.57914 1.63354   7
 -11   2   0 -0.7355 1.20032   4
 -11   2   0 0.83975 1.12708   1
  10  -2   0 15.6590 4.27393   1
  10  -2   0 14.6736 2.36264   5
  10  -2   0 14.2817 3.12711   7
 -10   2   0 14.2825 3.06755   4
 -10   2   0 17.8050 2.56120   8
 -10   2   0 13.9654 2.95026   1
   9  -2   0 -0.3611 0.70537   5
   9  -2   0 1.38754 1.47707   7
   9  -2   0 0.04393 1.67539   1
  -9   2   0 -0.2224 0.81812   1
  -9   2   0 -0.4011 0.92549   4
  -9   2   0 -0.1597 0.70538   8
   8  -2   0 13.0313 2.97957   4
   8  -2   0 13.9722 3.19272   1
   8  -2   0 12.1781 1.91176   5
   8  -2   0 13.2813 1.64300   3
   8  -2   0 11.2186 2.44873   7
  -8   2   0 15.0688 2.11304   8
  -8   2   0 15.4948 2.83733   1
  -8   2   0 9.36116 2.13353   4
   7  -2   0 -0.2022 0.38015   3
   7  -2   0 -0.8647 1.25847   4
   7  -2   0 0.48311 0.68680   5
   7  -2   0 -2.1787 1.09547   1
   7  -2   0 -0.8339 0.63666   7
  -7   2   0 -0.2475 0.37441   9
  -7   2   0 -0.0429 0.36788   2
  -7   2   0 -0.0420 0.81207   4
  -7   2   0 -0.4992 0.86497   1
  -7   2   0 -0.3762 0.56058   8
   6  -2   0 25.0738 2.82861   4
   6  -2   0 25.4447 1.53744   3
   6  -2   0 21.3657 1.62870   5
   6  -2   0 25.1283 1.25500   6
   6  -2   0 21.0099 2.15031   7
   6  -2   0 20.7824 2.49816   1
  -6   2   0 23.3083 2.23986   4
  -6   2   0 22.1864 1.16448   6
  -6   2   0 21.9580 1.46403   2
  -6   2   0 23.5927 1.38124   9
  -6   2   0 19.7110 1.64403   8
   5  -2   0 0.32816 0.40269   3
   5  -2   0 -0.3614 0.42248   5
   5  -2   0 0.05545 0.59204   8
   5  -2   0 -0.3970 0.42086   7
   5  -2   0 0.54930 0.96513   1
   5  -2   0 0.29676 0.88090   4
   5  -2   0 0.04620 0.26198   9
   5  -2   0 0.17832 0.27209   6
  -5   2   0 0.25821 0.25487   6
  -5   2   0 0.45527 0.33147   9
  -5   2   0 -0.1932 0.25556   2
  -5   2   0 -0.3964 0.30935   8
  -5   2   0 0.15876 0.33343   9
  -5   2   0 -0.4336 0.48821   4
   4  -2   0 1.10642 0.78835   7
   4  -2   0 1.64710 0.50882   3
   4  -2   0 0.99145 0.50900   2
   4  -2   0 1.96066 0.43283   6
   4  -2   0 2.52178 1.02248   4
   4  -2   0 1.37071 0.76313   8
   4  -2   0 0.75298 0.96081   1
   4  -2   0 1.50516 0.56508   5
  -4   2   0 2.26206 0.67914   8
  -4   2   0 1.93092 0.43040   6
  -4   2   0 1.45914 0.47781   9
  -4   2   0 1.18880 0.72453   4
  -4   2   0 2.31310 0.57075   2
  -4   2   0 1.30021 0.45463   9
   3  -2   0 -0.1188 0.19596   6
   3  -2   0 -0.0766 0.34148   2
   3  -2   0 0.03104 0.56456   4
   3  -2   0 -0.1917 0.56911   1
   3  -2   0 -0.1535 0.32761   7
   3  -2   0 -0.1915 0.20653   3
   3  -2   0 -0.3531 0.23745   5
   3  -2   0 -0.0954 0.28115   8
   3  -2   0 -0.1710 0.18486   9
  -3   2   0 0.11233 0.22617   9
  -3   2   0 -0.0019 0.18883   6
  -3   2   0 0.22565 0.28411   8
  -3   2   0 -0.1798 0.24753   9
  -3   2   0 0.29895 0.29804   2
   2  -2   0 253.930 6.50283   1
   2  -2   0 247.249 5.33549   2
   2  -2   0 252.746 6.50252   4
   2  -2   0 248.046 5.04162   9
   2  -2   0 242.148 5.63822   7
   2  -2   0 253.535 4.86538   5
   2  -2   0 249.426 5.65521   8
   2  -2   0 253.670 4.59816   3
   2  -2   0 252.223 4.76304   6
  -2   2   0 250.418 5.20032   2
  -2   2   0 245.590 4.71614   6
  -2   2   0 247.172 5.12469   9
  -2   2   0 252.028 5.07322   9
  -2   2   0 245.567 5.34337   8
   1  -2   0 0.45401 0.19541   3
   1  -2   0 -0.9748 0.47835   1
   1  -2   0 0.25964 0.24756   9
   1  -2   0 -0.1286 0.39123   4
   1  -2   0 -0.2483 0.19249   5
   1  -2   0 -0.3446 0.33908   7
   1  -2   0 -0.2831 0.32033   2
   1  -2   0 -0.2159 0.39036   8
  -1   2   0 -0.3625 0.23140   2
  -1   2   0 -0.1440 0.29047   9
  -1   2   0 -0.2868 0.13778   3
  -1   2   0 -0.1816 0.21809   9
  -1   2   0 0.14473 0.22946   6
   0  -2   0 1146.26 18.6585   7
   0  -2   0 1176.16 18.5403   5
   0  -2   0 1210.86 19.2365   8
   0  -2   0 1179.50 19.6388   1
   0  -2   0 1181.85 19.7824   4
   0  -2   0 1177.26 19.1577   2
   0   2   0 1188.07 18.5738   5
   0   2   0 1188.56 18.9184   9
   0   2   0 1185.03 18.7924   6
   0   2   0 1154.25 18.4172   3
   0   2   0 1178.67 19.0504   2
   0   2   0 1213.69 18.5824   5
  -1  -2   0 0.74120 0.62736   1
  -1  -2   0 0.54327 0.27597   7
  -1  -2   0 0.04948 0.25406   8
  -1  -2   0 -0.3759 0.46973   4
  -1  -2   0 0.24528 0.26259   2
  -1  -2   0 0.25295 0.20288   9
   1   2   0 0.33504 0.20303   9
   1   2   0 0.01281 0.21161   9
   1   2   0 0.34267 0.24337   6
   1   2   0 0.22418 0.21250   3
   1   2   0 0.28411 0.15753   5
   1   2   0 0.22955 0.21888   2
  -2  -2   0 143.160 2.99153   7
  -2  -2   0 140.779 3.73020   4
  -2  -2   0 144.018 2.72320   9
  -2  -2   0 140.636 2.93831   8
  -2  -2   0 146.390 2.85874   2
  -2  -2   0 139.192 3.61268   1
   2   2   0 146.390 2.99926   5
   2   2   0 148.410 3.23657   7
   2   2   0 150.235 2.78655   9
   2   2   0 145.221 3.02519   6
   2   2   0 147.452 2.79265   2
   2   2   0 149.525 2.73883   9
   2   2   0 145.224 3.09352   3
  -3  -2   0 0.80673 0.46771   8
  -3  -2   0 0.53812 0.65870   1
  -3  -2   0 1.42469 0.79099   4
  -3  -2   0 0.03022 0.08394   9
   3   2   0 0.13713 0.10844   9
   3   2   0 0.06845 0.34867   6
   3   2   0 0.18404 0.30370   5
   3   2   0 -0.2575 0.37653   3
   3   2   0 0.04464 0.10918   2
   3   2   0 -0.1342 0.10753   9
   3   2   0 0.56549 0.49918   7
  -4  -2   0 63.4895 2.63635   4
   4   2   0 54.8930 1.72907   6
   4   2   0 48.9123 2.28873   7
   4   2   0 47.1274 1.93013   5
   4   2   0 45.5630 1.83017   3
  -5  -2   0 -0.0895 0.45542   4
  -5  -2   0 -0.3680 0.51527   1
  -5  -2   0 0.66345 0.55261   8
   5   2   0 -0.1869 0.55146   7
   5   2   0 0.01960 0.47971   5
   5   2   0 -0.1359 0.30033   6
   5   2   0 -0.2131 0.38475   3
  -6  -2   0 18.5957 1.74181   1
  -6  -2   0 20.4390 1.92002   4
  -6  -2   0 19.1405 1.37442   8
   6   2   0 21.2977 1.62474   5
   6   2   0 20.5792 1.44529   3
   6   2   0 22.3815 2.39790   1
   6   2   0 21.4685 1.98482   7
   6   2   0 19.6530 1.18230   6
  -7  -2   0 0.79839 0.94291   4
  -7  -2   0 -0.6203 0.59196   8
  -7  -2   0 -0.5853 0.71992   1
   7   2   0 -0.2796 0.45192   6
   7   2   0 0.30920 0.51704   3
   7   2   0 -0.2202 0.40909   5
   7   2   0 0.40943 1.34727   1
   7   2   0 0.49863 0.91284   7
  -8  -2   0 0.79640 1.14051   4
  -8  -2   0 1.03332 0.92605   8
  -8  -2   0 1.17823 1.19884   1
   8   2   0 0.85528 1.75924   1
   8   2   0 0.56487 0.51583   6
   8   2   0 1.27365 0.83223   5
   8   2   0 0.27037 0.63092   3
   8   2   0 -0.5218 0.89525   7
  -9  -2   0 -0.9540 0.57064   1
  -9  -2   0 1.40732 1.33436   4
  -9  -2   0 -0.3555 0.92204   8
   9   2   0 -0.7133 0.68670   7
   9   2   0 -0.4715 0.71688   5
   9   2   0 0.23632 0.61869   3
   9   2   0 -0.0736 1.34224   1
 -10  -2   0 15.3141 2.91680   1
 -10  -2   0 13.1781 2.64833   4
 -10  -2   0 13.3166 2.15043   8
  10   2   0 9.65511 1.77514   5
  10   2   0 11.7361 1.79479   3
  10   2   0 11.3315 2.60819   7
 -11  -2   0 1.60393 1.47692   1
 -11  -2   0 -1.1967 1.29666   4
  11   2   0 -0.5389 0.87317   5
  11   2   0 0.65395 1.41983   7
  11   2   0 -0.2835 0.71713   3
 -12  -2   0 21.5630 4.03173   4
 -12  -2   0 21.7164 3.86871   1
 -12  -2   0 20.8140 3.01581   7
  12   2   0 19.0244 2.53013   3
  12   2   0 13.3588 2.97756   7
  12   2   0 20.7332 3.00103   5
 -13  -2   0 -1.1102 1.35730   1
 -13  -2   0 0.62314 2.11701   4
 -13  -2   0 3.34900 1.11419   7
  13   2   0 0.43270 1.25886   5
  13   2   0 -0.4548 0.77664   3
  13   2   0 -0.2441 1.75052   7
 -14  -2   0 5.76635 1.61013   7
 -14  -2   0 4.52672 2.22624   1
 -14  -2   0 1.90321 2.73592   4
  14   2   0 1.97591 2.26179   7
  14   2   0 3.40595 1.69554   5
  12  -3   0 -0.4639 1.92727   7
  12  -3   0 -3.4913 2.55223   1
  12  -3   0 -1.4581 0.91410   5
 -12   3   0 -0.2459 1.79032   4
 -12   3   0 3.12991 1.88452   1
  11  -3   0 0.43435 1.90558   7
  11  -3   0 -2.1460 2.45709   1
  11  -3   0 -0.3425 0.87411   5
 -11   3   0 -0.6482 1.12101   8
 -11   3   0 2.20184 1.45232   1
 -11   3   0 -0.4248 1.49228   4
  10  -3   0 -0.5696 1.47613   7
  10  -3   0 0.03189 1.69393   1
  10  -3   0 0.69934 1.03051   5
 -10   3   0 0.92840 0.84876   1
 -10   3   0 0.31947 1.09023   8
 -10   3   0 0.22692 1.21738   4
   9  -3   0 11.8957 3.39488   4
   9  -3   0 17.1720 3.12582   7
   9  -3   0 12.4226 3.62614   1
   9  -3   0 17.3274 2.44714   5
  -9   3   0 14.7898 2.35837   8
  -9   3   0 13.9325 2.92641   4
  -9   3   0 16.4248 3.06455   1
   8  -3   0 -0.0689 1.53044   4
   8  -3   0 -1.4562 0.84104   1
   8  -3   0 -0.2059 0.62744   5
   8  -3   0 0.37575 1.26159   7
  -8   3   0 0.68951 1.08262   4
  -8   3   0 0.81601 1.00081   1
  -8   3   0 -0.6354 0.64554   8
   7  -3   0 15.2886 1.59359   3
   7  -3   0 11.7375 2.95171   4
   7  -3   0 13.0681 1.81273   5
   7  -3   0 14.8797 3.30503   1
   7  -3   0 10.7593 2.26324   7
  -7   3   0 13.3351 1.33489   2
  -7   3   0 15.1924 2.08703   8
  -7   3   0 15.8909 1.42547   9
  -7   3   0 14.3769 2.61185   4
   6  -3   0 1.06150 1.01004   7
   6  -3   0 -0.3776 1.11362   4
   6  -3   0 0.12287 0.43160   3
   6  -3   0 0.81070 1.18362   1
   6  -3   0 -0.2567 0.57611   5
   6  -3   0 -0.3032 0.31098   6
  -6   3   0 -0.3397 0.38927   9
  -6   3   0 -0.5427 0.60515   4
  -6   3   0 -0.1226 0.39370   2
  -6   3   0 0.33525 0.50335   8
  -6   3   0 -0.0241 0.31087   6
   5  -3   0 74.3397 2.92346   5
   5  -3   0 75.0700 3.86684   7
   5  -3   0 76.0958 4.63285   1
   5  -3   0 80.0732 3.71322   8
   5  -3   0 76.7632 4.54332   4
   5  -3   0 78.3138 2.46474   6
   5  -3   0 79.5024 2.56827   3
  -5   3   0 77.3483 2.95771   2
  -5   3   0 78.2718 3.31365   8
  -5   3   0 75.4841 2.79003   9
  -5   3   0 69.3311 3.75970   4
  -5   3   0 80.7872 2.45204   6
   4  -3   0 -0.2016 0.26440   3
   4  -3   0 0.33463 0.33315   6
   4  -3   0 0.25808 0.65879   7
   4  -3   0 -0.0008 0.37841   5
   4  -3   0 0.20789 0.80356   4
   4  -3   0 -0.1337 0.82463   1
   4  -3   0 -0.0250 0.57863   8
  -4   3   0 -0.1823 0.28376   2
  -4   3   0 0.24386 0.34710   9
  -4   3   0 -0.2973 0.33767   8
  -4   3   0 -0.3203 0.22653   6
  -4   3   0 -0.1462 0.45250   4
   3  -3   0 67.2081 3.59214   4
   3  -3   0 69.2419 3.01072   7
   3  -3   0 65.7463 3.57375   1
   3  -3   0 68.7167 2.68214   2
   3  -3   0 68.6792 1.97969   3
   3  -3   0 65.9922 2.11338   6
   3  -3   0 66.8981 2.22571   5
   3  -3   0 66.9634 2.38778   9
   3  -3   0 71.9096 3.04307   8
  -3   3   0 69.7598 2.44120   9
  -3   3   0 68.4324 1.88520   3
  -3   3   0 72.1352 2.77400   8
  -3   3   0 69.7813 2.58145   2
  -3   3   0 66.7282 2.11892   6
  -3   3   0 73.3393 2.55719   9
   2  -3   0 0.20922 0.38094   8
   2  -3   0 -0.0066 0.44494   7
   2  -3   0 -0.1304 0.17518   9
   2  -3   0 -0.3780 0.47302   4
   2  -3   0 -0.0691 0.39003   2
   2  -3   0 0.75732 0.73390   1
   2  -3   0 0.04107 0.23608   5
   2  -3   0 -0.3426 0.18498   3
  -2   3   0 0.02532 0.25245   8
  -2   3   0 -0.1784 0.14974   3
  -2   3   0 0.20370 0.34365   9
  -2   3   0 0.19278 0.25048   6
  -2   3   0 -0.2022 0.26550   2
  -2   3   0 0.04950 0.23117   9
   1  -3   0 11.3150 0.85630   9
   1  -3   0 13.5702 1.09593   2
   1  -3   0 15.2191 0.65808   5
   1  -3   0 15.3708 1.14557   8
   1  -3   0 13.5871 1.40863   4
   1  -3   0 14.8307 1.02100   7
   1  -3   0 15.0751 1.39865   1
  -1   3   0 15.4878 0.97531   9
  -1   3   0 14.0474 1.03413   2
  -1   3   0 14.9523 1.04222   9
  -1   3   0 15.2053 0.88747   6
  -1   3   0 15.5617 0.68399   3
   0  -3   0 -1.0808 0.52695   1
   0  -3   0 -0.0734 0.36152   2
   0  -3   0 -0.5206 0.57522   4
   0  -3   0 -0.2332 0.29145   7
   0  -3   0 -0.6093 0.34600   8
   0  -3   0 -0.0171 0.07082   9
   0   3   0 -0.2987 0.26267   2
   0   3   0 0.15525 0.09591   5
   0   3   0 0.18447 0.21922   3
   0   3   0 0.05260 0.07708   9
   0   3   0 0.31012 0.22758   9
   0   3   0 -0.0623 0.23080   6
  -1  -3   0 26.0863 1.13200   9
  -1  -3   0 26.6895 1.80605   1
  -1  -3   0 26.4625 1.30790   2
  -1  -3   0 25.7696 1.03681   7
  -1  -3   0 25.3241 1.30517   8
  -1  -3   0 25.2250 1.76460   4
   1   3   0 24.5698 1.11431   9
   1   3   0 25.5754 1.19318   9
   1   3   0 25.7482 1.15019   6
   1   3   0 24.3066 1.18342   2
   1   3   0 25.9719 1.00935   3
   1   3   0 26.7348 0.67840   5
  -2  -3   0 -1.5375 0.84815   4
  -2  -3   0 0.72784 1.07229   1
  -2  -3   0 0.05846 0.21123   9
  -2  -3   0 0.08760 0.33512   2
  -2  -3   0 -0.5207 0.36586   8
  -2  -3   0 0.40918 0.34051   7
   2   3   0 0.14078 0.25476   5
   2   3   0 -0.1160 0.18821   9
   2   3   0 0.16523 0.29841   6
   2   3   0 0.12202 0.27798   3
   2   3   0 0.00432 0.23440   2
   2   3   0 -0.1991 0.24894   9
  -3  -3   0 41.8518 1.24456   9
  -3  -3   0 43.4036 2.14958   1
  -3  -3   0 43.1092 2.31972   4
  -3  -3   0 42.2578 1.52994   8
  -3  -3   0 42.0761 1.55471   7
   3   3   0 39.0827 1.59609   3
   3   3   0 46.0564 1.82662   7
   3   3   0 41.4461 1.30659   2
   3   3   0 43.1344 1.31009   9
   3   3   0 42.1672 1.52490   5
   3   3   0 42.2013 1.55274   6
   3   3   0 43.2791 1.27637   9
  -4  -3   0 -0.0044 0.12083   9
  -4  -3   0 -0.1515 0.28170   7
  -4  -3   0 0.74928 0.87111   4
  -4  -3   0 0.11221 0.73987   1
   4   3   0 0.28795 0.36410   5
   4   3   0 0.08356 0.14145   9
   4   3   0 0.15297 0.14744   2
   4   3   0 -0.1432 0.28426   6
   4   3   0 -0.1439 0.10826   9
   4   3   0 -0.4595 0.33693   3
   4   3   0 0.17179 0.50475   7
  -5  -3   0 118.328 3.05159   8
  -5  -3   0 114.834 4.24086   4
  -5  -3   0 106.425 4.01311   1
   5   3   0 107.161 3.40295   5
   5   3   0 120.053 1.92831   9
   5   3   0 124.130 4.06474   7
   5   3   0 114.915 3.11585   6
   5   3   0 116.112 3.41468   3
   5   3   0 113.841 1.92103   9
   5   3   0 111.974 1.94423   2
  -6  -3   0 0.72176 0.97871   4
  -6  -3   0 0.11982 0.59172   1
  -6  -3   0 0.09789 0.57932   8
   6   3   0 0.26414 0.71853   7
   6   3   0 0.09207 0.54119   3
   6   3   0 -0.1276 0.36204   6
   6   3   0 0.06487 0.50619   5
  -7  -3   0 53.9551 3.30681   4
  -7  -3   0 54.4828 2.33003   8
  -7  -3   0 50.5703 3.11922   1
   7   3   0 55.6977 2.20629   6
   7   3   0 52.1505 2.52689   3
   7   3   0 47.4641 3.05414   7
   7   3   0 52.0310 2.63854   5
  -8  -3   0 0.42548 1.19716   4
  -8  -3   0 0.55799 0.87555   8
  -8  -3   0 0.64103 0.91175   1
   8   3   0 -0.0810 0.66046   5
   8   3   0 0.13674 0.66939   3
   8   3   0 0.50662 0.55805   6
   8   3   0 -0.2171 0.99312   7
  -9  -3   0 2.98110 1.19018   8
  -9  -3   0 2.40944 1.62070   1
  -9  -3   0 3.15082 1.50592   4
   9   3   0 2.93030 1.55831   7
   9   3   0 2.58454 1.00769   3
   9   3   0 2.76358 0.93247   6
   9   3   0 1.39531 1.03565   5
 -10  -3   0 -0.7793 0.73967   1
  10   3   0 0.27755 1.25476   7
  10   3   0 -0.0143 0.67268   3
  10   3   0 0.20450 0.60180   5
 -11  -3   0 42.0484 3.16180   7
 -11  -3   0 32.3497 3.67617   4
 -11  -3   0 34.4364 3.58831   1
  11   3   0 36.2538 2.97376   5
  11   3   0 34.2319 2.67181   3
  11   3   0 27.4217 3.97767   7
 -12  -3   0 1.98181 0.91949   7
 -12  -3   0 -1.1063 1.71266   4
 -12  -3   0 -0.5615 1.35915   1
  12   3   0 0.02125 0.82873   3
  12   3   0 -0.7546 1.01037   7
  12   3   0 -0.0532 0.94176   5
 -13  -3   0 6.36129 1.64443   7
 -13  -3   0 0.45977 2.22933   4
 -13  -3   0 0.53523 1.71247   1
  13   3   0 0.62460 0.98890   5
  13   3   0 1.43358 2.07115   7
  13   3   0 3.27702 1.47707   3
 -14  -3   0 -3.6916 1.30988   4
 -14  -3   0 -1.1382 1.43437   1
 -14  -3   0 2.97065 0.92145   7
  14   3   0 -0.3677 0.78133   3
  14   3   0 -0.5561 1.23093   5
  14   3   0 -3.1707 1.70092   7
  11  -4   0 -1.0721 2.50940   1
  11  -4   0 -1.0447 1.54606   7
 -11   4   0 -0.4707 1.49706   4
 -11   4   0 1.83278 1.48714   1
 -11   4   0 -0.8616 1.00918   8
  10  -4   0 0.00413 0.85311   5
  10  -4   0 -0.9918 2.04097   1
  10  -4   0 -1.8999 1.31554   7
 -10   4   0 2.27576 1.26547   1
 -10   4   0 1.14539 1.17457   8
 -10   4   0 0.51874 1.33959   4
   9  -4   0 -2.6754 1.54714   1
   9  -4   0 -0.3943 1.90401   4
   9  -4   0 0.02985 0.81099   5
   9  -4   0 -1.1495 0.74806   7
  -9   4   0 0.12244 1.18774   4
  -9   4   0 1.80803 1.07888   1
  -9   4   0 0.32035 1.00874   8
   8  -4   0 -1.2115 1.53081   1
   8  -4   0 0.13279 0.78422   5
   8  -4   0 0.87191 1.77926   4
   8  -4   0 -1.1738 0.98107   7
  -8   4   0 0.41256 0.81495   8
  -8   4   0 -0.1986 0.97927   4
   7  -4   0 -0.0124 0.59227   5
   7  -4   0 -0.2033 0.72745   7
   7  -4   0 0.13092 1.04713   4
   7  -4   0 -0.6021 1.31760   1
  -7   4   0 0.22915 0.83022   4
  -7   4   0 -0.6262 0.47195   9
  -7   4   0 -0.1087 0.48627   2
  -7   4   0 0.21935 0.66455   8
   6  -4   0 1.59736 1.21688   8
   6  -4   0 0.86111 0.69037   5
   6  -4   0 -0.0818 1.29704   4
   6  -4   0 0.97241 0.51681   3
   6  -4   0 0.31365 1.47483   1
   6  -4   0 1.78321 1.17707   7
  -6   4   0 1.60932 0.85358   8
  -6   4   0 0.18916 0.46147   9
  -6   4   0 1.30003 0.72007   2
  -6   4   0 0.42381 0.44275   6
  -6   4   0 0.17782 0.91452   4
   5  -4   0 0.15126 0.37297   3
   5  -4   0 0.17298 0.77584   7
   5  -4   0 -0.5631 0.45127   8
   5  -4   0 0.10189 0.82299   4
   5  -4   0 0.41478 0.57008   5
   5  -4   0 -0.1817 1.11264   1
  -5   4   0 -0.1452 0.27701   3
  -5   4   0 -0.6908 0.25808   9
  -5   4   0 -0.2548 0.45734   4
  -5   4   0 0.02553 0.40275   8
  -5   4   0 -0.2180 0.30111   6
  -5   4   0 -0.1373 0.39043   2
   4  -4   0 0.47456 0.51346   5
   4  -4   0 1.14663 0.88309   7
   4  -4   0 0.84413 0.72639   8
   4  -4   0 0.41052 0.73298   4
   4  -4   0 0.61769 0.38563   3
   4  -4   0 0.31690 1.07817   1
  -4   4   0 -0.4484 0.31622   9
  -4   4   0 -0.1841 0.30028   8
  -4   4   0 0.04646 0.37697   6
  -4   4   0 0.43401 0.29962   3
  -4   4   0 0.17391 0.48394   2
   3  -4   0 -0.3376 0.45716   4
   3  -4   0 0.40624 0.60616   2
   3  -4   0 -0.4025 0.51015   7
   3  -4   0 -0.1081 0.55947   8
   3  -4   0 0.19726 0.28697   3
   3  -4   0 0.12819 0.34497   5
   3  -4   0 -0.9129 0.62638   1
  -3   4   0 -0.2620 0.33826   2
  -3   4   0 -0.2180 0.27608   9
  -3   4   0 -0.1573 0.25849   6
  -3   4   0 0.00832 0.37567   8
  -3   4   0 0.10210 0.24184   3
   2  -4   0 55.0970 2.55243   2
   2  -4   0 53.7439 2.70501   8
   2  -4   0 51.6205 3.14634   4
   2  -4   0 55.0676 1.72719   5
   2  -4   0 52.4170 3.11731   1
   2  -4   0 55.0452 2.48751   7
  -2   4   0 55.0800 2.47692   8
  -2   4   0 57.0111 2.06353   6
  -2   4   0 51.9437 2.21717   9
  -2   4   0 52.2599 2.34622   2
  -2   4   0 52.0551 1.59596   3
   1  -4   0 -0.6190 0.53421   1
   1  -4   0 0.00751 0.28393   9
   1  -4   0 -0.3911 0.24121   8
   1  -4   0 0.06760 0.18934   5
   1  -4   0 -0.3042 0.37799   4
   1  -4   0 0.39350 0.50165   2
   1  -4   0 -0.1436 0.37809   7
  -1   4   0 0.07998 0.22215   3
  -1   4   0 0.38125 0.30491   9
  -1   4   0 -0.1511 0.28905   9
  -1   4   0 -0.5375 0.24124   2
  -1   4   0 -0.1081 0.25651   6
   0  -4   0 20.9272 1.13332   7
   0  -4   0 24.6125 1.54732   2
   0  -4   0 24.1006 1.80673   1
   0  -4   0 27.2887 1.64052   8
   0  -4   0 24.3092 1.91274   4
   0   4   0 24.2785 1.42488   2
   0   4   0 19.0119 1.18985   9
   0   4   0 24.5430 1.01029   3
   0   4   0 24.1824 0.54794   5
   0   4   0 23.8662 1.25785   6
  -1  -4   0 -0.2195 0.34198   7
  -1  -4   0 -0.0437 0.30715   8
  -1  -4   0 -0.2632 0.73732   1
  -1  -4   0 -0.4880 0.65908   4
  -1  -4   0 -0.3143 0.34417   2
  -1  -4   0 -0.0245 0.24564   9
   1   4   0 -0.0307 0.23499   3
   1   4   0 -0.0384 0.15505   9
   1   4   0 -0.0191 0.29913   2
   1   4   0 0.40388 0.26952   9
   1   4   0 0.01078 0.10028   5
   1   4   0 0.22484 0.33549   6
  -2  -4   0 886.762 15.3895   2
  -2  -4   0 858.805 16.6082   1
  -2  -4   0 891.078 16.7876   4
  -2  -4   0 876.469 15.3588   8
  -2  -4   0 884.938 14.7593   7
  -2  -4   0 893.080 15.0083   9
   2   4   0 876.090 15.1655   6
   2   4   0 898.075 15.1391   9
   2   4   0 921.464 15.0697   9
   2   4   0 901.316 14.2477   5
   2   4   0 905.337 15.2291   2
   2   4   0 866.064 14.8266   3
  -3  -4   0 0.03627 0.20316   9
  -3  -4   0 0.32879 0.98178   4
  -3  -4   0 0.19590 0.35275   7
  -3  -4   0 0.00906 0.76082   1
  -3  -4   0 0.05034 0.32548   2
  -3  -4   0 -0.0736 0.34985   8
   3   4   0 0.03981 0.20829   9
   3   4   0 0.09947 0.28359   5
   3   4   0 0.10524 0.25979   6
   3   4   0 0.03483 0.19525   9
   3   4   0 -0.0155 0.34380   3
   3   4   0 -0.2233 0.22125   2
  -4  -4   0 97.8611 2.77283   8
  -4  -4   0 100.041 2.91423   7
  -4  -4   0 98.3460 2.38943   9
  -4  -4   0 97.0989 3.88767   1
  -4  -4   0 91.8259 3.78113   4
   4   4   0 101.868 3.04039   3
   4   4   0 103.044 2.42379   9
   4   4   0 101.211 2.51088   2
   4   4   0 103.618 2.49982   9
   4   4   0 97.3746 3.17301   7
   4   4   0 98.0629 2.93050   6
   4   4   0 103.273 2.88482   5
  -5  -4   0 -0.3042 0.39253   8
  -5  -4   0 -0.6283 0.28378   7
  -5  -4   0 0.64910 0.83949   4
  -5  -4   0 0.04297 0.69002   1
   5   4   0 -0.0615 0.18316   2
   5   4   0 -0.1385 0.16223   9
   5   4   0 0.24042 0.45974   5
   5   4   0 -0.0025 0.16716   9
   5   4   0 0.20887 0.42593   3
   5   4   0 0.17915 0.39923   6
   5   4   0 0.38287 0.63897   7
  -6  -4   0 196.640 6.34531   4
  -6  -4   0 190.749 6.23461   1
  -6  -4   0 193.683 5.20847   7
  -6  -4   0 190.096 4.54561   8
   6   4   0 199.321 5.27396   5
   6   4   0 208.781 4.94402   6
   6   4   0 191.956 3.45871   2
   6   4   0 195.936 3.39810   9
   6   4   0 195.807 5.86621   7
   6   4   0 193.073 5.17033   3
   6   4   0 195.564 3.40100   9
  -7  -4   0 -0.3412 0.85831   4
  -7  -4   0 0.08593 0.68576   8
  -7  -4   0 0.10414 0.45359   7
  -7  -4   0 0.31510 0.99764   1
   7   4   0 0.31395 0.63668   3
   7   4   0 0.35551 0.85860   7
   7   4   0 -0.1221 0.52371   5
   7   4   0 0.01610 0.52697   6
  -8  -4   0 16.3256 1.57726   8
  -8  -4   0 17.7091 2.89890   4
  -8  -4   0 14.9343 2.00517   7
  -8  -4   0 19.1680 2.87754   1
   8   4   0 19.2648 2.77899   7
   8   4   0 16.9601 1.46693   6
   8   4   0 18.0825 2.00258   3
   8   4   0 12.5550 1.82449   5
  -9  -4   0 0.64380 1.23883   4
  -9  -4   0 -1.3761 0.45186   7
  -9  -4   0 0.03386 0.89111   1
  -9  -4   0 -0.3463 0.89937   8
   9   4   0 -0.4114 0.56950   6
   9   4   0 -0.1261 1.18041   7
   9   4   0 0.38233 0.72747   3
   9   4   0 -0.3905 0.46000   5
 -10  -4   0 -1.9626 0.95796   1
 -10  -4   0 1.00021 0.80514   7
 -10  -4   0 -0.7117 1.42101   4
  10   4   0 -0.3208 1.33489   7
  10   4   0 -0.2083 0.68854   3
  10   4   0 -0.7737 0.47054   5
 -11  -4   0 0.11640 1.43815   1
 -11  -4   0 -0.5841 1.63770   4
 -11  -4   0 1.14755 0.95686   7
  11   4   0 0.50481 0.75432   3
  11   4   0 0.62068 1.56369   7
  11   4   0 0.50734 0.92583   5
 -12  -4   0 -0.8559 1.88578   4
 -12  -4   0 0.99209 0.88005   7
 -12  -4   0 0.12354 1.52670   1
  12   4   0 1.17617 1.17716   5
  12   4   0 -1.6225 1.29792   7
  12   4   0 0.43602 0.82117   3
 -13  -4   0 1.92407 0.96160   7
 -13  -4   0 -2.4273 1.92280   4
 -13  -4   0 0.27939 1.73004   1
  13   4   0 0.84391 0.95559   5
  13   4   0 -0.7416 1.58333   7
  13   4   0 -0.7341 0.75533   3
 -14  -4   0 0.98793 2.09507   1
 -14  -4   0 -2.6260 2.32754   4
 -14  -4   0 3.30962 1.36275   7
  14   4   0 -1.0647 0.87243   5
  14   4   0 -2.0274 1.85785   7
  14   4   0 2.24839 1.19779   3
 -15  -4   0 2.40405 1.26138   7
 -15  -4   0 -5.2133 2.55596   4
  15   4   0 0.70319 1.11671   3
  15   4   0 -0.3838 1.68551   7
  11  -5   0 1.65077 3.11585   1
  11  -5   0 0.38196 1.98591   7
 -11   5   0 1.11402 1.35850   8
 -11   5   0 1.16291 1.79318   4
 -11   5   0 3.53895 1.44591   1
  10  -5   0 -2.3774 1.89278   4
  10  -5   0 0.71746 2.55502   1
  10  -5   0 0.01691 1.64862   7
 -10   5   0 -0.2759 1.31997   4
 -10   5   0 -0.0382 1.29863   8
 -10   5   0 2.39641 1.31318   1
   9  -5   0 6.08299 2.29111   7
   9  -5   0 2.83070 2.45609   4
   9  -5   0 6.29917 2.81154   1
  -9   5   0 5.86534 1.88871   1
  -9   5   0 4.27768 1.99790   4
  -9   5   0 5.71286 1.78489   8
   8  -5   0 -1.2261 0.94746   1
   8  -5   0 0.94476 1.26304   5
   8  -5   0 -0.0304 1.67440   4
   8  -5   0 -0.0837 1.22029   7
  -8   5   0 0.59620 0.95344   8
  -8   5   0 -0.0473 0.97579   4
   7  -5   0 3.74624 2.20062   1
   7  -5   0 1.23293 0.79318   5
   7  -5   0 -0.2334 1.38259   4
   7  -5   0 3.49018 1.63054   7
  -7   5   0 3.97068 1.61752   4
  -7   5   0 2.09792 1.11884   8
  -7   5   0 1.92492 0.86901   9
  -7   5   0 1.55089 0.90612   2
   6  -5   0 -0.4840 0.44934   5
   6  -5   0 1.17193 1.63806   1
   6  -5   0 -1.1045 0.82169   8
   6  -5   0 0.44787 0.95951   7
   6  -5   0 0.53344 0.99621   4
  -6   5   0 -0.7114 0.44105   9
  -6   5   0 0.17733 0.59274   4
  -6   5   0 -0.1053 0.60004   8
  -6   5   0 0.04249 0.55673   2
   5  -5   0 0.40725 1.04573   1
   5  -5   0 0.19464 1.20517   4
   5  -5   0 -0.6062 0.84305   7
   5  -5   0 0.48495 0.54687   5
   5  -5   0 0.39426 0.97113   8
  -5   5   0 -0.0467 0.62821   8
  -5   5   0 0.45124 0.46722   6
  -5   5   0 -0.2213 0.49084   2
  -5   5   0 -0.2030 0.64073   4
  -5   5   0 0.12258 0.47660   9
   4  -5   0 -0.0455 0.58688   8
   4  -5   0 0.19349 1.02507   4
   4  -5   0 0.56177 0.51338   5
   4  -5   0 -0.0010 0.76242   7
   4  -5   0 -0.1763 1.00116   1
   4  -5   0 0.59408 0.39990   3
  -4   5   0 -0.2192 0.38233   6
  -4   5   0 -0.2324 0.42275   2
  -4   5   0 -0.6008 0.36053   9
  -4   5   0 0.07940 0.40346   8
  -4   5   0 0.16626 0.30775   3
   3  -5   0 7.69588 1.52946   8
   3  -5   0 9.83862 1.05356   5
   3  -5   0 8.78882 2.11084   4
   3  -5   0 7.53764 1.49797   7
   3  -5   0 11.6633 1.65943   2
   3  -5   0 8.93900 2.14575   1
  -3   5   0 7.36846 1.03659   6
  -3   5   0 10.3994 1.37949   9
  -3   5   0 10.8178 1.55643   2
  -3   5   0 9.66574 0.91209   3
  -3   5   0 12.0991 1.68878   8
   2  -5   0 -0.0312 0.53262   7
   2  -5   0 -0.1256 0.38606   2
   2  -5   0 -0.2382 0.70711   1
   2  -5   0 -0.2018 0.55851   8
   2  -5   0 -0.0831 0.27990   5
   2  -5   0 -0.2998 0.47369   4
  -2   5   0 0.11232 0.31050   6
  -2   5   0 -0.4782 0.35340   8
  -2   5   0 -0.2568 0.24962   2
  -2   5   0 -0.2021 0.24445   3
  -2   5   0 0.46509 0.46662   9
   1  -5   0 15.8217 1.80976   4
   1  -5   0 15.0391 1.76738   1
   1  -5   0 18.4138 1.36553   7
   1  -5   0 15.0649 1.48595   2
   1  -5   0 16.1795 1.55252   8
   1  -5   0 16.0541 0.70088   5
  -1   5   0 16.8244 1.20671   6
  -1   5   0 15.6505 1.37360   2
  -1   5   0 15.1802 0.63160   5
  -1   5   0 12.9179 1.14216   9
  -1   5   0 17.0962 0.92829   3
   0  -5   0 -0.1690 0.63718   1
   0  -5   0 0.00029 0.75442   4
   0  -5   0 -0.3909 0.47063   2
   0  -5   0 -0.1321 0.35151   7
   0  -5   0 -0.1179 0.48924   8
   0   5   0 -0.0956 0.28418   3
   0   5   0 -0.3976 0.34123   2
   0   5   0 0.24107 0.30610   9
   0   5   0 -0.1998 0.29936   6
  -1  -5   0 619.543 12.1192   8
  -1  -5   0 601.911 12.9882   1
  -1  -5   0 618.913 12.0871   2
  -1  -5   0 621.923 13.3883   4
  -1  -5   0 620.888 10.8436   7
   1   5   0 613.686 10.7882   3
   1   5   0 616.359 11.4418   6
   1   5   0 630.504 11.5969   9
   1   5   0 638.895 11.8951   2
  -2  -5   0 -0.4596 0.85870   1
  -2  -5   0 0.03477 0.60698   4
  -2  -5   0 0.45228 0.32416   9
  -2  -5   0 0.50880 0.45820   7
  -2  -5   0 0.00542 0.31560   2
   2   5   0 0.23288 0.21066   5
   2   5   0 0.78643 0.40076   9
   2   5   0 0.45007 0.41372   6
   2   5   0 1.20122 0.45204   3
   2   5   0 0.38481 0.35426   9
   2   5   0 0.41473 0.33075   2
  -3  -5   0 0.54169 0.45270   2
  -3  -5   0 0.68663 0.54108   7
  -3  -5   0 0.94158 1.27313   1
  -3  -5   0 0.88109 0.37321   9
  -3  -5   0 0.67083 0.51978   8
  -3  -5   0 0.66891 1.10334   4
   3   5   0 0.12562 0.13799   9
   3   5   0 0.88346 0.36069   5
   3   5   0 0.28628 0.33224   6
   3   5   0 0.80641 0.40577   2
   3   5   0 0.79028 0.49129   3
   3   5   0 1.16885 0.42632   9
  -4  -5   0 -0.3343 0.39480   7
  -4  -5   0 0.26164 1.23932   1
  -4  -5   0 -0.8431 0.71247   4
  -4  -5   0 -0.2418 0.19597   9
  -4  -5   0 -0.5488 0.35734   8
   4   5   0 0.00074 0.23095   9
   4   5   0 0.06409 0.23652   9
   4   5   0 -0.1196 0.27321   2
   4   5   0 -0.1259 0.44467   3
   4   5   0 0.74192 0.48047   6
   4   5   0 0.41650 0.35642   5
  -5  -5   0 11.3301 2.14825   4
  -5  -5   0 12.4720 2.27343   1
  -5  -5   0 11.3239 1.25567   8
  -5  -5   0 10.7135 0.74697   9
  -5  -5   0 10.3839 1.02264   7
   5   5   0 14.3097 1.43630   6
   5   5   0 9.09044 0.71241   9
   5   5   0 10.1212 1.20990   5
   5   5   0 11.5135 0.83027   2
   5   5   0 11.9745 1.53292   7
   5   5   0 11.9689 0.83365   9
   5   5   0 9.48930 1.27330   3
  -6  -5   0 0.07897 0.44794   7
  -6  -5   0 -0.1698 0.54231   8
  -6  -5   0 0.02425 1.16902   1
  -6  -5   0 0.53313 1.06509   4
   6   5   0 0.13364 0.48295   5
   6   5   0 0.06626 0.73900   7
   6   5   0 -0.1578 0.19747   9
   6   5   0 -0.2050 0.22355   2
   6   5   0 -0.4915 0.42190   6
   6   5   0 -0.3924 0.50134   3
   6   5   0 0.12233 0.21123   9
  -7  -5   0 2.41605 0.86174   7
  -7  -5   0 2.53965 1.61776   1
  -7  -5   0 2.72801 1.44560   4
  -7  -5   0 2.98717 0.89148   8
   7   5   0 2.08955 0.30924   9
   7   5   0 1.32435 0.77535   5
   7   5   0 0.87692 0.68767   6
   7   5   0 1.66626 0.31668   9
   7   5   0 0.77925 0.75467   3
   7   5   0 1.62618 0.48865   2
   7   5   0 2.05205 1.11789   7
  -8  -5   0 -0.4451 0.53687   7
  -8  -5   0 0.68876 1.63136   4
  -8  -5   0 1.09015 1.45945   1
  -8  -5   0 0.70692 0.78626   8
   8   5   0 0.08558 0.59801   6
   8   5   0 -1.1380 0.46887   5
   8   5   0 0.50269 1.08804   7
   8   5   0 0.33945 0.77872   3
  -9  -5   0 1.88655 1.85495   4
  -9  -5   0 1.96225 1.72643   1
  -9  -5   0 0.89128 0.83082   7
  -9  -5   0 1.19736 0.96917   8
   9   5   0 3.22939 1.56872   7
   9   5   0 0.92873 0.82972   3
   9   5   0 1.51918 0.74674   6
   9   5   0 2.29588 1.07665   5
 -10  -5   0 1.32473 0.93755   7
 -10  -5   0 -0.4373 1.58821   4
 -10  -5   0 0.50916 1.14666   1
  10   5   0 1.81704 0.91499   3
  10   5   0 0.59062 0.89589   5
  10   5   0 0.36552 1.33897   7
 -11  -5   0 0.56966 1.63550   1
 -11  -5   0 3.99756 1.32626   7
 -11  -5   0 0.72359 1.51234   4
  11   5   0 1.59231 1.02748   3
  11   5   0 1.78692 1.05236   5
  11   5   0 3.99091 1.90625   7
 -12  -5   0 1.00887 0.87273   7
 -12  -5   0 -1.0366 1.52877   1
 -12  -5   0 -3.1457 1.69157   4
  12   5   0 1.20326 0.94951   5
  12   5   0 -1.2951 1.28950   7
  12   5   0 -0.3069 0.70753   3
 -13  -5   0 1.80276 1.07819   7
 -13  -5   0 -0.3776 1.77979   1
 -13  -5   0 -0.3878 2.35878   4
  13   5   0 -1.0699 1.68066   7
  13   5   0 0.82907 0.86681   3
  13   5   0 1.86248 1.30831   5
 -14  -5   0 -5.5717 2.22380   4
 -14  -5   0 3.77312 1.44386   7
 -14  -5   0 -1.8927 1.59505   1
  14   5   0 -0.4572 1.27201   5
  14   5   0 -1.6885 1.51170   7
  14   5   0 0.47107 1.06351   3
 -15  -5   0 3.09187 1.17633   7
 -15  -5   0 -0.9460 2.06005   1
 -15  -5   0 -7.9370 2.62428   4
  15   5   0 1.26292 2.23266   7
  15   5   0 1.05881 1.22497   3
  15   5   0 -0.5549 0.98535   5
  10  -6   0 0.36338 1.81966   7
  10  -6   0 1.16804 2.03222   4
  10  -6   0 1.69837 2.83028   1
 -10   6   0 0.88865 1.51345   4
 -10   6   0 0.41420 1.21593   8
 -10   6   0 4.95180 1.68845   1
   9  -6   0 0.96415 1.74511   7
   9  -6   0 0.05888 1.45529   4
   9  -6   0 -0.7769 2.12173   1
  -9   6   0 3.71927 1.37960   1
  -9   6   0 0.45202 1.22957   8
  -9   6   0 0.03160 0.98939   4
   8  -6   0 -0.0124 1.68403   4
   8  -6   0 1.86167 1.60989   7
   8  -6   0 -0.5309 1.65336   1
  -8   6   0 1.49668 1.30662   4
  -8   6   0 1.43456 1.15426   8
   7  -6   0 -1.1757 0.89731   7
   7  -6   0 -0.5981 0.95953   4
   7  -6   0 0.85641 1.93983   1
  -7   6   0 -0.1960 0.68973   8
  -7   6   0 1.37769 1.00879   4
  -7   6   0 0.53390 0.88637   2
  -7   6   0 -0.3349 0.55296   9
   6  -6   0 0.32145 1.02398   8
   6  -6   0 1.09082 1.52030   4
   6  -6   0 0.76332 1.13361   7
   6  -6   0 -0.7285 1.27318   1
  -6   6   0 0.33342 0.80052   2
  -6   6   0 0.58138 0.94586   4
  -6   6   0 1.03257 0.96204   8
  -6   6   0 -0.2106 0.58725   9
   5  -6   0 -0.2483 1.36703   1
   5  -6   0 -0.2513 0.95472   8
   5  -6   0 -0.6364 0.70205   7
   5  -6   0 -0.2713 0.72738   4
  -5   6   0 -0.0630 0.52532   6
  -5   6   0 -0.2820 0.65554   8
  -5   6   0 0.12482 0.64043   2
  -5   6   0 -0.4947 0.44263   9
   4  -6   0 34.3560 2.95061   8
   4  -6   0 35.1363 3.43854   1
   4  -6   0 33.5183 3.40120   4
   4  -6   0 35.8334 1.88661   5
   4  -6   0 41.7832 2.96456   7
  -4   6   0 39.6501 2.10254   6
  -4   6   0 40.0700 2.75472   8
  -4   6   0 37.8195 2.54538   2
  -4   6   0 39.4157 2.42734   9
   3  -6   0 -0.4939 0.52634   8
   3  -6   0 0.00963 1.13427   1
   3  -6   0 -0.4872 0.58649   7
   3  -6   0 -0.3721 1.00955   4
   3  -6   0 0.02617 0.40479   5
  -3   6   0 0.05679 0.49713   2
  -3   6   0 0.14520 0.47125   6
  -3   6   0 -0.1707 0.45875   9
  -3   6   0 0.00770 0.36770   3
  -3   6   0 0.08949 0.46370   8
   2  -6   0 2.37831 0.89004   2
   2  -6   0 2.10304 0.47210   5
   2  -6   0 0.35516 0.98738   4
   2  -6   0 2.26339 0.95403   8
   2  -6   0 2.53833 0.97788   7
   2  -6   0 1.10828 1.01833   1
  -2   6   0 1.54563 0.47552   3
  -2   6   0 0.76125 0.60739   9
  -2   6   0 1.69829 0.82935   8
  -2   6   0 2.42023 0.71827   6
  -2   6   0 2.66925 0.42885   5
  -2   6   0 1.73893 0.69127   2
   1  -6   0 -0.0833 0.40182   8
   1  -6   0 -0.4095 0.41745   7
   1  -6   0 -0.1498 0.82123   4
   1  -6   0 -0.8342 0.64106   1
   1  -6   0 -0.7073 0.47033   2
  -1   6   0 -0.3884 0.40025   2
  -1   6   0 -0.2464 0.21282   9
  -1   6   0 0.04397 0.37869   6
  -1   6   0 0.19979 0.34404   3
  -1   6   0 -0.0261 0.14866   5
   0  -6   0 8.91535 1.78287   1
   0  -6   0 9.34824 1.47745   8
   0  -6   0 5.42327 1.50555   4
   0  -6   0 14.7340 1.79291   2
   0  -6   0 9.33968 1.15672   7
   0   6   0 12.2337 1.55485   2
  -1  -6   0 0.29487 0.96447   1
  -1  -6   0 -0.3402 0.33402   7
  -1  -6   0 -0.1714 0.51296   8
  -1  -6   0 0.13883 0.53113   2
  -1  -6   0 -0.3633 0.49626   4
   1   6   0 0.08768 0.42518   2
   1   6   0 -0.2025 0.35074   6
   1   6   0 -0.3442 0.29958   9
   1   6   0 -0.4869 0.33454   3
  -2  -6   0 16.9045 1.10656   7
  -2  -6   0 17.5476 1.92118   4
  -2  -6   0 16.5124 1.46995   8
  -2  -6   0 19.4325 2.62543   1
  -2  -6   0 14.3404 1.42130   2
   2   6   0 16.5496 0.60491   5
   2   6   0 15.8755 1.25560   9
   2   6   0 15.3177 1.32662   2
   2   6   0 13.9589 1.06129   3
   2   6   0 17.2441 1.35227   6
  -3  -6   0 -0.4620 0.45701   8
  -3  -6   0 -0.5307 0.38513   2
  -3  -6   0 -0.0935 0.77375   4
  -3  -6   0 0.52980 1.24707   1
  -3  -6   0 -0.5188 0.50287   7
   3   6   0 -0.0188 0.24141   5
   3   6   0 0.19643 0.45252   3
   3   6   0 -0.1609 0.30254   2
   3   6   0 0.30683 0.50223   6
   3   6   0 0.09075 0.31700   9
  -4  -6   0 23.7376 1.65226   8
  -4  -6   0 25.1648 2.60973   1
  -4  -6   0 23.9560 2.51901   4
  -4  -6   0 22.3782 1.34705   9
  -4  -6   0 23.9515 1.50677   7
   4   6   0 27.2569 1.50317   9
   4   6   0 26.4241 1.60991   3
   4   6   0 26.3826 1.30593   5
   4   6   0 25.3052 1.50688   2
   4   6   0 25.6499 1.64845   6
   4   6   0 26.3798 1.45179   9
  -5  -6   0 -0.4040 0.49004   7
  -5  -6   0 -0.1955 0.23063   9
  -5  -6   0 -0.2285 1.40220   1
  -5  -6   0 -0.1334 0.53438   8
  -5  -6   0 -0.6715 1.22819   4
   5   6   0 0.53841 0.58651   3
   5   6   0 -0.4707 0.43595   6
   5   6   0 0.69951 0.50307   5
   5   6   0 0.46813 0.24845   9
   5   6   0 0.07614 0.27460   2
   5   6   0 -0.1293 0.26622   9
  -6  -6   0 58.4805 3.75340   4
  -6  -6   0 61.2643 2.51851   8
  -6  -6   0 60.3604 2.62640   7
  -6  -6   0 59.1895 1.98625   9
  -6  -6   0 63.0483 3.85386   1
   6   6   0 62.3168 2.10475   9
   6   6   0 60.8179 2.97293   7
   6   6   0 61.0770 2.60646   5
   6   6   0 61.4297 2.15171   2
   6   6   0 62.2127 2.05701   9
   6   6   0 65.5278 2.78442   6
   6   6   0 65.6023 2.88784   3
  -7  -6   0 2.30243 1.85738   4
  -7  -6   0 -0.8642 0.43974   7
  -7  -6   0 -0.3113 0.58776   8
  -7  -6   0 0.00528 1.59233   1
   7   6   0 0.15634 0.56134   5
   7   6   0 -0.7946 0.84228   7
   7   6   0 -0.1018 0.24864   9
   7   6   0 -0.4501 0.61293   3
   7   6   0 0.05058 0.27300   9
   7   6   0 -0.1062 0.60382   6
   7   6   0 -0.0916 0.28730   2
  -8  -6   0 13.1566 1.91506   7
  -8  -6   0 10.6179 1.47633   8
  -8  -6   0 11.0718 2.70227   1
  -8  -6   0 11.8928 2.86577   4
   8   6   0 10.6611 1.52831   6
   8   6   0 10.0343 1.63270   3
   8   6   0 10.3387 2.14715   7
   8   6   0 12.6569 1.83375   5
  -9  -6   0 -0.2946 0.63041   7
  -9  -6   0 -0.5368 1.22359   1
  -9  -6   0 -0.5701 1.85749   4
   9   6   0 0.04166 0.64889   6
   9   6   0 -0.2032 0.51563   5
   9   6   0 0.76627 1.21944   7
   9   6   0 -0.5814 0.73309   3
 -10  -6   0 0.08213 1.91726   4
 -10  -6   0 1.67996 0.93202   7
 -10  -6   0 -0.2944 1.15912   1
  10   6   0 2.02302 1.07213   3
  10   6   0 1.26416 0.97080   5
  10   6   0 0.67662 0.79897   6
  10   6   0 0.44058 1.32129   7
 -11  -6   0 -1.2653 1.48456   1
 -11  -6   0 0.64995 0.86838   7
 -11  -6   0 -0.2672 1.51875   4
  11   6   0 -0.7911 1.28690   7
  11   6   0 0.02124 0.78481   5
  11   6   0 -0.0234 0.74750   3
 -12  -6   0 -2.5058 1.94047   4
 -12  -6   0 0.99360 0.87804   7
 -12  -6   0 -0.6527 1.60836   1
  12   6   0 0.08470 0.72761   5
  12   6   0 -0.0460 0.79715   3
  12   6   0 1.35168 1.45641   7
 -13  -6   0 -4.2065 1.93118   4
 -13  -6   0 1.03478 1.66028   1
 -13  -6   0 1.12206 0.92918   7
  13   6   0 -0.9967 1.62566   7
  13   6   0 0.00734 0.91617   3
  13   6   0 0.25275 0.80100   5
 -14  -6   0 1.74479 1.26820   7
 -14  -6   0 0.79362 2.23108   1
 -14  -6   0 -0.9018 2.07387   4
  14   6   0 -2.9952 1.52284   7
  14   6   0 0.05775 0.92631   3
  14   6   0 -0.1428 1.18203   5
 -15  -6   0 -2.5412 1.93806   1
 -15  -6   0 4.13529 1.79602   7
 -15  -6   0 -8.3332 2.83441   4
  15   6   0 -1.5916 1.25032   5
  15   6   0 1.71413 2.43092   7
  15   6   0 0.59609 1.19374   3
   9  -7   0 0.91835 1.78588   7
   9  -7   0 1.61049 2.62973   1
   9  -7   0 -1.6468 1.91566   4
  -9   7   0 6.40702 1.59813   1
  -9   7   0 -0.3045 1.14054   8
  -9   7   0 2.91851 1.87868   4
   8  -7   0 -0.0981 1.60701   4
   8  -7   0 -0.3840 1.26414   7
   8  -7   0 0.54635 2.05158   1
  -8   7   0 1.89604 1.38503   4
  -8   7   0 1.28434 1.21777   8
   7  -7   0 6.31378 2.57742   4
   7  -7   0 3.79651 1.75192   7
   7  -7   0 7.28025 2.95661   1
  -7   7   0 4.52831 1.44631   2
  -7   7   0 3.24405 1.08041   9
  -7   7   0 3.79638 1.46060   8
  -7   7   0 4.75364 1.69330   4
   6  -7   0 -0.1151 1.23689   7
   6  -7   0 0.63129 1.34226   1
   6  -7   0 -1.1613 1.03103   4
   6  -7   0 -0.1578 1.16288   8
  -6   7   0 0.14797 0.74507   8
  -6   7   0 0.89695 0.96851   4
  -6   7   0 -0.4373 0.66895   9
  -6   7   0 0.77840 0.78879   2
   5  -7   0 2.96951 1.60524   8
   5  -7   0 2.28719 1.52250   1
   5  -7   0 5.82941 1.67579   7
   5  -7   0 4.11055 1.96968   4
  -5   7   0 3.17016 0.92856   6
  -5   7   0 5.20265 1.55239   8
  -5   7   0 3.80553 1.25060   2
  -5   7   0 1.41548 0.75307   9
   4  -7   0 0.50897 0.89827   8
   4  -7   0 2.46922 1.62620   1
   4  -7   0 0.20503 1.25495   4
   4  -7   0 0.05516 0.77359   7
  -4   7   0 -0.1531 0.59094   9
  -4   7   0 0.11442 0.65024   2
  -4   7   0 0.11923 0.60077   8
  -4   7   0 -0.1613 0.49269   6
   3  -7   0 377.634 9.80118   7
   3  -7   0 370.256 10.6077   8
   3  -7   0 389.717 12.2276   1
   3  -7   0 377.081 12.4340   4
  -3   7   0 370.471 8.55057   6
  -3   7   0 379.502 9.71540   2
  -3   7   0 388.493 9.37813   9
  -3   7   0 369.361 9.90798   8
   2  -7   0 -0.4410 0.59243   8
   2  -7   0 -0.8444 0.94912   4
   2  -7   0 -0.1164 0.65435   7
   2  -7   0 -0.0989 1.03971   1
  -2   7   0 0.19713 0.42043   3
  -2   7   0 0.14045 0.60445   9
  -2   7   0 0.13643 0.50249   8
  -2   7   0 0.24411 0.51635   6
  -2   7   0 -0.2336 0.35608   2
   1  -7   0 22.1785 2.21504   8
   1  -7   0 17.2431 1.58294   7
   1  -7   0 23.2125 3.31788   1
   1  -7   0 19.6258 3.12481   4
  -1   7   0 18.6016 1.56881   6
  -1   7   0 18.9509 1.18916   3
  -1   7   0 17.8103 1.59892   9
  -1   7   0 18.6345 1.81041   2
   0  -7   0 -0.1616 0.64371   8
   0  -7   0 -0.2932 0.98876   1
   0  -7   0 0.43218 1.05329   4
   0  -7   0 -0.3364 0.39077   7
   0  -7   0 0.22370 0.72021   2
   0   7   0 -0.1795 0.36576   3
   0   7   0 -0.0797 0.28003   9
   0   7   0 -0.2232 0.43116   2
   0   7   0 -0.0017 0.47333   6
  -1  -7   0 24.1531 2.02090   8
  -1  -7   0 21.8410 2.33886   1
  -1  -7   0 19.7772 2.39896   4
  -1  -7   0 21.4084 1.95604   2
  -1  -7   0 21.2675 1.35788   7
   1   7   0 20.0870 1.31097   3
   1   7   0 22.5800 1.60416   6
   1   7   0 23.1320 1.78249   2
   1   7   0 22.6925 1.68549   9
  -2  -7   0 -0.2980 0.51970   8
  -2  -7   0 -0.1194 0.58676   2
  -2  -7   0 0.13648 1.09983   1
  -2  -7   0 -1.3395 0.80429   4
  -2  -7   0 -0.0566 0.41006   7
   2   7   0 0.06443 0.48056   2
   2   7   0 -0.0859 0.46043   6
   2   7   0 -0.2170 0.23604   9
   2   7   0 -0.3852 0.38046   3
  -3  -7   0 8.88558 1.43838   8
  -3  -7   0 8.14499 1.98584   1
  -3  -7   0 9.69536 2.06609   4
  -3  -7   0 9.06512 1.12721   7
   3   7   0 9.16332 1.28363   6
   3   7   0 8.91462 1.28837   2
   3   7   0 8.43964 1.17116   9
   3   7   0 7.23271 0.57052   5
   3   7   0 8.64340 1.18844   3
  -4  -7   0 -0.0443 1.46385   1
  -4  -7   0 0.11099 0.97321   4
  -4  -7   0 0.35283 0.70965   7
  -4  -7   0 -0.1028 0.52259   8
   4   7   0 0.16259 0.40578   2
   4   7   0 -0.0543 0.39923   6
   4   7   0 -0.6425 0.40195   3
   4   7   0 0.11574 0.30706   5
   4   7   0 -0.3694 0.30377   9
  -5  -7   0 6.72671 2.20928   4
  -5  -7   0 7.64813 1.28774   8
  -5  -7   0 6.31802 2.36986   1
  -5  -7   0 8.61757 1.34509   7
   5   7   0 4.75062 0.82359   5
   5   7   0 7.24376 1.20781   6
   5   7   0 4.48946 0.80266   9
   5   7   0 6.01659 1.02935   2
   5   7   0 3.81916 0.92243   3
  -6  -7   0 0.81994 1.95170   1
  -6  -7   0 -0.0955 0.66810   7
  -6  -7   0 1.06828 1.76427   4
  -6  -7   0 -0.2082 0.20680   9
  -6  -7   0 -0.5963 0.64267   8
   6   7   0 -0.5565 0.24381   9
   6   7   0 0.41494 0.52415   5
   6   7   0 -0.4349 0.59484   3
   6   7   0 -0.1095 0.38792   2
   6   7   0 1.32399 0.75123   6
  -7  -7   0 14.6408 1.67866   8
  -7  -7   0 12.8125 1.78806   7
  -7  -7   0 14.7793 3.27151   1
  -7  -7   0 15.8405 3.17440   4
   7   7   0 12.0753 1.66017   3
   7   7   0 12.3366 0.99282   9
   7   7   0 12.6434 1.05751   2
   7   7   0 14.9618 1.82556   6
   7   7   0 15.2790 1.77620   5
  -8  -7   0 0.45217 0.74960   8
  -8  -7   0 0.78383 1.68432   1
  -8  -7   0 0.30327 1.90338   4
  -8  -7   0 0.48926 0.78044   7
   8   7   0 0.60809 1.15101   7
   8   7   0 0.24288 0.80297   6
   8   7   0 0.28086 0.67984   5
   8   7   0 -0.5727 0.51598   3
  -9  -7   0 -0.7535 1.92302   4
  -9  -7   0 0.01405 1.82113   1
  -9  -7   0 -0.1119 0.70774   7
   9   7   0 0.09805 1.15913   7
   9   7   0 -0.9501 0.61820   5
   9   7   0 -0.9847 0.75699   6
   9   7   0 -0.0267 0.57335   3
 -10  -7   0 -0.3708 1.33713   1
 -10  -7   0 -0.0694 0.69376   7
 -10  -7   0 -0.3106 1.92999   4
  10   7   0 -0.4437 1.32292   7
  10   7   0 0.09336 0.80114   3
  10   7   0 0.56023 0.74251   6
  10   7   0 -0.1680 0.72203   5
 -11  -7   0 -2.2550 1.20571   4
 -11  -7   0 -1.6885 1.84685   1
 -11  -7   0 1.27930 1.08058   7
  11   7   0 -0.0545 0.78044   5
  11   7   0 1.35983 1.03462   3
  11   7   0 -0.5527 1.36750   7
 -12  -7   0 -1.4026 1.86454   1
 -12  -7   0 -0.7858 0.74506   7
 -12  -7   0 -1.7861 2.21969   4
  12   7   0 0.06530 1.49166   7
  12   7   0 0.89841 0.99224   3
  12   7   0 1.10609 1.07122   5
 -13  -7   0 -0.8353 2.03717   1
 -13  -7   0 2.82455 1.40710   7
 -13  -7   0 -1.1861 1.93966   4
  13   7   0 1.04450 1.81266   7
  13   7   0 1.55289 1.21485   3
  13   7   0 1.87583 1.38297   5
 -14  -7   0 1.02952 1.32945   7
 -14  -7   0 -4.2991 2.89976   4
 -14  -7   0 -4.0591 1.81742   1
  14   7   0 -0.2374 1.84092   7
  14   7   0 -0.2461 1.08656   3
  14   7   0 0.49708 1.32087   5
 -15  -7   0 2.56483 1.60095   7
 -15  -7   0 -8.6345 2.91977   4
 -15  -7   0 0.25879 2.64742   1
  15   7   0 -0.8419 2.18394   7
  15   7   0 1.18966 1.21176   3
  15   7   0 0.25219 1.46620   5
   8  -8   0 0.15228 2.12687   1
   8  -8   0 3.39337 2.48385   4
  -8   8   0 1.96310 1.27531   4
  -8   8   0 0.45642 1.28692   8
   7  -8   0 0.11726 1.96402   7
   7  -8   0 0.57795 1.86802   4
   7  -8   0 -0.4169 1.86227   1
  -7   8   0 0.87920 1.19856   8
  -7   8   0 1.06951 1.24362   4
  -7   8   0 -0.4720 0.79695   2
   6  -8   0 2.42562 1.46057   7
   6  -8   0 1.19062 1.55048   8
   6  -8   0 0.17261 1.55557   1
   6  -8   0 -0.8939 1.33047   4
  -6   8   0 0.87477 1.06175   2
  -6   8   0 1.78909 1.26072   4
  -6   8   0 -0.0536 0.94350   8
   5  -8   0 0.29312 1.32293   4
   5  -8   0 0.91887 1.25668   7
   5  -8   0 -1.7427 0.98907   8
   5  -8   0 0.76053 1.62506   1
  -5   8   0 -0.1755 0.73348   9
  -5   8   0 0.26063 0.84462   2
  -5   8   0 0.44662 0.89768   8
   4  -8   0 34.0756 4.20395   8
   4  -8   0 27.2072 2.62990   7
   4  -8   0 34.2083 4.97989   1
   4  -8   0 31.8874 3.84385   4
  -4   8   0 29.0396 2.13034   6
  -4   8   0 30.8526 2.77837   8
  -4   8   0 31.8126 2.49987   9
  -4   8   0 25.5701 2.50624   2
   3  -8   0 0.00793 1.09672   1
   3  -8   0 0.01795 0.75418   7
   3  -8   0 -1.8657 0.70025   8
   3  -8   0 -0.2704 1.10455   4
  -3   8   0 -0.4792 0.68983   2
  -3   8   0 -0.4964 0.62215   9
  -3   8   0 0.24044 0.80321   8
  -3   8   0 -0.0126 0.59486   6
   2  -8   0 55.6329 3.12763   7
   2  -8   0 62.8923 4.61149   1
   2  -8   0 64.0463 4.80126   4
   2  -8   0 61.4013 4.01679   8
  -2   8   0 59.3793 3.24726   9
  -2   8   0 59.7343 3.40782   2
  -2   8   0 55.2885 3.42200   8
  -2   8   0 59.3680 2.94892   6
   1  -8   0 0.03238 0.72519   8
   1  -8   0 0.36373 0.65157   7
   1  -8   0 1.17828 1.10547   4
   1  -8   0 -1.7036 0.89734   1
  -1   8   0 -0.2181 0.44003   9
  -1   8   0 -0.1292 0.63195   2
  -1   8   0 -1.2162 0.38054   3
  -1   8   0 0.63361 0.67064   6
  -1   8   0 -0.1175 0.51497   8
   0  -8   0 7.99960 2.20324   1
   0  -8   0 8.86419 1.31398   7
   0  -8   0 8.87799 1.82850   8
   0  -8   0 6.00016 1.95991   4
   0   8   0 9.22758 1.12102   3
   0   8   0 10.7380 1.53995   6
   0   8   0 8.63562 1.60450   2
   0   8   0 9.23966 1.48485   9
  -1  -8   0 -0.1780 0.53112   8
  -1  -8   0 -0.0954 1.06658   1
  -1  -8   0 0.29094 0.50290   7
  -1  -8   0 0.03587 1.13154   4
   1   8   0 -0.1037 0.51043   2
   1   8   0 -0.2400 0.61350   6
   1   8   0 0.07044 0.52314   9
   1   8   0 -0.5603 0.45499   3
  -2  -8   0 44.7023 1.94947   7
  -2  -8   0 38.2330 2.67948   8
  -2  -8   0 44.1026 3.49744   4
  -2  -8   0 38.3067 3.31616   1
   2   8   0 41.0191 2.42660   6
   2   8   0 48.1590 2.55738   9
   2   8   0 44.0690 2.61751   2
   2   8   0 39.9078 1.99191   3
  -3  -8   0 -0.5907 1.27503   4
  -3  -8   0 -0.3893 0.49378   7
  -3  -8   0 0.09653 0.72700   8
  -3  -8   0 -0.0776 1.49290   1
   3   8   0 0.30741 0.48448   9
   3   8   0 -0.0838 0.48460   3
   3   8   0 0.62719 0.64966   6
   3   8   0 -0.0937 0.34271   2
  -4  -8   0 4.69008 1.24784   8
  -4  -8   0 5.28020 1.83931   4
  -4  -8   0 4.03518 2.11196   1
  -4  -8   0 4.76517 1.05928   7
   4   8   0 3.99201 0.98412   3
   4   8   0 4.47474 0.96106   9
   4   8   0 4.99582 0.68844   5
   4   8   0 3.97939 1.04236   6
   4   8   0 4.31948 1.01354   2
  -5  -8   0 -0.8768 1.10452   4
  -5  -8   0 0.31333 0.83993   7
  -5  -8   0 0.15745 0.68492   8
  -5  -8   0 -0.6555 1.30920   1
   5   8   0 -0.0654 0.36796   9
   5   8   0 0.13185 0.47083   2
   5   8   0 -0.8385 0.59703   3
   5   8   0 -0.0252 0.48715   5
   5   8   0 -0.3725 0.61943   6
  -6  -8   0 3.51846 1.16872   7
  -6  -8   0 3.90356 1.07308   8
  -6  -8   0 4.46858 2.39795   1
  -6  -8   0 0.06720 1.91041   4
   6   8   0 2.33933 0.69802   9
   6   8   0 3.01640 0.84627   2
   6   8   0 3.98416 1.14060   3
   6   8   0 2.36144 0.98696   6
   6   8   0 2.93824 0.79907   5
  -7  -8   0 0.17338 0.75613   8
  -7  -8   0 -0.1734 1.96643   4
  -7  -8   0 -1.2717 2.02885   1
  -7  -8   0 0.69894 0.84549   7
   7   8   0 -0.0506 0.83444   3
   7   8   0 -0.1624 0.40222   2
   7   8   0 0.04353 0.40447   9
   7   8   0 0.47553 0.59525   5
   7   8   0 0.42993 0.79773   6
  -8  -8   0 13.8741 1.81092   8
  -8  -8   0 13.7183 1.99186   7
  -8  -8   0 10.1464 2.86843   1
  -8  -8   0 12.1172 3.15662   4
   8   8   0 16.2847 2.07727   6
   8   8   0 14.0880 2.00804   3
   8   8   0 11.7120 1.70229   5
  -9  -8   0 0.16271 1.50632   4
  -9  -8   0 -0.7144 0.59208   7
  -9  -8   0 -2.0072 1.76800   1
   9   8   0 -0.5686 0.70576   6
   9   8   0 0.08818 0.74781   5
   9   8   0 0.00740 0.58517   3
 -10  -8   0 3.69531 1.33640   7
 -10  -8   0 0.87621 2.27832   1
 -10  -8   0 2.06000 2.00787   4
  10   8   0 2.62547 1.12607   5
  10   8   0 4.47900 1.35608   6
  10   8   0 4.79992 1.44529   3
  10   8   0 4.37081 1.88922   7
 -11  -8   0 -0.2968 1.67403   1
 -11  -8   0 -0.2927 0.78498   7
 -11  -8   0 -1.2544 2.17790   4
  11   8   0 0.13648 0.84388   5
  11   8   0 -0.4321 1.48367   7
  11   8   0 -0.3270 0.75235   6
  11   8   0 -0.5342 0.89820   3
 -12  -8   0 4.37626 2.87111   1
 -12  -8   0 1.93132 2.81943   4
 -12  -8   0 5.86984 1.76934   7
  12   8   0 8.58452 1.97830   5
  12   8   0 7.15715 1.78355   3
  12   8   0 7.21875 2.45510   7
 -13  -8   0 0.08607 1.03424   7
 -13  -8   0 -2.4542 2.03931   1
 -13  -8   0 -3.3916 2.48908   4
  13   8   0 -1.1816 1.68571   7
  13   8   0 0.23191 0.98250   3
  13   8   0 0.02227 1.05870   5
 -14  -8   0 -0.1277 1.08096   7
 -14  -8   0 -6.0018 2.90570   4
 -14  -8   0 -1.4496 2.55091   1
  14   8   0 -2.6393 1.60086   7
  14   8   0 0.39095 1.11667   3
  14   8   0 0.22351 1.22777   5
 -15  -8   0 -3.0315 2.45622   1
 -15  -8   0 1.22107 1.49612   7
  15   8   0 0.87642 1.26133   3
  15   8   0 -3.2217 1.71321   7
  15   8   0 0.25362 1.43032   5
   7  -9   0 3.97607 3.04062   1
   7  -9   0 3.06481 2.38644   4
  -7   9   0 1.47193 1.30836   8
  -7   9   0 4.28824 1.79441   4
  -7   9   0 -0.0594 1.21399   2
   6  -9   0 -0.4708 1.33442   8
   6  -9   0 0.54163 1.75169   4
   6  -9   0 0.93418 1.98783   1
  -6   9   0 2.08750 1.25394   4
  -6   9   0 -0.1466 0.96723   8
  -6   9   0 0.14129 1.01917   2
   5  -9   0 2.65149 2.14632   1
   5  -9   0 0.67885 1.57407   4
   5  -9   0 1.44380 1.53717   8
  -5   9   0 0.63231 1.18658   8
  -5   9   0 0.78632 1.02904   2
   4  -9   0 -0.4733 1.33422   4
   4  -9   0 0.14717 1.27054   8
   4  -9   0 0.87674 1.43383   1
  -4   9   0 0.60733 0.90242   2
  -4   9   0 -1.0092 0.69160   6
  -4   9   0 -0.2791 0.67029   8
   3  -9   0 3.43500 1.87527   4
   3  -9   0 4.66662 2.09599   1
   3  -9   0 7.41030 2.18167   8
  -3   9   0 5.47988 1.62014   8
  -3   9   0 4.12717 1.19324   6
  -3   9   0 6.06999 1.46845   9
  -3   9   0 6.06788 1.64495   2
   2  -9   0 0.32930 1.28610   4
   2  -9   0 -1.2269 0.69349   8
   2  -9   0 -0.0611 0.82461   1
  -2   9   0 -0.3317 0.57371   6
  -2   9   0 -0.3326 0.64193   8
  -2   9   0 0.00809 0.68449   9
  -2   9   0 -0.2554 0.47141   2
   1  -9   0 2.32986 1.64387   4
   1  -9   0 1.70146 1.42844   1
   1  -9   0 1.86492 1.30673   8
  -1   9   0 1.95338 1.01236   6
  -1   9   0 2.87349 1.19795   8
  -1   9   0 0.82234 0.94514   2
  -1   9   0 0.76418 0.78931   9
   0  -9   0 -1.0734 0.84609   1
   0  -9   0 0.75266 1.06924   4
   0  -9   0 -0.0138 0.92627   8
   0   9   0 -0.1573 0.67777   2
   0   9   0 0.43810 0.76443   6
   0   9   0 -0.3344 0.56829   9
   0   9   0 0.30292 0.58034   3
  -1  -9   0 1.27640 1.41164   1
  -1  -9   0 0.83335 1.43729   4
  -1  -9   0 1.68234 1.09199   8
   1   9   0 0.43382 0.70380   9
   1   9   0 1.36416 0.77291   3
   1   9   0 4.16185 1.13424   6
  -2  -9   0 -0.8730 1.15655   1
  -2  -9   0 -0.7262 1.24249   4
  -2  -9   0 0.31243 0.90369   8
   2   9   0 -0.5137 0.61416   6
   2   9   0 -0.1187 0.61825   3
   2   9   0 0.04919 0.58721   9
   2   9   0 -0.2549 0.50137   2
  -3  -9   0 -1.6334 1.28002   4
  -3  -9   0 -2.0533 1.12638   1
  -3  -9   0 -0.2733 0.76700   8
   3   9   0 -0.1201 0.69143   3
   3   9   0 -0.2094 0.70200   6
   3   9   0 0.60638 0.60577   9
   3   9   0 0.13697 0.64297   2
  -4  -9   0 -0.2556 1.14373   4
  -4  -9   0 0.84631 1.81746   1
  -4  -9   0 0.08258 0.77787   8
   4   9   0 0.14791 0.43960   2
   4   9   0 1.38960 0.80552   3
   4   9   0 -0.4336 0.45939   9
   4   9   0 -0.2276 0.63065   6
  -5  -9   0 -0.1878 1.68312   4
  -5  -9   0 -2.2064 1.62557   1
  -5  -9   0 -0.2880 0.79527   8
   5   9   0 0.67453 0.84398   6
   5   9   0 -0.1655 0.47583   9
   5   9   0 0.26674 0.72936   3
   5   9   0 -0.3621 0.53552   2
  -6  -9   0 -0.4032 2.20730   1
  -6  -9   0 -0.8373 0.66539   8
  -6  -9   0 -0.8685 1.77286   4
   6   9   0 -0.4213 0.48594   2
   6   9   0 0.07080 0.51322   5
   6   9   0 -0.4171 0.39838   9
   6   9   0 -0.1100 0.78450   3
   6   9   0 -0.5934 0.68601   6
  -7  -9   0 92.1426 5.99057   1
  -7  -9   0 89.9145 5.81412   4
  -7  -9   0 92.6520 3.92423   8
   7   9   0 93.6692 3.56763   2
   7   9   0 90.3233 4.11308   6
   7   9   0 94.6686 3.48810   5
   7   9   0 95.0814 3.41893   9
   7   9   0 97.9178 4.17200   3
  -8  -9   0 1.93584 0.89270   8
  -8  -9   0 0.64716 0.91105   7
  -8  -9   0 0.72335 2.34550   1
  -8  -9   0 0.65085 1.45802   4
   8   9   0 0.00951 0.89766   6
   8   9   0 0.90684 0.71229   5
   8   9   0 1.18344 0.96956   3
  -9  -9   0 29.7929 4.96278   1
  -9  -9   0 29.5188 4.56191   4
  -9  -9   0 28.7852 2.50808   7
   9   9   0 31.1039 2.60637   6
   9   9   0 31.5222 3.12963   3
   9   9   0 31.0767 2.32885   5
 -10  -9   0 0.19069 2.47934   1
 -10  -9   0 -0.5563 1.54076   4
 -10  -9   0 -0.9560 0.86899   7
  10   9   0 0.37302 1.05004   6
  10   9   0 0.32801 0.86714   5
  10   9   0 0.17148 0.99513   3
 -11  -9   0 20.9150 4.62465   1
 -11  -9   0 22.8654 2.97271   7
 -11  -9   0 15.8952 4.05238   4
  11   9   0 18.0821 2.69069   3
  11   9   0 18.4353 2.57932   6
  11   9   0 14.8093 2.29857   5
 -12  -9   0 -1.6824 2.38777   4
 -12  -9   0 1.04176 1.31546   7
 -12  -9   0 -3.6694 2.09965   1
  12   9   0 -1.4296 0.77200   5
  12   9   0 0.80365 0.90165   3
 -13  -9   0 2.82735 3.28702   4
 -13  -9   0 1.56468 1.62119   7
 -13  -9   0 -1.1788 2.56791   1
  13   9   0 0.00394 2.22917   7
  13   9   0 0.65781 1.24373   5
  13   9   0 2.42104 1.36504   3
 -14  -9   0 -3.9105 2.77041   4
 -14  -9   0 -3.2788 2.69832   1
  14   9   0 -0.2017 1.31251   5
  14   9   0 -0.2854 0.92084   3
  14   9   0 -4.1178 1.54685   7
   6 -10   0 -1.1474 1.19009   8
   6 -10   0 -0.1933 2.01037   1
   6 -10   0 0.52682 1.93912   4
  -6  10   0 0.89755 1.06186   8
  -6  10   0 0.36218 1.11584   2
  -6  10   0 3.20452 1.54044   4
   5 -10   0 1.46894 2.03413   1
   5 -10   0 -0.0938 1.07074   4
   5 -10   0 -0.5788 1.52725   8
  -5  10   0 -0.5512 1.00164   2
  -5  10   0 0.23452 1.13882   8
   4 -10   0 0.49289 1.26887   4
   4 -10   0 -0.2726 1.26513   8
   4 -10   0 4.03702 1.97339   1
  -4  10   0 0.42981 1.12840   8
  -4  10   0 -0.2447 0.89593   2
   3 -10   0 -0.3670 1.04945   1
   3 -10   0 0.76922 1.12650   8
   3 -10   0 -0.6068 0.91170   4
  -3  10   0 -0.7077 0.61379   6
  -3  10   0 0.33644 0.70623   8
  -3  10   0 -0.8824 0.75600   2
   2 -10   0 -0.6496 0.82579   8
   2 -10   0 -0.0498 1.21091   4
   2 -10   0 -0.3701 1.03659   1
  -2  10   0 0.13569 0.76104   8
  -2  10   0 -0.3262 0.52472   2
  -2  10   0 0.18361 0.75947   6
   1 -10   0 -0.8630 0.89241   8
   1 -10   0 0.20042 1.09568   1
   1 -10   0 -0.0385 0.78426   4
  -1  10   0 -0.7177 0.62023   9
  -1  10   0 -0.2335 0.76328   2
  -1  10   0 0.06714 0.73297   8
  -1  10   0 0.45923 0.70522   6
   0 -10   0 5.55933 1.99122   1
   0 -10   0 3.71168 1.77965   4
   0 -10   0 4.43787 1.60289   8
   0  10   0 3.03607 1.14425   8
   0  10   0 3.89314 1.18234   9
   0  10   0 3.58665 1.09886   6
   0  10   0 3.27621 1.27722   2
  -1 -10   0 -0.1970 0.57129   8
  -1 -10   0 1.26120 1.38115   1
  -1 -10   0 0.90471 1.15040   4
   1  10   0 0.26260 0.76194   2
   1  10   0 0.18992 0.54650   9
   1  10   0 0.33847 0.64468   3
   1  10   0 -0.1075 0.75575   6
  -2 -10   0 58.0409 4.35628   1
  -2 -10   0 53.5827 3.63172   8
  -2 -10   0 51.7982 4.36040   4
   2  10   0 56.3790 2.65154   3
   2  10   0 53.1611 3.11456   9
   2  10   0 49.7554 3.24781   2
   2  10   0 56.7889 3.21300   6
  -3 -10   0 -1.0759 1.22191   1
  -3 -10   0 0.75017 0.93082   8
  -3 -10   0 0.52820 1.36061   4
   3  10   0 0.08107 0.78263   6
   3  10   0 0.09014 0.64821   2
   3  10   0 0.20215 0.66656   3
   3  10   0 -0.3796 0.58170   9
  -4 -10   0 34.6267 3.62451   1
  -4 -10   0 42.5888 3.02458   8
  -4 -10   0 34.3987 3.79064   4
   4  10   0 32.7902 2.21640   3
   4  10   0 38.7402 2.49777   9
   4  10   0 35.4274 2.59328   6
   4  10   0 36.4523 2.62076   2
  -5 -10   0 0.92329 0.84769   8
  -5 -10   0 -0.4542 1.67963   1
  -5 -10   0 0.94118 1.67945   4
   5  10   0 -0.2684 0.55416   2
   5  10   0 -0.0992 0.46307   9
   5  10   0 0.50812 0.85733   6
   5  10   0 -0.3860 0.74063   3
  -6 -10   0 5.29657 1.39110   8
  -6 -10   0 5.13073 2.33910   4
  -6 -10   0 3.34595 2.29439   1
   6  10   0 3.00864 1.15678   3
   6  10   0 1.99575 0.83695   9
   6  10   0 2.71486 0.94663   2
   6  10   0 3.68608 1.17534   6
  -7 -10   0 -0.5386 2.00219   1
  -7 -10   0 0.48483 1.87723   4
  -7 -10   0 0.32613 0.81551   8
   7  10   0 -0.1379 0.52017   2
   7  10   0 0.09665 0.89622   6
   7  10   0 -0.1978 0.80512   3
   7  10   0 -0.1757 0.56442   9
  -8 -10   0 31.3821 2.42828   8
  -8 -10   0 35.1800 5.01196   4
  -8 -10   0 33.8202 5.01084   1
   8  10   0 29.4305 2.97185   3
   8  10   0 25.5560 2.85089   6
  -9 -10   0 -0.5218 1.44472   4
  -9 -10   0 -0.5118 2.27573   1
   9  10   0 -0.5976 0.93528   6
   9  10   0 0.09322 0.89506   3
   9  10   0 0.05388 0.81903   5
 -10 -10   0 2.39421 2.49291   4
 -10 -10   0 0.54155 2.56823   1
  10  10   0 -0.1606 0.90770   3
  10  10   0 1.85575 1.06376   5
  10  10   0 0.88148 1.19686   6
 -11 -10   0 0.08488 1.96828   4
 -11 -10   0 -0.6233 2.59942   1
  11  10   0 -0.5114 1.03091   6
  11  10   0 -0.1058 1.05532   3
  11  10   0 -0.3781 0.87078   5
 -12 -10   0 6.29333 3.24200   1
 -12 -10   0 9.26206 3.80982   4
  12  10   0 7.50241 1.94084   3
  12  10   0 6.08947 1.74900   5
 -13 -10   0 -0.6470 2.99844   4
 -13 -10   0 -3.1745 2.74203   1
  13  10   0 -0.0211 0.71852   3
  13  10   0 -0.0368 1.07662   5
 -14 -10   0 2.61517 2.86556   4
 -14 -10   0 -1.8709 2.24555   1
  14  10   0 2.83728 1.46724   3
  14  10   0 -0.6505 1.26784   5
   5 -11   0 -1.9821 1.50214   8
   5 -11   0 3.67500 2.40698   4
   5 -11   0 2.00091 2.12407   1
  -5  11   0 1.98756 1.50211   8
  -5  11   0 1.53353 1.28529   2
   4 -11   0 1.58710 1.72364   1
   4 -11   0 -1.1221 1.00267   8
   4 -11   0 0.36710 1.37502   4
  -4  11   0 -0.9143 0.59021   8
  -4  11   0 0.87644 1.27614   2
   3 -11   0 2.60395 2.07713   4
   3 -11   0 -1.0309 1.20283   8
   3 -11   0 0.68793 1.63425   1
  -3  11   0 1.15846 1.08678   8
  -3  11   0 -0.2956 0.97964   2
  -3  11   0 0.52528 0.89683   6
   2 -11   0 0.13662 0.95970   4
   2 -11   0 0.94880 1.30463   8
   2 -11   0 2.17146 1.65969   1
  -2  11   0 -0.0226 0.92367   6
  -2  11   0 -0.1781 0.98987   2
  -2  11   0 -0.5442 0.51505   8
   1 -11   0 21.5928 4.10230   1
   1 -11   0 21.8849 4.37952   4
   1 -11   0 22.1812 3.62195   8
  -1  11   0 18.4650 2.81925   2
  -1  11   0 16.2327 2.29583   6
  -1  11   0 26.0463 3.45456   8
   0 -11   0 1.09897 1.27599   1
   0 -11   0 -0.4544 0.71417   8
   0 -11   0 -0.3289 1.19417   4
   0  11   0 -0.6349 0.70872   6
   0  11   0 -0.1056 0.61003   2
   0  11   0 -0.1476 0.54294   8
  -1 -11   0 5.57177 1.77037   8
  -1 -11   0 5.35011 2.11893   1
  -1 -11   0 5.45820 2.16172   4
   1  11   0 5.71727 1.57824   2
   1  11   0 4.12023 1.32970   6
  -2 -11   0 0.17411 0.98386   8
  -2 -11   0 -0.5563 0.68938   4
  -2 -11   0 2.35034 1.46450   1
   2  11   0 -0.4471 0.56060   9
   2  11   0 0.09954 0.74261   2
   2  11   0 0.32373 0.62055   6
  -3 -11   0 3.37131 1.39425   8
  -3 -11   0 3.44337 1.86607   4
  -3 -11   0 4.20540 1.92039   1
   3  11   0 1.76196 0.88304   3
   3  11   0 5.00912 1.38251   6
   3  11   0 3.40581 1.32109   2
   3  11   0 1.14971 0.73968   9
  -4 -11   0 0.76646 0.97110   8
  -4 -11   0 -0.3975 1.33507   4
  -4 -11   0 0.74708 1.40865   1
   4  11   0 -0.0464 0.71827   3
   4  11   0 -0.9889 0.49520   9
   4  11   0 -0.1363 0.70252   2
   4  11   0 -1.6111 0.53820   6
  -5 -11   0 17.3650 3.64732   4
  -5 -11   0 18.7252 3.68143   1
  -5 -11   0 18.4279 2.62653   8
   5  11   0 16.6229 2.12552   3
   5  11   0 18.2698 2.21570   9
   5  11   0 17.3233 2.37813   2
   5  11   0 16.7014 2.38730   6
  -6 -11   0 0.94687 0.83242   8
  -6 -11   0 -0.4079 1.76431   1
  -6 -11   0 1.02980 1.55868   4
   6  11   0 0.00060 0.57289   9
   6  11   0 0.93692 0.91678   3
   6  11   0 -0.3265 0.67578   6
   6  11   0 -0.5700 0.56908   2
  -7 -11   0 9.55946 1.78149   8
  -7 -11   0 10.0169 2.92083   1
  -7 -11   0 9.13960 3.06292   4
   7  11   0 7.35919 1.68722   3
   7  11   0 9.31366 1.63736   2
   7  11   0 9.71783 1.55797   9
   7  11   0 7.87198 1.76369   6
  -8 -11   0 -0.9901 1.63933   4
  -8 -11   0 -0.9026 2.20644   1
   8  11   0 0.66905 1.04471   3
   8  11   0 0.99615 1.13646   6
  -9 -11   0 6.05186 2.78034   4
  -9 -11   0 2.24237 2.80460   1
   9  11   0 2.94023 1.45688   6
   9  11   0 3.06587 1.35174   3
 -10 -11   0 0.92931 1.66647   4
 -10 -11   0 -0.4509 2.39111   1
  10  11   0 -0.6971 1.05967   6
  10  11   0 -0.6972 0.95265   3
 -11 -11   0 -1.8652 2.59483   1
 -11 -11   0 2.12484 2.54757   4
  11  11   0 -0.3454 1.21532   6
  11  11   0 1.42975 1.41106   3
 -12 -11   0 -1.4154 2.82683   1
 -12 -11   0 0.91719 2.05882   4
  12  11   0 -1.0284 1.00146   3
  12  11   0 -1.0495 1.15856   6
 -13 -11   0 -2.8344 2.76040   1
 -13 -11   0 -4.0552 2.46647   4
  13  11   0 0.94591 1.18619   3
 -14 -11   0 -1.1435 3.12860   4
 -14 -11   0 -7.0211 2.72485   1
  14  11   0 -0.4908 1.44430   5
  14  11   0 -0.2783 0.88388   3
   4 -12   0 2.09847 2.25070   8
   4 -12   0 3.78793 2.07594   1
   4 -12   0 1.94625 1.53899   4
  -4  12   0 1.11159 1.35167   8
  -4  12   0 0.67474 1.46593   2
   3 -12   0 -0.5276 1.09709   8
   3 -12   0 1.18950 1.74643   1
   3 -12   0 -0.2997 1.70586   4
  -3  12   0 -0.3900 1.06188   2
  -3  12   0 -0.1523 0.81724   8
   2 -12   0 13.3418 3.58844   1
   2 -12   0 8.15367 2.89271   8
   2 -12   0 16.0113 4.15864   4
  -2  12   0 11.7286 2.68205   8
  -2  12   0 13.6096 2.68161   2
  -2  12   0 11.8865 2.12770   6
   1 -12   0 0.85132 1.51184   8
   1 -12   0 1.01303 1.30311   1
   1 -12   0 0.17487 1.41789   4
  -1  12   0 0.10152 0.95847   6
  -1  12   0 0.36281 1.06275   8
  -1  12   0 1.02213 1.03587   2
   0 -12   0 0.74938 1.42226   8
   0 -12   0 3.46010 1.94305   1
   0 -12   0 5.02852 2.47593   4
   0  12   0 2.45501 1.21101   8
   0  12   0 -0.0421 0.92342   6
   0  12   0 -0.0761 1.02498   2
  -1 -12   0 -0.4145 0.65088   8
  -1 -12   0 2.34859 1.62392   1
  -1 -12   0 1.29421 1.42745   4
   1  12   0 0.11339 0.92898   6
   1  12   0 0.23952 0.68242   8
   1  12   0 0.06541 1.01998   2
  -2 -12   0 4.21250 1.77023   8
  -2 -12   0 3.68762 1.70897   1
  -2 -12   0 3.94150 2.03067   4
   2  12   0 0.53427 0.97145   6
   2  12   0 1.14988 1.16399   2
  -3 -12   0 1.71658 1.74719   4
  -3 -12   0 0.07473 1.03115   8
  -3 -12   0 2.06252 1.32024   1
   3  12   0 0.34389 0.95252   2
   3  12   0 -0.1380 0.91064   6
  -4 -12   0 7.14704 2.52809   4
  -4 -12   0 5.62798 1.72046   8
  -4 -12   0 4.72891 2.00061   1
   4  12   0 5.20292 1.44325   9
   4  12   0 7.54134 1.51190   3
   4  12   0 6.57472 1.74350   2
   4  12   0 5.35232 1.60981   6
  -5 -12   0 2.31967 1.76508   1
  -5 -12   0 1.42013 1.67853   4
  -5 -12   0 0.28107 1.02040   8
   5  12   0 -0.4780 0.79279   3
   5  12   0 -0.6616 0.75332   6
   5  12   0 -0.9561 0.52745   2
   5  12   0 -0.5205 0.71645   9
  -6 -12   0 1.77030 1.79875   4
  -6 -12   0 1.62245 1.05395   8
  -6 -12   0 1.74408 1.79006   1
   6  12   0 1.17213 0.97863   2
   6  12   0 0.44768 0.99414   3
   6  12   0 0.34565 1.12351   6
   6  12   0 0.45047 0.77760   9
  -7 -12   0 2.29076 1.83092   4
  -7 -12   0 2.11118 1.12851   8
  -7 -12   0 -0.1659 2.05450   1
   7  12   0 -0.7183 0.85820   3
   7  12   0 -0.2896 0.64938   2
   7  12   0 -1.4128 0.80806   6
  -8 -12   0 2.74882 2.51628   1
  -8 -12   0 3.93009 2.15538   4
   8  12   0 -0.2173 1.12358   6
   8  12   0 0.66872 1.11144   3
  -9 -12   0 2.00224 2.55564   1
  -9 -12   0 2.78846 2.33353   4
   9  12   0 0.44610 1.11669   3
   9  12   0 0.09849 1.26260   6
 -10 -12   0 -1.7576 2.45641   1
 -10 -12   0 2.39478 2.38734   4
  10  12   0 1.65457 1.17272   3
  10  12   0 0.42153 1.42535   6
 -11 -12   0 0.97202 2.13651   4
 -11 -12   0 -1.7790 2.72137   1
  11  12   0 -0.7784 1.22416   6
  11  12   0 0.95866 1.19310   3
 -12 -12   0 -3.3848 2.74370   1
 -12 -12   0 2.39277 2.74047   4
  12  12   0 2.73999 1.59240   3
  12  12   0 2.27404 1.59029   6
 -13 -12   0 2.31918 2.77417   4
 -13 -12   0 -2.6866 3.11919   1
  13  12   0 2.04498 1.49026   3
   2 -13   0 2.65724 1.83310   4
   2 -13   0 0.77994 1.79728   8
   2 -13   0 1.47801 1.65203   1
  -2  13   0 0.85359 1.41426   2
  -2  13   0 -1.0563 0.96633   6
  -2  13   0 0.71122 1.23223   8
   1 -13   0 -1.0909 1.32882   8
   1 -13   0 2.13355 1.58788   1
   1 -13   0 1.35707 1.73637   4
  -1  13   0 -0.7868 1.16092   6
  -1  13   0 -0.5022 1.17266   2
  -1  13   0 -0.7308 0.95282   8
   0 -13   0 2.07420 1.90901   4
   0 -13   0 -1.1332 1.15024   8
   0 -13   0 3.42650 1.59200   1
   0  13   0 0.26737 0.99294   8
   0  13   0 0.35703 1.12399   6
   0  13   0 -0.7523 0.84294   2
  -1 -13   0 2.57694 1.50245   1
  -1 -13   0 3.04091 1.82373   4
  -1 -13   0 -0.2975 1.28681   8
   1  13   0 -0.1420 1.05564   2
   1  13   0 -0.8451 0.90270   6
   1  13   0 0.34764 0.99244   8
  -2 -13   0 1.14301 1.65840   4
  -2 -13   0 0.16078 1.19854   8
  -2 -13   0 1.51846 1.28274   1
   2  13   0 -0.1380 0.91773   2
   2  13   0 0.26442 1.01036   6
   2  13   0 0.08419 0.79145   8
  -3 -13   0 5.14983 1.92763   1
  -3 -13   0 4.88661 1.70782   8
  -3 -13   0 3.50499 2.08087   4
   3  13   0 2.45704 1.31801   2
   3  13   0 1.52247 1.04445   6
  -4 -13   0 2.42569 1.66687   4
  -4 -13   0 3.91352 1.53338   1
  -4 -13   0 0.09033 1.01053   8
   4  13   0 -0.1956 1.05530   6
   4  13   0 0.26043 0.67298   2
  -5 -13   0 3.64467 1.72889   1
  -5 -13   0 1.64075 1.12613   8
  -5 -13   0 3.76174 2.05360   4
   5  13   0 -0.0391 0.87366   2
   5  13   0 -0.8610 0.99482   6
   5  13   0 0.73292 1.02354   3
  -6 -13   0 1.32266 1.52215   1
  -6 -13   0 0.97093 1.30494   4
  -6 -13   0 0.90196 1.18570   8
   6  13   0 -0.7297 0.72893   6
   6  13   0 0.27567 0.91230   2
   6  13   0 0.14865 0.95442   3
  -7 -13   0 4.48540 2.24803   1
  -7 -13   0 3.38656 2.13963   4
  -7 -13   0 1.65613 1.14935   8
   7  13   0 -0.5432 1.08020   6
   7  13   0 -0.8939 0.63725   2
   7  13   0 0.39649 0.96809   3
  -8 -13   0 3.39202 2.10405   4
  -8 -13   0 2.29593 2.10004   1
   8  13   0 0.10183 0.96389   3
   8  13   0 -0.7908 1.17122   6
  -9 -13   0 1.23416 2.45683   1
  -9 -13   0 2.54683 2.09261   4
   9  13   0 1.81337 1.20860   3
   9  13   0 -0.1057 1.22668   6
 -10 -13   0 1.39246 2.87236   1
 -10 -13   0 0.46706 1.46861   4
  10  13   0 1.15858 1.52438   6
  10  13   0 0.41349 1.20567   3
 -11 -13   0 1.07185 1.90585   4
 -11 -13   0 0.91403 2.99131   1
  11  13   0 -1.3400 1.28154   6
  11  13   0 0.05938 1.25998   3
 -12 -13   0 0.40840 2.40182   4
 -12 -13   0 -3.8651 2.82929   1
  12  13   0 -1.8065 1.43067   6
  12  13   0 2.58330 1.63854   3
   0 -14   0 5.39510 2.14452   1
   0 -14   0 1.02669 1.67421   8
   0 -14   0 7.69266 2.87325   4
   0  14   0 1.97574 1.52119   2
   0  14   0 5.37002 1.86551   8
   0  14   0 0.08784 1.31385   6
  -1 -14   0 0.07687 1.54153   8
  -1 -14   0 1.60882 1.89960   4
  -1 -14   0 3.66760 1.74935   1
   1  14   0 -0.5397 0.65355   2
   1  14   0 0.17942 1.02224   8
   1  14   0 -0.9594 0.99211   6
  -2 -14   0 1.78363 1.76192   4
  -2 -14   0 -0.1102 1.40777   8
  -2 -14   0 3.81175 1.61698   1
   2  14   0 0.34995 0.92434   8
   2  14   0 1.26528 1.35795   6
   2  14   0 -0.1863 1.09187   2
  -3 -14   0 0.55379 1.22165   8
  -3 -14   0 2.03067 1.63663   4
  -3 -14   0 3.44364 1.53745   1
   3  14   0 1.49525 1.07200   8
   3  14   0 -0.3311 1.11272   6
   3  14   0 -0.7250 0.99931   2
  -4 -14   0 6.76624 2.49144   4
  -4 -14   0 3.23027 1.59363   8
  -4 -14   0 7.06285 2.14044   1
   4  14   0 2.75858 1.62192   6
   4  14   0 1.73921 1.15283   2
  -5 -14   0 1.68915 1.35456   8
  -5 -14   0 2.55720 1.92955   4
  -5 -14   0 4.75601 1.69894   1
   5  14   0 0.57060 1.07184   6
   5  14   0 0.05648 0.97772   2
  -6 -14   0 1.93790 1.44493   4
  -6 -14   0 3.82923 1.49812   8
  -6 -14   0 3.94604 1.92312   1
   6  14   0 -0.8928 0.77536   6
   6  14   0 1.70476 1.22567   2
  -7 -14   0 0.97942 1.51719   4
  -7 -14   0 2.52550 1.85700   1
   7  14   0 2.45377 1.35454   3
   7  14   0 -0.0172 1.32753   6
   7  14   0 -1.5093 0.87523   2
  -8 -14   0 4.53560 2.28391   4
  -8 -14   0 2.08056 2.03007   1
   8  14   0 0.91657 1.14641   3
   8  14   0 -0.9319 1.23248   6
  -9 -14   0 1.12206 2.45673   1
  -9 -14   0 5.28869 2.68641   4
   9  14   0 1.69128 1.35145   3
   9  14   0 -0.4759 1.39707   6
 -10 -14   0 5.43579 3.16911   1
 -10 -14   0 5.65560 2.72807   4
  10  14   0 1.88335 1.86649   6
  10  14   0 5.66560 1.88958   3
 -11 -14   0 -0.8617 2.44670   1
 -11 -14   0 6.20092 2.82814   4
  11  14   0 -0.1420 1.19503   3
  11  14   0 -2.1999 1.47326   6
  -2 -15   0 0.02005 1.48377   8
  -2 -15   0 4.04558 1.56841   1
   2  15   0 -0.3681 1.05766   2
   2  15   0 1.09181 1.18146   8
   2  15   0 -1.3142 1.11327   6
  -3 -15   0 7.59160 2.50138   8
  -3 -15   0 10.4912 3.21199   4
   3  15   0 5.20698 1.96592   2
   3  15   0 6.60599 2.10329   6
   3  15   0 7.01365 2.11211   8
  -4 -15   0 5.54803 2.46369   4
  -4 -15   0 0.33112 1.39805   8
   4  15   0 0.60270 1.45029   6
   4  15   0 -0.2604 0.97922   2
   4  15   0 2.19472 1.15005   8
  -5 -15   0 8.16952 2.01131   1
  -5 -15   0 1.65381 1.54600   8
  -5 -15   0 4.43254 2.32637   4
   5  15   0 0.31533 1.12053   2
   5  15   0 0.60125 1.60913   6
  -6 -15   0 1.25358 1.60293   4
  -6 -15   0 8.14381 2.12397   1
  -6 -15   0 1.36510 1.39928   8
   6  15   0 -0.5133 1.03853   2
   6  15   0 -1.2559 1.32915   6
  -7 -15   0 9.72220 2.55297   1
  -7 -15   0 4.99872 2.37506   4
   7  15   0 1.79719 1.70711   6
  -8 -15   0 5.00341 1.97125   1
  -8 -15   0 5.63492 2.25705   4
   8  15   0 0.80710 1.21330   3
   8  15   0 -0.9570 1.38847   6
  -9 -15   0 5.94525 2.51715   4
  -9 -15   0 6.58724 2.59925   1
   9  15   0 -1.3216 1.44360   6
   9  15   0 2.36137 1.52026   3
   8  15  -1 -0.6494 1.61521   6
  -8 -15   1 7.31168 2.44639   4
  -8 -15   1 4.35021 1.97297   1
   7  15  -1 9.04792 2.52763   6
  -7 -15   1 14.5162 3.63727   1
  -7 -15   1 13.4630 3.31359   4
   6  15  -1 0.18033 1.68638   6
   6  15  -1 -0.8121 1.02434   2
  -6 -15   1 5.50878 1.80076   1
  -6 -15   1 4.25394 1.85833   4
   5  15  -1 5.69090 2.00393   2
   5  15  -1 5.44263 2.18831   6
   5  15  -1 6.65278 1.86232   8
  -5 -15   1 8.49556 2.48940   8
  -5 -15   1 13.3596 3.68660   4
  -5 -15   1 15.5506 3.15972   1
   4  15  -1 0.68951 0.91256   8
   4  15  -1 -1.0296 0.91206   6
   4  15  -1 -0.0765 1.25231   2
  -4 -15   1 6.87733 1.74661   1
  -4 -15   1 0.05725 1.51658   8
  -4 -15   1 6.28425 2.39417   4
   3  15  -1 2.02368 1.66660   2
   3  15  -1 2.78532 1.82065   6
   3  15  -1 4.44812 1.85110   8
  -3 -15   1 9.73706 2.15886   1
  -3 -15   1 3.25565 1.83002   8
  10  14  -1 -0.6001 1.04740   6
  10  14  -1 2.33778 1.52109   3
 -10 -14   1 2.02210 1.96986   4
 -10 -14   1 1.49493 2.57934   1
   9  14  -1 0.65018 1.20350   3
   9  14  -1 -0.9137 1.25950   6
  -9 -14   1 4.30137 2.27007   4
  -9 -14   1 3.80858 2.57848   1
   8  14  -1 8.78685 2.18305   3
   8  14  -1 7.52220 2.15448   6
  -8 -14   1 10.9853 3.17628   4
  -8 -14   1 6.42593 2.73418   1
   7  14  -1 0.66457 1.50944   6
  -7 -14   1 2.96488 1.75287   4
  -7 -14   1 3.45054 2.26374   1
   6  14  -1 -1.5494 1.16976   6
   6  14  -1 -0.4142 0.94068   2
  -6 -14   1 5.02336 2.31598   4
  -6 -14   1 4.58576 2.04560   1
   5  14  -1 -0.3992 0.99632   2
   5  14  -1 0.48236 0.74096   8
   5  14  -1 -1.3102 1.15004   6
  -5 -14   1 4.74333 1.78786   1
  -5 -14   1 1.00411 1.21212   8
  -5 -14   1 2.94553 1.65868   4
   4  14  -1 13.5372 2.56935   8
   4  14  -1 5.44316 1.82177   2
   4  14  -1 10.3230 2.43634   6
  -4 -14   1 10.1978 2.72166   8
  -4 -14   1 15.9660 3.97491   4
  -4 -14   1 11.7149 3.08259   1
   3  14  -1 -0.9413 1.09055   6
   3  14  -1 1.24268 1.04274   8
   3  14  -1 0.08520 0.83456   2
  -3 -14   1 3.57972 1.69176   1
  -3 -14   1 1.27663 1.43960   8
  -3 -14   1 3.68959 2.18961   4
   2  14  -1 -0.1952 1.14058   2
   2  14  -1 -1.6751 1.09013   6
   2  14  -1 0.34916 0.91144   8
  -2 -14   1 5.04331 1.87966   1
  -2 -14   1 1.68701 1.52773   8
  -2 -14   1 2.11928 1.58259   4
   1  14  -1 1.68249 1.28733   8
   1  14  -1 -0.7589 1.20363   6
  -1 -14   1 -0.8110 1.46631   8
  -1 -14   1 3.14648 1.91272   4
  -1 -14   1 4.80273 1.87886   1
   0  14  -1 3.49947 1.62626   8
   0  14  -1 1.56635 1.47794   6
   0  14  -1 1.63237 1.74973   2
   0 -14   1 2.07132 2.05584   4
   0 -14   1 6.16381 2.18233   1
   0 -14   1 6.87472 2.52929   8
  12  13  -1 -2.4583 1.22691   6
  12  13  -1 0.97437 1.48270   3
 -12 -13   1 2.92039 2.16446   4
 -12 -13   1 -2.7651 2.81675   1
  11  13  -1 -0.9547 1.34778   6
  11  13  -1 1.17296 1.33475   3
 -11 -13   1 1.89611 2.22492   4
 -11 -13   1 -1.5939 2.61411   1
  10  13  -1 -0.1229 1.38490   6
  10  13  -1 -0.3571 1.09977   3
 -10 -13   1 3.34067 2.22832   4
 -10 -13   1 -0.2944 2.60527   1
   9  13  -1 1.37597 1.36174   3
   9  13  -1 -0.9215 1.26820   6
  -9 -13   1 5.39196 2.40626   4
  -9 -13   1 1.26721 2.42712   1
   8  13  -1 0.95095 1.10863   3
   8  13  -1 -0.6313 1.17450   6
  -8 -13   1 1.18604 2.22871   1
  -8 -13   1 1.11554 1.41606   4
   7  13  -1 1.65094 1.21898   3
   7  13  -1 0.09525 0.90455   6
   7  13  -1 -0.1213 0.80310   2
  -7 -13   1 3.48102 2.30173   1
  -7 -13   1 2.49294 1.87211   4
   6  13  -1 -0.8310 0.77062   2
   6  13  -1 0.61873 1.01717   3
   6  13  -1 -0.7172 1.16505   6
  -6 -13   1 1.51708 1.32036   4
  -6 -13   1 1.74145 1.14752   8
  -6 -13   1 2.33256 1.62384   1
   5  13  -1 -0.3814 0.82277   2
   5  13  -1 1.53447 1.46413   6
  -5 -13   1 3.74586 1.91437   4
  -5 -13   1 0.90021 1.12110   8
  -5 -13   1 1.37846 1.34629   1
   4  13  -1 0.43796 1.23648   6
   4  13  -1 1.31704 0.81859   8
   4  13  -1 -0.2173 0.78142   2
  -4 -13   1 0.41881 0.94769   4
  -4 -13   1 0.62903 1.14663   8
  -4 -13   1 3.17948 1.51501   1
   3  13  -1 4.36118 1.65052   2
   3  13  -1 2.46946 1.51076   6
   3  13  -1 4.95169 1.56171   8
  -3 -13   1 4.85460 1.86210   8
  -3 -13   1 8.13927 2.44893   1
  -3 -13   1 5.62625 2.44229   4
   2  13  -1 -0.2486 1.11125   6
   2  13  -1 1.05181 0.96805   8
   2  13  -1 0.27840 0.77583   2
  -2 -13   1 2.84677 1.61395   1
  -2 -13   1 1.22928 1.58445   4
  -2 -13   1 -0.3545 1.15199   8
   1  13  -1 0.01742 1.09920   6
   1  13  -1 -0.0612 0.90203   8
   1  13  -1 0.70893 1.11518   2
  -1 -13   1 2.37149 1.55031   1
  -1 -13   1 -0.1344 1.14775   8
  -1 -13   1 1.76187 1.61479   4
   0  13  -1 0.06187 1.04427   2
   0  13  -1 0.60525 1.03485   8
   0  13  -1 -0.4486 1.11421   6
   0 -13   1 0.12293 1.60738   4
   0 -13   1 2.10415 1.50956   1
   0 -13   1 0.54881 1.50076   8
  -1  13  -1 0.45395 0.98471   8
  -1  13  -1 -0.4455 1.19158   2
  -1  13  -1 -0.9466 1.00156   6
   1 -13   1 0.94336 1.52044   1
   1 -13   1 2.66726 2.14915   4
   1 -13   1 -0.3100 1.67743   8
  -2  13  -1 2.28294 1.65359   8
  -2  13  -1 -0.3895 1.33701   2
   2 -13   1 2.92683 2.30019   4
   2 -13   1 0.06716 1.87754   8
   2 -13   1 2.70223 1.79104   1
  13  12  -1 1.53053 1.69777   3
 -13 -12   1 -4.3796 2.86451   1
 -13 -12   1 0.07887 2.36255   4
  12  12  -1 -2.2249 1.36208   6
  12  12  -1 0.48399 1.29149   3
 -12 -12   1 -3.0312 1.92360   1
 -12 -12   1 2.22721 2.39694   4
  11  12  -1 0.06548 1.14448   3
  11  12  -1 -1.5373 1.29841   6
 -11 -12   1 -0.0876 2.01528   4
 -11 -12   1 1.38043 3.36793   1
  10  12  -1 -0.1268 1.05297   3
  10  12  -1 0.10840 1.44224   6
 -10 -12   1 -2.7365 2.42992   1
 -10 -12   1 4.09392 2.61856   4
   9  12  -1 0.68891 0.86746   3
   9  12  -1 -0.8792 1.18691   6
  -9 -12   1 2.12617 1.88827   4
  -9 -12   1 1.28541 2.56163   1
   8  12  -1 -0.8200 0.81055   3
   8  12  -1 0.00362 0.86171   6
  -8 -12   1 2.56669 1.78781   4
  -8 -12   1 2.29363 2.29758   1
   7  12  -1 -0.7092 0.79333   3
   7  12  -1 -1.9269 0.86986   6
   7  12  -1 0.74786 0.86193   2
  -7 -12   1 2.38676 2.10923   1
  -7 -12   1 2.74366 1.96799   4
   6  12  -1 0.30141 0.87551   3
   6  12  -1 -0.1045 0.81477   2
   6  12  -1 -0.4125 0.66620   9
   6  12  -1 -0.0803 1.00629   6
  -6 -12   1 1.08086 1.02219   8
  -6 -12   1 0.52486 1.56242   1
  -6 -12   1 0.46087 1.16054   4
   5  12  -1 0.28517 0.77942   3
   5  12  -1 -0.2726 1.06818   6
   5  12  -1 -0.8841 0.53867   2
   5  12  -1 0.11571 0.84218   9
  -5 -12   1 0.02288 0.84183   8
  -5 -12   1 2.20401 1.86660   1
  -5 -12   1 0.81026 1.55439   4
   4  12  -1 7.68126 1.90633   2
   4  12  -1 8.80097 1.90601   6
  -4 -12   1 9.67554 2.24137   8
  -4 -12   1 8.61072 2.74418   4
  -4 -12   1 13.6275 3.29557   1
   3  12  -1 0.55496 0.78534   8
   3  12  -1 -0.6783 0.83456   6
   3  12  -1 -0.9939 0.68770   2
  -3 -12   1 -0.8963 0.87162   8
  -3 -12   1 0.74871 1.46730   4
  -3 -12   1 1.84005 1.32279   1
   2  12  -1 5.96405 1.69905   6
   2  12  -1 7.64840 1.81048   8
   2  12  -1 7.03212 1.89008   2
  -2 -12   1 8.53023 2.55458   1
  -2 -12   1 7.22604 2.69735   4
  -2 -12   1 6.82290 2.04018   8
   1  12  -1 -0.4621 0.84007   2
   1  12  -1 0.47283 0.99619   6
   1  12  -1 0.40383 0.65625   8
  -1 -12   1 2.44516 1.55213   1
  -1 -12   1 2.11212 1.83635   4
  -1 -12   1 0.17644 1.17769   8
   0  12  -1 1.50573 1.18717   2
   0  12  -1 0.94854 1.02670   6
   0  12  -1 4.20386 1.67304   8
   0 -12   1 2.94970 1.60884   1
   0 -12   1 2.98384 1.68778   8
   0 -12   1 5.05245 2.41165   4
  -1  12  -1 -0.2787 0.90784   8
  -1  12  -1 0.37940 1.06102   6
  -1  12  -1 -0.1485 1.05224   2
   1 -12   1 0.16395 1.35821   8
   1 -12   1 2.25155 1.57753   1
   1 -12   1 0.68201 1.79015   4
  -2  12  -1 0.89941 1.26980   2
  -2  12  -1 -0.7620 0.88158   6
  -2  12  -1 -0.1933 1.01161   8
   2 -12   1 1.17500 1.60922   1
   2 -12   1 3.66578 2.36661   4
   2 -12   1 -1.6420 1.44044   8
  -3  12  -1 1.16986 1.06937   8
  -3  12  -1 0.00471 1.29705   2
   3 -12   1 1.53985 1.61252   8
   3 -12   1 1.39776 1.71558   1
   3 -12   1 0.39113 1.49779   4
  -4  12  -1 3.60572 1.95349   2
   4 -12   1 11.1027 3.53710   1
  13  11  -1 0.34694 1.39406   3
 -13 -11   1 0.59179 2.68899   4
 -13 -11   1 -3.7663 3.06134   1
  12  11  -1 2.25833 1.46689   3
  12  11  -1 -0.1973 1.22260   6
 -12 -11   1 -2.9801 2.73403   1
 -12 -11   1 -0.6093 2.36074   4
  11  11  -1 0.50349 1.43716   6
  11  11  -1 -0.4986 1.07692   3
 -11 -11   1 -0.2926 2.86437   1
 -11 -11   1 -0.4256 2.18140   4
  10  11  -1 0.58175 1.29760   6
  10  11  -1 0.46122 1.05600   3
 -10 -11   1 -2.1637 2.40923   1
 -10 -11   1 2.17794 2.14252   4
   9  11  -1 1.13899 1.05414   3
   9  11  -1 1.46062 1.38921   6
  -9 -11   1 2.28445 2.21560   1
  -9 -11   1 1.28175 1.70824   4
   8  11  -1 -0.8062 1.05175   6
   8  11  -1 0.36985 0.93115   3
  -8 -11   1 0.07776 1.71326   4
  -8 -11   1 -0.8889 2.11013   1
   7  11  -1 7.60341 1.73207   6
   7  11  -1 8.58703 1.71559   3
   7  11  -1 9.01197 1.67940   2
  -7 -11   1 11.9977 3.59650   1
  -7 -11   1 7.23970 2.39777   4
   6  11  -1 -0.8544 0.58580   2
   6  11  -1 0.52273 1.06058   6
   6  11  -1 0.19903 0.80348   3
   6  11  -1 0.51792 0.71238   9
  -6 -11   1 1.08358 1.93702   1
  -6 -11   1 0.85371 0.93909   8
  -6 -11   1 0.21535 1.58282   4
   5  11  -1 6.58659 1.49703   9
   5  11  -1 6.60389 1.44194   3
   5  11  -1 10.4685 1.88831   2
   5  11  -1 7.95758 1.73803   6
  -5 -11   1 7.44275 2.55934   4
  -5 -11   1 8.67399 2.87042   1
  -5 -11   1 6.29518 1.62809   8
   4  11  -1 -0.0509 0.89733   6
   4  11  -1 0.42446 0.79039   2
   4  11  -1 -0.6239 0.57889   9
   4  11  -1 1.15337 0.85783   3
  -4 -11   1 1.09103 1.35885   4
  -4 -11   1 1.11627 1.72990   1
  -4 -11   1 0.51833 0.95071   8
   3  11  -1 0.29506 0.82541   9
   3  11  -1 2.65163 1.11462   3
   3  11  -1 1.51363 0.96183   6
   3  11  -1 2.75378 1.09649   2
  -3 -11   1 4.01511 1.94317   1
  -3 -11   1 2.73166 1.33994   8
  -3 -11   1 4.59616 1.94821   4
   2  11  -1 0.23356 0.61788   8
   2  11  -1 -0.3554 0.67284   9
   2  11  -1 -0.9859 0.69805   6
   2  11  -1 0.54979 0.89254   2
  -2 -11   1 -0.1812 1.19235   4
  -2 -11   1 0.12840 0.97041   8
  -2 -11   1 0.02086 1.17460   1
   1  11  -1 0.34145 0.82677   6
   1  11  -1 0.53191 0.75897   8
   1  11  -1 1.05931 0.98666   2
  -1 -11   1 0.59075 1.19291   4
  -1 -11   1 0.91700 1.20569   8
  -1 -11   1 -0.6149 1.09821   1
   0  11  -1 0.02379 0.78768   2
   0  11  -1 0.04308 0.52825   8
   0  11  -1 -0.7913 0.83026   6
   0 -11   1 -0.4705 1.03133   8
   0 -11   1 1.25614 1.07221   1
   0 -11   1 3.02293 2.01414   4
  -1  11  -1 -1.1204 0.73676   6
  -1  11  -1 0.17034 0.62893   8
  -1  11  -1 -0.1845 1.02145   2
   1 -11   1 -0.7545 0.67486   8
   1 -11   1 0.49445 0.99741   1
   1 -11   1 0.50829 1.37735   4
  -2  11  -1 -0.0469 0.88739   8
  -2  11  -1 -0.4525 0.97547   6
  -2  11  -1 -0.2754 0.90143   2
   2 -11   1 0.91125 1.36999   1
   2 -11   1 0.69774 1.63597   4
   2 -11   1 1.61084 1.59425   8
  -3  11  -1 -0.1480 1.13805   8
  -3  11  -1 1.12683 1.00494   2
   3 -11   1 0.98202 1.85044   8
   3 -11   1 2.18017 1.66427   1
   3 -11   1 1.82036 2.15189   4
  -4  11  -1 0.03428 1.19149   8
  -4  11  -1 0.57044 1.26745   2
   4 -11   1 -0.0034 1.73101   4
   4 -11   1 -0.3804 1.63733   8
   4 -11   1 2.41672 1.72422   1
  -5  11  -1 1.01350 1.19055   8
  -5  11  -1 1.71434 1.52770   2
   5 -11   1 0.48694 1.39715   8
   5 -11   1 1.03919 1.69915   4
   5 -11   1 2.45702 2.27679   1
  14  10  -1 0.61859 1.37315   3
  14  10  -1 0.01318 1.17488   5
 -14 -10   1 -4.9729 2.64744   1
 -14 -10   1 1.41405 3.41409   4
  13  10  -1 1.47494 1.50651   3
  13  10  -1 -0.2724 1.24955   5
 -13 -10   1 -3.1734 2.83616   1
 -13 -10   1 1.57926 3.00408   4
  12  10  -1 0.40022 1.20517   6
  12  10  -1 0.44628 1.09349   5
  12  10  -1 1.39677 1.29763   3
 -12 -10   1 -4.8442 2.28084   1
 -12 -10   1 -0.2347 2.54441   4
  11  10  -1 -0.4667 0.85776   5
  11  10  -1 -0.0339 1.07168   3
  11  10  -1 -0.9581 1.07429   6
 -11 -10   1 -2.8481 2.43232   1
 -11 -10   1 -0.8015 2.02235   4
  10  10  -1 1.13704 1.27644   6
  10  10  -1 0.34195 1.28190   5
  10  10  -1 0.89865 1.17748   3
 -10 -10   1 1.62663 2.28334   4
 -10 -10   1 -1.0505 2.00148   1
   9  10  -1 -1.5487 0.89043   6
   9  10  -1 2.00292 1.24277   3
  -9 -10   1 0.12164 2.02854   4
  -9 -10   1 -0.5167 2.59692   1
   8  10  -1 3.52404 1.36043   3
   8  10  -1 5.09962 1.61302   6
  -8 -10   1 6.77290 3.26144   1
  -8 -10   1 6.08081 2.75606   4
   7  10  -1 -0.5005 0.77792   3
   7  10  -1 -0.0691 0.70581   2
   7  10  -1 -0.0224 0.58433   9
   7  10  -1 -0.3460 0.88060   6
  -7 -10   1 -0.3209 2.11022   1
  -7 -10   1 -0.6413 1.12652   4
  -7 -10   1 0.82491 0.76296   8
   6  10  -1 38.8848 2.63567   3
   6  10  -1 37.4722 2.79127   6
   6  10  -1 39.3872 2.45260   9
   6  10  -1 43.0875 2.77543   2
  -6 -10   1 42.4302 2.90972   8
  -6 -10   1 34.4599 4.06566   1
  -6 -10   1 43.6852 4.23595   4
   5  10  -1 0.17493 0.67213   2
   5  10  -1 0.13324 0.89042   6
   5  10  -1 0.36000 0.92997   3
   5  10  -1 0.34445 0.64134   9
  -5 -10   1 0.99647 1.93401   1
  -5 -10   1 -0.8316 1.29107   4
  -5 -10   1 -0.3551 0.69292   8
   4  10  -1 2.43736 0.98579   9
   4  10  -1 1.10741 0.93181   6
   4  10  -1 1.23658 0.73792   2
   4  10  -1 3.77578 1.12886   3
  -4 -10   1 1.94362 1.70335   4
  -4 -10   1 1.53103 1.02574   8
  -4 -10   1 3.32480 1.97443   1
   3  10  -1 -0.1469 0.69065   2
   3  10  -1 0.09150 0.61967   3
   3  10  -1 -0.5768 0.54363   9
   3  10  -1 -0.3962 0.76473   6
  -3 -10   1 -0.6522 0.73051   8
  -3 -10   1 -0.3682 1.17454   4
  -3 -10   1 -0.1322 1.02201   1
   2  10  -1 27.5719 1.89890   3
   2  10  -1 25.6094 2.25050   9
   2  10  -1 26.2401 2.23234   6
   2  10  -1 29.5632 2.47566   2
  -2 -10   1 26.2497 3.24209   8
  -2 -10   1 25.1147 3.01673   1
  -2 -10   1 32.2777 3.68328   4
   1  10  -1 -0.3145 0.61657   8
   1  10  -1 0.58910 0.77769   6
   1  10  -1 -0.0466 0.70430   9
   1  10  -1 0.09833 0.76567   2
  -1 -10   1 0.09067 0.94805   8
  -1 -10   1 0.74468 1.29749   4
  -1 -10   1 0.35830 1.33187   1
   0  10  -1 2.07775 0.97696   8
   0  10  -1 4.80086 1.34131   9
   0  10  -1 2.06369 1.02379   6
   0  10  -1 4.50996 1.38905   2
   0 -10   1 5.54099 2.10890   1
   0 -10   1 3.38520 2.03282   4
   0 -10   1 2.68453 1.35285   8
  -1  10  -1 -0.6159 0.70211   6
  -1  10  -1 0.00653 0.76386   2
  -1  10  -1 0.10427 0.75191   8
   1 -10   1 0.36262 1.02636   8
   1 -10   1 -0.5617 0.71061   4
   1 -10   1 -0.3568 1.08539   1
  -2  10  -1 0.14021 0.85564   2
  -2  10  -1 3.13640 1.18858   6
  -2  10  -1 3.17604 1.31672   8
   2 -10   1 -0.2071 1.03426   8
   2 -10   1 3.23842 2.03454   4
   2 -10   1 2.69951 1.72324   1
  -3  10  -1 -0.3843 0.80799   8
  -3  10  -1 -0.5754 0.88470   2
  -3  10  -1 -0.2661 0.72799   6
   3 -10   1 0.96366 1.72216   4
   3 -10   1 -0.6176 1.27475   8
   3 -10   1 1.20472 1.40793   1
  -4  10  -1 -0.1166 1.01254   8
  -4  10  -1 1.05123 1.00562   2
   4 -10   1 0.93177 1.32050   1
   4 -10   1 -0.5061 1.45686   4
   4 -10   1 0.17240 1.48391   8
  -5  10  -1 -0.1472 0.82063   8
  -5  10  -1 -0.9637 0.94678   2
   5 -10   1 0.36432 1.73087   1
   5 -10   1 -0.3866 1.39183   8
   5 -10   1 0.43324 1.67429   4
  -6  10  -1 1.06126 1.40391   2
  -6  10  -1 3.80461 1.64436   4
  -6  10  -1 2.26146 1.60884   8
   6 -10   1 3.24382 2.59843   4
   6 -10   1 0.24847 1.93719   1
  14   9  -1 1.30424 1.05074   3
  14   9  -1 0.30130 1.29988   5
 -14  -9   1 0.00766 1.46769   7
 -14  -9   1 -2.3263 2.88937   4
 -14  -9   1 -2.8182 2.95162   1
  13   9  -1 2.49828 1.45826   3
  13   9  -1 0.76669 1.32885   5
 -13  -9   1 2.91711 1.76124   7
 -13  -9   1 -0.0474 2.92485   4
 -13  -9   1 -0.9661 2.81167   1
  12   9  -1 0.54631 1.11850   5
  12   9  -1 -1.0551 0.81698   3
 -12  -9   1 -0.6461 1.07770   7
 -12  -9   1 -2.6913 1.59355   1
 -12  -9   1 -1.4923 2.13317   4
  11   9  -1 2.38272 1.30120   3
  11   9  -1 1.64828 1.22065   5
  11   9  -1 1.05872 1.16023   6
 -11  -9   1 0.54703 2.41567   4
 -11  -9   1 0.01868 1.12813   7
 -11  -9   1 0.41502 2.08413   1
  10   9  -1 -1.0536 0.90036   6
  10   9  -1 0.08329 0.82147   5
  10   9  -1 -0.7699 0.83163   3
 -10  -9   1 0.41681 1.29969   7
 -10  -9   1 0.46516 2.21418   4
 -10  -9   1 0.43492 2.64788   1
   9   9  -1 32.4897 3.27026   3
   9   9  -1 30.2437 3.14661   6
   9   9  -1 31.6951 2.38690   5
  -9  -9   1 35.8786 5.67982   1
  -9  -9   1 25.3499 3.04259   7
  -9  -9   1 31.1990 4.65829   4
   8   9  -1 -0.2419 0.94536   6
   8   9  -1 -0.2510 0.78926   3
   8   9  -1 0.37794 0.78936   5
  -8  -9   1 -1.5248 1.03496   7
  -8  -9   1 1.18153 1.51794   4
  -8  -9   1 1.95848 2.50971   1
   7   9  -1 13.1058 1.72363   2
   7   9  -1 13.0217 1.54671   9
   7   9  -1 13.7202 1.98757   3
   7   9  -1 14.0095 2.08285   6
   7   9  -1 19.0908 1.89795   5
  -7  -9   1 17.9374 4.03334   1
  -7  -9   1 14.7606 3.26012   4
  -7  -9   1 12.5025 2.11123   7
  -7  -9   1 15.0877 1.91443   8
   6   9  -1 -0.3657 0.84586   6
   6   9  -1 0.27244 0.51204   9
   6   9  -1 0.71373 0.65577   3
   6   9  -1 -0.0288 0.49312   2
  -6  -9   1 0.95176 1.77680   1
  -6  -9   1 0.12434 1.75523   4
  -6  -9   1 -0.5380 0.99190   7
  -6  -9   1 -0.2859 0.65626   8
   5   9  -1 5.11543 1.27448   6
   5   9  -1 3.54046 0.96495   9
   5   9  -1 5.41290 1.27004   2
   5   9  -1 4.53322 1.18554   3
  -5  -9   1 5.75886 2.44808   4
  -5  -9   1 4.68991 1.28377   8
  -5  -9   1 5.55320 2.62397   1
   4   9  -1 0.81276 0.78640   3
   4   9  -1 -1.0232 0.59932   6
   4   9  -1 -0.1577 0.52828   2
   4   9  -1 -0.2733 0.52584   9
  -4  -9   1 0.22869 1.84880   1
  -4  -9   1 -0.3376 1.55088   4
  -4  -9   1 0.33417 0.78574   8
   3   9  -1 30.3134 2.34955   2
   3   9  -1 29.6704 1.94326   3
   3   9  -1 30.0013 2.36294   6
   3   9  -1 32.9301 2.25813   9
  -3  -9   1 32.5777 2.58076   8
  -3  -9   1 28.1164 3.34736   1
  -3  -9   1 23.6592 2.88150   4
   2   9  -1 0.10501 0.63992   3
   2   9  -1 0.78826 0.74006   6
   2   9  -1 0.23332 0.60814   9
   2   9  -1 0.46016 0.71314   2
  -2  -9   1 -0.2087 1.35881   1
  -2  -9   1 0.26617 0.68957   8
  -2  -9   1 0.34678 1.46204   4
   1   9  -1 26.2800 2.09438   9
   1   9  -1 25.5462 2.32634   2
   1   9  -1 23.8658 1.61116   3
   1   9  -1 23.2697 2.05212   6
  -1  -9   1 27.9148 4.13214   1
  -1  -9   1 25.2544 2.54124   8
  -1  -9   1 26.0506 4.00391   4
   0   9  -1 -0.6301 0.60530   2
   0   9  -1 0.02944 0.68215   6
   0   9  -1 0.03038 0.62879   8
   0   9  -1 -0.0612 0.44874   9
   0  -9   1 -0.0573 0.83107   1
   0  -9   1 0.75059 1.20012   4
   0  -9   1 0.28736 1.01811   8
  -1   9  -1 24.6993 2.09130   6
  -1   9  -1 23.2921 2.25255   8
  -1   9  -1 24.2470 2.39753   2
  -1   9  -1 24.9616 2.27810   9
   1  -9   1 29.9087 4.52356   4
   1  -9   1 29.1098 3.58702   8
   1  -9   1 27.2323 3.25167   1
  -2   9  -1 0.44738 0.78398   8
  -2   9  -1 -0.3179 0.72991   2
  -2   9  -1 -0.1773 0.64438   6
  -2   9  -1 -0.6936 0.64178   9
   2  -9   1 1.15802 1.22962   8
   2  -9   1 1.51927 1.43000   1
   2  -9   1 0.87571 1.38017   4
  -3   9  -1 0.74002 0.71809   8
  -3   9  -1 -0.4102 0.71118   2
  -3   9  -1 -0.3310 0.63660   6
   3  -9   1 1.44277 1.55918   1
   3  -9   1 0.45584 1.49935   4
   3  -9   1 0.34371 1.03094   8
  -4   9  -1 -0.5554 0.69983   2
  -4   9  -1 0.34631 0.93464   8
   4  -9   1 0.54642 1.15354   1
   4  -9   1 -0.6700 0.90441   4
   4  -9   1 -0.2365 1.31091   8
  -5   9  -1 0.44649 0.96112   2
  -5   9  -1 0.41701 1.00989   8
   5  -9   1 2.12514 1.49332   8
   5  -9   1 0.85987 1.70250   1
   5  -9   1 1.38200 1.47371   4
  -6   9  -1 0.83579 1.24680   8
  -6   9  -1 1.85501 1.26087   4
  -6   9  -1 -0.4954 1.00821   2
   6  -9   1 0.06513 1.87565   4
   6  -9   1 2.00903 2.26055   1
   6  -9   1 0.33773 1.66725   8
  -7   9  -1 5.58440 2.10291   8
  -7   9  -1 5.09412 2.05461   4
  -7   9  -1 0.84651 1.31846   2
   7  -9   1 8.10927 3.69973   1
   7  -9   1 3.59015 2.62158   4
  14   8  -1 -3.2874 1.77776   7
  14   8  -1 -0.8147 0.87601   3
  14   8  -1 -0.2921 0.86032   5
 -14  -8   1 0.74224 1.49204   7
 -14  -8   1 -2.3249 2.42935   1
 -14  -8   1 -2.7995 2.04741   4
  13   8  -1 -1.1570 0.98649   5
  13   8  -1 -2.7811 1.67553   7
  13   8  -1 -0.0440 1.07715   3
 -13  -8   1 0.19432 1.29877   7
 -13  -8   1 -2.8880 1.47598   1
 -13  -8   1 -6.1060 2.07818   4
  12   8  -1 1.26782 1.11817   5
  12   8  -1 2.26328 2.08920   7
  12   8  -1 5.30721 1.66946   3
 -12  -8   1 2.15528 2.25604   1
 -12  -8   1 2.22873 2.67534   4
 -12  -8   1 3.03541 1.58769   7
  11   8  -1 -0.0505 0.93067   3
  11   8  -1 0.32894 0.98664   6
  11   8  -1 -0.0345 0.89574   5
 -11  -8   1 1.91093 1.23662   7
 -11  -8   1 -2.2093 1.99283   4
 -11  -8   1 -2.1943 2.12463   1
  10   8  -1 8.13436 1.71960   5
  10   8  -1 8.30061 1.73680   3
  10   8  -1 8.97103 1.85233   6
 -10  -8   1 6.98835 1.74022   7
 -10  -8   1 7.27778 2.55658   4
 -10  -8   1 7.66597 3.31199   1
   9   8  -1 0.48696 0.90290   6
   9   8  -1 -0.0470 0.72270   5
   9   8  -1 -0.8410 0.73034   3
  -9  -8   1 1.41507 2.41993   1
  -9  -8   1 -0.2424 1.44167   4
  -9  -8   1 0.04934 0.87511   7
   8   8  -1 102.212 4.40291   6
   8   8  -1 95.9315 3.92429   5
   8   8  -1 95.5201 4.28843   3
  -8  -8   1 96.3140 6.31230   1
  -8  -8   1 94.8773 4.27386   7
  -8  -8   1 97.3091 5.93356   4
   7   8  -1 -0.2667 0.48191   9
   7   8  -1 -0.3986 0.79817   3
   7   8  -1 -0.3123 0.75296   6
   7   8  -1 -0.1600 0.45411   2
   7   8  -1 0.46415 0.61421   5
  -7  -8   1 0.05965 0.63287   8
  -7  -8   1 0.05382 1.71533   1
  -7  -8   1 1.47286 2.05876   4
  -7  -8   1 -1.6360 0.90094   7
   6   8  -1 0.65352 0.58990   9
   6   8  -1 1.35557 0.95833   6
   6   8  -1 0.93113 0.61702   2
   6   8  -1 1.80535 0.69893   5
   6   8  -1 1.30613 0.83375   3
  -6  -8   1 0.52554 0.73972   8
  -6  -8   1 1.67820 2.48947   1
  -6  -8   1 0.49376 1.93143   4
  -6  -8   1 2.29683 1.27488   7
   5   8  -1 0.15136 0.59494   6
   5   8  -1 0.48984 0.55355   2
   5   8  -1 -0.1644 0.41084   5
   5   8  -1 -0.2827 0.38682   9
   5   8  -1 0.68472 0.77126   3
  -5  -8   1 -0.6590 1.09384   4
  -5  -8   1 2.09883 2.21664   1
  -5  -8   1 -0.5663 0.60750   8
  -5  -8   1 -0.4474 0.88848   7
   4   8  -1 0.86310 0.64087   6
   4   8  -1 0.74273 0.63361   9
   4   8  -1 0.11443 0.62963   3
   4   8  -1 0.34586 0.53223   2
  -4  -8   1 0.93511 0.73922   8
  -4  -8   1 0.91129 1.55207   4
  -4  -8   1 0.68268 0.91175   7
  -4  -8   1 3.04967 2.21692   1
   3   8  -1 0.18777 0.68935   6
   3   8  -1 -0.4059 0.47038   2
   3   8  -1 -0.6105 0.59126   3
   3   8  -1 -0.3607 0.41743   9
  -3  -8   1 -0.5199 1.52396   1
  -3  -8   1 -0.1627 0.68846   8
  -3  -8   1 -0.1170 0.70380   7
  -3  -8   1 0.30690 1.34481   4
   2   8  -1 1.62556 0.70416   3
   2   8  -1 1.00369 0.76480   2
   2   8  -1 1.67716 0.84769   6
   2   8  -1 0.32539 0.53544   9
  -2  -8   1 0.67959 0.79512   8
  -2  -8   1 0.98238 0.71930   7
  -2  -8   1 0.95343 1.20412   1
  -2  -8   1 -0.1718 0.89216   4
   1   8  -1 0.23802 0.51849   3
   1   8  -1 -0.2724 0.49756   9
   1   8  -1 0.49727 0.65642   6
   1   8  -1 -0.4208 0.32676   2
  -1  -8   1 0.74529 0.64844   7
  -1  -8   1 -0.3600 0.72839   8
  -1  -8   1 -0.7104 1.06248   4
  -1  -8   1 -0.0765 1.32411   1
   0   8  -1 26.9881 2.01665   6
   0   8  -1 23.2441 2.10273   8
   0   8  -1 25.3606 1.44804   3
   0   8  -1 27.8696 2.13191   9
   0   8  -1 26.6165 2.18301   2
   0  -8   1 27.4588 3.95984   1
   0  -8   1 22.1763 1.81102   7
   0  -8   1 25.6144 3.05460   8
   0  -8   1 25.3898 3.04777   4
  -1   8  -1 0.60281 0.82004   2
  -1   8  -1 -0.6973 0.51984   9
  -1   8  -1 -0.4404 0.58052   8
  -1   8  -1 -0.1551 0.70172   6
   1  -8   1 -0.0487 0.92786   4
   1  -8   1 -0.8567 0.89935   8
   1  -8   1 -0.4730 0.79011   1
   1  -8   1 0.74316 0.72658   7
  -2   8  -1 15.3522 2.32056   8
  -2   8  -1 14.4891 2.20841   2
  -2   8  -1 16.0959 2.12386   9
  -2   8  -1 13.3322 1.79650   6
   2  -8   1 17.6421 3.33372   1
   2  -8   1 14.8967 3.23855   4
   2  -8   1 16.3828 2.67855   8
   2  -8   1 15.0177 2.20716   7
  -3   8  -1 0.48731 0.63578   2
  -3   8  -1 -0.2364 0.57506   6
  -3   8  -1 0.63105 0.83106   8
  -3   8  -1 -0.6663 0.62568   9
   3  -8   1 0.02003 1.31731   1
   3  -8   1 0.37473 0.92042   7
   3  -8   1 -0.2701 0.68798   8
   3  -8   1 0.40898 0.99737   4
  -4   8  -1 15.3567 2.16977   9
  -4   8  -1 15.5010 2.52572   8
  -4   8  -1 19.1723 2.09062   6
  -4   8  -1 15.3433 2.38515   2
   4  -8   1 20.1039 3.95524   4
   4  -8   1 18.0259 3.11880   8
   4  -8   1 15.2584 2.58903   7
   4  -8   1 16.3361 3.70935   1
  -5   8  -1 0.93513 0.99289   8
  -5   8  -1 -0.2279 0.77067   2
   5  -8   1 0.26146 0.98606   7
   5  -8   1 1.02882 1.58723   4
   5  -8   1 -0.1318 1.30947   8
   5  -8   1 0.04004 1.31828   1
  -6   8  -1 -0.8532 0.70904   2
  -6   8  -1 -0.0890 0.87524   8
  -6   8  -1 2.06023 1.24992   4
   6  -8   1 1.30141 1.70377   1
   6  -8   1 -0.7812 1.27341   8
   6  -8   1 -0.3047 1.03966   7
   6  -8   1 0.70679 1.78597   4
  -7   8  -1 0.16886 1.13486   2
  -7   8  -1 -0.0208 1.13647   8
  -7   8  -1 2.70277 1.44345   4
   7  -8   1 0.14566 1.94368   4
   7  -8   1 2.93476 2.52977   1
   7  -8   1 0.51529 1.48682   7
  -8   8  -1 4.77594 2.11704   4
  -8   8  -1 1.87390 1.56893   8
   8  -8   1 3.21770 2.99676   1
   8  -8   1 3.46196 2.76411   4
  14   7  -1 0.05292 1.36569   5
  14   7  -1 1.57342 1.18637   3
  14   7  -1 -2.4889 1.81454   7
 -14  -7   1 -3.4820 2.01001   1
 -14  -7   1 -3.6428 2.99088   4
 -14  -7   1 -1.4995 1.10290   7
  13   7  -1 0.30668 0.98890   3
  13   7  -1 0.90303 1.25245   5
  13   7  -1 1.27321 2.02005   7
 -13  -7   1 -0.1316 2.32891   1
 -13  -7   1 -4.6782 2.16142   4
 -13  -7   1 0.84189 1.30510   7
  12   7  -1 -0.7314 0.79890   3
  12   7  -1 -0.4941 1.52129   7
  12   7  -1 -1.6997 0.74486   5
 -12  -7   1 -0.2829 1.54140   1
 -12  -7   1 2.48775 2.71280   4
 -12  -7   1 0.32890 1.15557   7
  11   7  -1 24.6687 3.04960   5
  11   7  -1 30.5976 4.04874   7
  11   7  -1 27.7365 3.11456   3
  11   7  -1 32.3669 2.51619   6
 -11  -7   1 32.3629 2.94334   7
 -11  -7   1 31.7904 5.00933   1
 -11  -7   1 24.2869 4.34791   4
  10   7  -1 1.15494 1.50853   7
  10   7  -1 -0.7599 0.71444   6
  10   7  -1 -0.3942 0.55734   3
  10   7  -1 -0.5067 0.78285   5
 -10  -7   1 0.46546 2.05041   4
 -10  -7   1 1.00755 1.11817   7
 -10  -7   1 0.47359 1.48791   1
   9   7  -1 36.0282 3.34982   7
   9   7  -1 32.1187 2.43922   5
   9   7  -1 30.7710 2.51892   3
   9   7  -1 33.5770 2.50078   6
  -9  -7   1 27.9702 4.19157   4
  -9  -7   1 30.0582 2.58898   7
  -9  -7   1 35.3756 4.96233   1
   8   7  -1 -0.6050 0.68808   5
   8   7  -1 -0.0127 0.83070   3
   8   7  -1 -1.1647 0.71129   6
  -8  -7   1 1.15442 1.69109   1
  -8  -7   1 0.51148 0.82981   7
  -8  -7   1 -0.8978 1.35473   4
   7   7  -1 11.0668 1.75099   3
   7   7  -1 12.2932 1.12922   2
   7   7  -1 12.7787 1.10920   9
   7   7  -1 12.6092 1.69281   5
   7   7  -1 14.6628 1.92874   6
  -7  -7   1 11.4422 2.93292   4
  -7  -7   1 11.0693 1.41372   8
  -7  -7   1 18.2420 3.68672   1
  -7  -7   1 10.7786 1.78718   7
   6   7  -1 0.85869 0.79065   3
   6   7  -1 -0.3318 0.43066   2
   6   7  -1 0.34739 0.41525   9
   6   7  -1 -0.6152 0.46506   5
   6   7  -1 -0.0233 0.70338   6
  -6  -7   1 1.82403 2.34502   1
  -6  -7   1 1.00083 1.41641   4
  -6  -7   1 1.08945 0.66849   8
  -6  -7   1 1.26587 0.99867   7
   5   7  -1 0.35971 0.49852   2
   5   7  -1 0.43502 0.44106   5
   5   7  -1 0.48134 0.71533   6
   5   7  -1 0.87900 0.70862   3
   5   7  -1 0.72477 0.45553   9
  -5  -7   1 0.87107 0.69850   8
  -5  -7   1 -1.0454 1.39665   4
  -5  -7   1 0.85531 0.95781   7
  -5  -7   1 0.53939 1.99617   1
   4   7  -1 -0.4744 0.35390   6
   4   7  -1 0.19523 0.41114   9
   4   7  -1 -0.1393 0.38040   2
   4   7  -1 0.08455 0.32348   5
   4   7  -1 0.25720 0.58423   3
  -4  -7   1 -1.9357 1.48649   1
  -4  -7   1 -0.1906 0.84023   7
  -4  -7   1 -0.5287 0.44141   8
  -4  -7   1 -0.1455 0.91523   4
   3   7  -1 20.4342 1.68174   6
   3   7  -1 16.6245 1.47837   2
   3   7  -1 17.7117 1.37607   3
   3   7  -1 13.2248 1.20618   9
   3   7  -1 17.8517 0.80521   5
  -3  -7   1 18.3245 1.64592   8
  -3  -7   1 25.0614 3.44912   1
  -3  -7   1 16.2856 1.49418   7
  -3  -7   1 22.1060 2.36535   4
   2   7  -1 0.43597 0.48197   3
   2   7  -1 0.11131 0.42349   9
   2   7  -1 -0.1476 0.45770   2
   2   7  -1 -0.6950 0.25996   6
  -2  -7   1 -1.3586 1.11222   1
  -2  -7   1 -0.1064 0.42006   8
  -2  -7   1 0.90657 0.64362   7
  -2  -7   1 -1.4198 0.79991   4
   1   7  -1 0.32172 0.46228   2
   1   7  -1 -0.0303 0.43619   3
   1   7  -1 0.38758 0.53521   6
   1   7  -1 -0.0096 0.44328   9
  -1  -7   1 -1.1208 1.01289   1
  -1  -7   1 -0.3565 0.50175   7
  -1  -7   1 -1.1021 0.76843   4
  -1  -7   1 0.23149 0.70293   8
   0   7  -1 -0.3780 0.45217   8
   0   7  -1 -0.2775 0.45251   9
   0   7  -1 0.09569 0.45858   2
   0   7  -1 -0.1988 0.36469   3
   0   7  -1 -0.0081 0.47609   6
   0  -7   1 -0.1125 0.98755   1
   0  -7   1 0.06027 0.54440   8
   0  -7   1 -0.4615 0.94498   4
   0  -7   1 -0.3074 0.46742   7
  -1   7  -1 62.8940 2.02439   3
  -1   7  -1 63.7811 2.83948   6
  -1   7  -1 64.7015 3.29898   2
  -1   7  -1 60.6753 3.24969   8
  -1   7  -1 56.5032 2.85847   9
   1  -7   1 60.0798 4.30936   4
   1  -7   1 57.2555 2.93335   7
   1  -7   1 67.0767 3.79151   8
   1  -7   1 57.5981 4.07897   1
  -2   7  -1 -0.2909 0.38270   9
  -2   7  -1 -0.4776 0.59198   2
  -2   7  -1 -0.0352 0.58852   8
  -2   7  -1 -0.3387 0.50616   6
   2  -7   1 -0.5768 0.54063   7
   2  -7   1 -0.7562 0.85674   8
   2  -7   1 -0.2726 0.82386   1
   2  -7   1 -0.8437 0.95230   4
  -3   7  -1 1.52712 0.99425   8
  -3   7  -1 1.92280 0.89840   6
  -3   7  -1 1.79949 1.11247   2
  -3   7  -1 0.42452 0.75148   9
   3  -7   1 2.22621 1.50897   1
   3  -7   1 1.61488 1.35721   4
   3  -7   1 0.46570 1.11858   8
   3  -7   1 2.04979 1.14813   7
  -4   7  -1 -0.5072 0.62707   9
  -4   7  -1 -0.3455 0.62016   6
  -4   7  -1 -0.1665 0.77773   8
  -4   7  -1 -0.3756 0.68010   2
   4  -7   1 0.52033 1.33858   1
   4  -7   1 0.05266 1.26221   4
   4  -7   1 0.44281 1.17499   8
   4  -7   1 0.92590 1.01048   7
  -5   7  -1 1.12162 1.00831   8
  -5   7  -1 1.14779 0.92282   2
  -5   7  -1 0.25099 0.73257   9
   5  -7   1 0.66446 1.26866   8
   5  -7   1 1.09818 1.36936   4
   5  -7   1 0.77655 1.50540   1
   5  -7   1 0.60619 1.10107   7
  -6   7  -1 0.20553 0.71673   9
  -6   7  -1 0.67466 0.92921   4
  -6   7  -1 0.48386 0.83019   8
  -6   7  -1 0.45487 0.81335   2
   6  -7   1 0.66573 1.31145   4
   6  -7   1 -0.5563 0.86321   7
   6  -7   1 -0.7711 0.84951   1
   6  -7   1 -0.8793 0.72275   8
  -7   7  -1 0.23621 0.97274   2
  -7   7  -1 1.91515 1.25825   4
  -7   7  -1 0.97738 1.04020   8
   7  -7   1 -0.4252 1.58404   1
   7  -7   1 -0.2591 1.51972   4
   7  -7   1 -1.1974 0.90261   7
  -8   7  -1 -0.6104 0.97842   8
  -8   7  -1 1.81819 1.46285   4
   8  -7   1 -0.9421 1.65929   4
   8  -7   1 1.28536 2.27086   1
   8  -7   1 0.37273 1.40596   7
  -9   7  -1 -0.4112 1.29079   8
  -9   7  -1 3.68906 1.98274   4
   9  -7   1 0.17734 1.68706   7
   9  -7   1 -2.3153 1.86255   4
   9  -7   1 3.17872 3.03325   1
  15   6  -1 -0.0386 1.04128   3
  14   6  -1 0.84310 2.17283   7
  14   6  -1 0.05207 0.94571   3
  14   6  -1 1.63709 1.55517   5
 -14  -6   1 0.69112 2.04917   1
 -14  -6   1 -7.0892 2.43612   4
 -14  -6   1 2.55518 1.60245   7
  13   6  -1 -0.4193 1.67245   7
  13   6  -1 0.20461 0.99775   3
  13   6  -1 -0.9980 0.99874   5
 -13  -6   1 0.47650 0.81600   7
 -13  -6   1 0.63460 1.82520   1
 -13  -6   1 -5.1920 1.96147   4
  12   6  -1 -0.5344 1.59272   7
  12   6  -1 0.41551 0.99160   3
  12   6  -1 1.05069 1.08504   5
 -12  -6   1 0.09702 1.01077   7
 -12  -6   1 -0.5274 2.19090   4
 -12  -6   1 -1.8723 1.74573   1
  11   6  -1 -0.3832 0.57019   3
  11   6  -1 0.54461 1.62209   7
  11   6  -1 0.69519 0.98288   5
 -11  -6   1 -0.2632 0.80265   7
 -11  -6   1 -0.4917 1.21310   1
 -11  -6   1 -2.3172 1.83006   4
  10   6  -1 4.28549 1.92929   7
  10   6  -1 4.13878 1.30206   3
  10   6  -1 1.90650 1.04227   6
  10   6  -1 4.88231 1.41790   5
 -10  -6   1 0.32069 1.77615   1
 -10  -6   1 3.83576 2.32075   4
 -10  -6   1 2.93827 1.25361   7
   9   6  -1 0.96481 0.84476   6
   9   6  -1 0.19540 0.73449   5
   9   6  -1 0.24345 1.35584   7
   9   6  -1 0.29484 0.80364   3
  -9  -6   1 0.15905 1.79611   1
  -9  -6   1 0.24603 0.83452   7
  -9  -6   1 -1.2044 1.60716   4
   8   6  -1 7.73512 1.97528   7
   8   6  -1 7.28162 1.45944   5
   8   6  -1 8.13165 1.61061   3
   8   6  -1 8.18275 1.50877   6
  -8  -6   1 7.44095 2.53269   4
  -8  -6   1 7.97423 1.62249   7
  -8  -6   1 9.50285 2.75297   1
   7   6  -1 1.08315 0.85931   6
   7   6  -1 0.20547 0.42783   2
   7   6  -1 -0.0966 0.35926   9
   7   6  -1 0.15629 1.06728   7
   7   6  -1 -0.1003 0.65438   5
   7   6  -1 -0.2251 0.48609   3
  -7  -6   1 1.63753 1.48389   4
  -7  -6   1 1.71497 1.57904   1
  -7  -6   1 -0.2404 0.52084   8
  -7  -6   1 -0.0003 0.66760   7
   6   6  -1 25.3661 1.83110   6
   6   6  -1 25.1326 1.42400   2
   6   6  -1 25.4275 1.89274   3
   6   6  -1 25.5719 1.36079   9
   6   6  -1 27.6071 1.74021   5
  -6  -6   1 27.4479 1.34075   9
  -6  -6   1 26.5270 1.98722   7
  -6  -6   1 25.2045 1.57732   8
  -6  -6   1 28.8554 3.85680   1
  -6  -6   1 25.4231 3.43409   4
   5   6  -1 0.41465 0.40163   2
   5   6  -1 -0.1004 0.32491   9
   5   6  -1 -0.3314 0.33620   5
   5   6  -1 -0.1341 0.26634   9
   5   6  -1 0.36446 0.57219   3
   5   6  -1 -0.2483 0.51681   6
  -5  -6   1 0.12942 0.72357   7
  -5  -6   1 -0.4204 0.22788   9
  -5  -6   1 1.24620 1.46054   1
  -5  -6   1 0.95045 1.41097   4
  -5  -6   1 -0.1590 0.49451   8
   4   6  -1 4.00039 0.85047   3
   4   6  -1 5.03452 0.75924   5
   4   6  -1 4.76194 0.86672   2
   4   6  -1 3.86519 0.75133   9
   4   6  -1 5.56692 1.00357   6
  -4  -6   1 4.87693 1.13864   7
  -4  -6   1 6.14087 1.91206   1
  -4  -6   1 3.42852 1.59195   4
  -4  -6   1 4.30674 0.90496   8
   3   6  -1 0.33794 0.44127   6
   3   6  -1 -0.1714 0.32950   9
   3   6  -1 0.15309 0.23971   5
   3   6  -1 0.07880 0.41851   3
   3   6  -1 0.16396 0.39624   2
  -3  -6   1 -0.2357 0.95635   4
  -3  -6   1 -0.6518 1.30118   1
  -3  -6   1 -0.2689 0.41279   8
  -3  -6   1 0.43006 0.71477   7
   2   6  -1 15.3028 1.33024   6
   2   6  -1 14.5086 1.11435   3
   2   6  -1 13.8108 0.49620   5
   2   6  -1 12.9703 1.12170   9
   2   6  -1 14.1186 1.30676   2
  -2  -6   1 18.5684 2.76015   1
  -2  -6   1 14.0971 0.46419   5
  -2  -6   1 11.8331 1.19723   7
  -2  -6   1 15.4856 2.37661   4
  -2  -6   1 13.1300 1.34308   8
   1   6  -1 0.15820 0.40973   9
   1   6  -1 -0.0211 0.32983   3
   1   6  -1 -0.1030 0.40617   6
   1   6  -1 -0.1281 0.40805   2
  -1  -6   1 -0.7988 0.67332   4
  -1  -6   1 -0.6986 0.42318   7
  -1  -6   1 -0.0258 0.52305   8
  -1  -6   1 -0.6464 0.92084   1
   0   6  -1 94.9407 3.30219   6
   0   6  -1 94.0809 3.62538   2
   0   6  -1 100.843 2.61383   3
   0   6  -1 87.0887 3.32850   9
   0  -6   1 98.0966 3.37322   7
   0  -6   1 99.0159 4.01568   8
   0  -6   1 94.2244 4.75045   4
   0  -6   1 102.098 4.78414   1
  -1   6  -1 -0.2526 0.46952   2
  -1   6  -1 0.06694 0.43953   6
  -1   6  -1 0.28137 0.33230   3
  -1   6  -1 0.02858 0.51794   8
  -1   6  -1 -0.4084 0.21704   9
   1  -6   1 -0.7579 0.73127   1
   1  -6   1 -0.1013 0.67922   8
   1  -6   1 0.02418 0.67176   4
   1  -6   1 0.27608 0.56354   7
  -2   6  -1 2.09951 0.76985   9
  -2   6  -1 2.01234 0.47385   3
  -2   6  -1 1.97809 0.68113   6
  -2   6  -1 2.48106 0.92141   2
  -2   6  -1 1.71975 0.73781   8
   2  -6   1 2.54937 1.03291   8
   2  -6   1 2.88196 1.04090   7
   2  -6   1 2.42667 1.44814   1
   2  -6   1 1.89471 1.32837   4
   2  -6   1 2.75397 0.65860   5
  -3   6  -1 0.14596 0.48658   6
  -3   6  -1 0.16727 0.63380   2
  -3   6  -1 0.17289 0.61712   8
  -3   6  -1 0.13138 0.52477   9
   3  -6   1 0.01796 0.69405   7
   3  -6   1 0.22794 1.21265   1
   3  -6   1 -0.3143 1.04074   4
   3  -6   1 -1.2908 0.72166   8
  -4   6  -1 140.730 5.15933   2
  -4   6  -1 143.173 5.47946   8
  -4   6  -1 142.250 4.21620   6
  -4   6  -1 135.962 4.72901   9
   4  -6   1 126.806 6.80621   4
   4  -6   1 126.722 5.83352   8
   4  -6   1 131.832 6.91004   1
   4  -6   1 139.119 5.61429   7
  -5   6  -1 -0.0502 0.55299   6
  -5   6  -1 0.12732 0.65003   9
  -5   6  -1 0.30044 0.86715   8
  -5   6  -1 0.80757 0.77452   2
   5  -6   1 -1.7722 0.79847   8
   5  -6   1 -0.5245 0.82981   4
   5  -6   1 -0.5426 1.11135   1
   5  -6   1 1.45844 1.10251   7
  -6   6  -1 8.51270 1.70442   2
  -6   6  -1 5.41842 1.29171   9
  -6   6  -1 8.01081 2.19341   4
  -6   6  -1 5.89394 1.63765   8
   6  -6   1 5.63817 2.29247   4
   6  -6   1 7.98254 2.70955   1
   6  -6   1 7.55322 2.11823   8
   6  -6   1 10.0141 2.29181   7
  -7   6  -1 -0.4874 0.72934   8
  -7   6  -1 -0.7727 0.71770   2
  -7   6  -1 1.00431 1.10820   4
  -7   6  -1 0.71975 0.79265   9
   7  -6   1 -0.2154 1.41724   4
   7  -6   1 0.66382 1.44377   7
   7  -6   1 0.16218 1.74846   1
  -8   6  -1 1.29453 1.28560   4
  -8   6  -1 -0.3829 0.63831   8
  -8   6  -1 -0.7520 0.73555   2
   8  -6   1 -0.5764 1.59389   4
   8  -6   1 1.37800 2.13116   1
   8  -6   1 -0.6947 1.23701   7
  -9   6  -1 -1.0613 1.10449   8
  -9   6  -1 2.88114 1.75711   4
   9  -6   1 -0.0786 1.59374   7
   9  -6   1 2.15461 2.04347   1
   9  -6   1 -0.4140 2.11986   4
 -10   6  -1 4.76528 1.45899   1
 -10   6  -1 -0.5513 1.37401   4
 -10   6  -1 0.25332 1.40381   8
  10  -6   1 1.32319 1.88225   7
  10  -6   1 -1.7932 1.53758   1
  10  -6   1 -0.8360 2.09764   4
  14   5  -1 0.11039 1.25484   3
  14   5  -1 -1.4939 1.85843   7
  14   5  -1 -0.7693 1.12744   5
 -14  -5   1 0.26348 2.03751   1
 -14  -5   1 -5.4692 2.21118   4
 -14  -5   1 2.02838 1.38109   7
  13   5  -1 0.71221 0.95362   3
  13   5  -1 0.99481 1.28537   5
  13   5  -1 -1.8845 1.49058   7
 -13  -5   1 -3.3633 2.01480   4
 -13  -5   1 -1.6583 1.76541   1
 -13  -5   1 1.00755 1.05938   7
  12   5  -1 -2.0273 1.22241   7
  12   5  -1 -0.1570 0.89678   5
  12   5  -1 0.06785 0.87554   3
 -12  -5   1 1.35407 1.11633   7
 -12  -5   1 -3.3288 1.74001   4
 -12  -5   1 0.73120 2.00005   1
  11   5  -1 1.86771 1.04501   5
  11   5  -1 -0.4421 1.38965   7
  11   5  -1 0.84869 0.75490   3
 -11  -5   1 0.11085 1.96764   4
 -11  -5   1 1.69164 2.00570   1
 -11  -5   1 1.22429 0.93108   7
  10   5  -1 -0.5880 1.15294   7
  10   5  -1 0.25281 0.84572   3
  10   5  -1 -0.1161 0.71969   6
  10   5  -1 0.10070 0.81856   5
 -10  -5   1 -1.8474 1.59006   4
 -10  -5   1 1.36948 0.96888   7
 -10  -5   1 -1.1449 1.28715   1
   9   5  -1 9.05995 1.67625   3
   9   5  -1 9.04518 1.66911   5
   9   5  -1 8.01762 2.18334   7
   9   5  -1 9.02562 1.51529   6
  -9  -5   1 8.25431 2.30042   1
  -9  -5   1 11.7295 2.77730   4
  -9  -5   1 7.80552 1.77088   7
   8   5  -1 0.60730 0.72422   5
   8   5  -1 0.13004 0.75335   3
   8   5  -1 -0.0857 0.67024   6
   8   5  -1 -0.2433 1.12525   7
  -8  -5   1 -0.1799 1.55059   1
  -8  -5   1 -0.5172 0.67500   7
  -8  -5   1 -0.5319 0.56301   8
  -8  -5   1 0.17637 1.18456   4
   7   5  -1 11.5651 1.60978   5
   7   5  -1 12.6523 2.13136   7
   7   5  -1 10.6917 1.58556   3
   7   5  -1 9.84772 1.40070   6
   7   5  -1 9.63206 0.71826   9
   7   5  -1 11.9208 0.72310   9
  -7  -5   1 14.5511 2.67550   4
  -7  -5   1 12.7627 1.81717   7
  -7  -5   1 12.1358 1.10355   8
  -7  -5   1 12.3349 2.64284   1
   6   5  -1 -0.2106 0.54727   6
   6   5  -1 -0.3316 0.40902   5
   6   5  -1 0.01004 0.28798   9
   6   5  -1 0.46190 0.25552   9
   6   5  -1 -0.1545 0.56681   3
   6   5  -1 -0.0324 0.33505   2
   6   5  -1 0.41131 0.96940   7
  -6  -5   1 0.05917 0.20471   9
  -6  -5   1 -0.2815 1.33132   4
  -6  -5   1 -0.3795 0.54200   7
  -6  -5   1 -0.3111 0.39821   8
  -6  -5   1 1.03740 1.51442   1
   5   5  -1 134.532 3.42735   2
   5   5  -1 135.506 3.38077   9
   5   5  -1 134.862 3.82159   5
   5   5  -1 130.783 4.05396   6
   5   5  -1 136.085 3.27977   9
   5   5  -1 129.133 3.97934   3
  -5  -5   1 135.150 4.14418   7
  -5  -5   1 130.257 5.47978   1
  -5  -5   1 136.378 3.57227   8
  -5  -5   1 135.769 3.28750   9
  -5  -5   1 129.752 5.23354   4
   4   5  -1 0.15454 0.16711   9
   4   5  -1 0.15955 0.51145   6
   4   5  -1 -0.1891 0.26462   2
   4   5  -1 -0.3547 0.34801   5
   4   5  -1 -0.7225 0.40010   3
   4   5  -1 -0.3157 0.24234   9
  -4  -5   1 0.45530 0.64008   7
  -4  -5   1 0.57804 1.47284   1
  -4  -5   1 -0.1112 0.25678   9
  -4  -5   1 0.55913 1.17547   4
  -4  -5   1 0.29090 0.44736   8
   3   5  -1 27.7795 1.52884   2
   3   5  -1 27.5332 1.52228   3
   3   5  -1 28.6472 1.45324   9
   3   5  -1 28.9606 1.69590   6
   3   5  -1 27.5828 1.19114   5
  -3  -5   1 28.8784 2.41095   4
  -3  -5   1 31.0265 1.51633   9
  -3  -5   1 28.7081 1.71001   7
  -3  -5   1 29.4389 1.62544   8
  -3  -5   1 25.9346 2.36536   1
   2   5  -1 -0.1479 0.31533   2
   2   5  -1 0.57489 0.39998   9
   2   5  -1 -0.3029 0.31392   3
   2   5  -1 0.03498 0.41802   6
   2   5  -1 0.02053 0.19468   5
  -2  -5   1 -0.3103 0.76767   4
  -2  -5   1 0.42943 0.62298   7
  -2  -5   1 1.08973 1.23167   1
  -2  -5   1 -0.0631 0.31284   9
  -2  -5   1 -0.3494 0.35117   8
   1   5  -1 90.2145 2.92429   6
   1   5  -1 89.5757 3.11500   2
   1   5  -1 87.6765 2.43082   3
   1   5  -1 86.6013 2.92124   9
  -1  -5   1 86.3578 3.99463   1
  -1  -5   1 87.8100 2.82285   7
  -1  -5   1 85.6929 3.88956   4
  -1  -5   1 89.6312 3.26197   8
   0   5  -1 -0.0361 0.29342   3
   0   5  -1 0.38974 0.41785   6
   0   5  -1 -0.2075 0.24783   9
   0   5  -1 -0.3168 0.35460   2
   0  -5   1 -0.1051 0.38988   8
   0  -5   1 0.11383 0.43166   7
   0  -5   1 0.34565 0.91061   1
   0  -5   1 0.10003 0.75650   4
  -1   5  -1 81.9686 2.99350   9
  -1   5  -1 78.1777 3.18037   8
  -1   5  -1 81.6154 2.05139   3
  -1   5  -1 80.6435 3.18500   2
  -1   5  -1 82.9423 2.77864   6
   1  -5   1 79.7393 3.51381   8
   1  -5   1 74.1430 4.02680   4
   1  -5   1 79.5346 3.03064   7
   1  -5   1 81.4531 1.64978   5
   1  -5   1 75.8450 3.99529   1
  -2   5  -1 -0.2081 0.21039   3
  -2   5  -1 0.11926 0.35627   6
  -2   5  -1 0.09920 0.44959   8
  -2   5  -1 -0.0520 0.26129   9
  -2   5  -1 -0.2035 0.45494   2
   2  -5   1 -0.1636 0.58001   8
   2  -5   1 -0.0094 0.49051   7
   2  -5   1 -0.3163 0.21663   5
   2  -5   1 -0.3585 0.56535   1
   2  -5   1 0.34992 0.65518   4
  -3   5  -1 66.9082 3.09951   2
  -3   5  -1 67.8483 1.81931   3
  -3   5  -1 70.0423 2.93682   9
  -3   5  -1 69.8555 2.54382   6
  -3   5  -1 67.0370 3.22671   8
   3  -5   1 65.9222 2.18742   5
   3  -5   1 69.2686 3.66245   8
   3  -5   1 65.7167 4.32390   4
   3  -5   1 66.3489 3.37618   7
   3  -5   1 62.3173 4.06306   1
  -4   5  -1 0.18749 0.53952   2
  -4   5  -1 -0.1131 0.45663   9
  -4   5  -1 -0.1520 0.38926   8
  -4   5  -1 -0.6743 0.33922   6
   4  -5   1 -0.9843 0.90023   4
   4  -5   1 -0.5579 0.35739   5
   4  -5   1 -0.1659 0.74869   7
   4  -5   1 -0.3432 0.87335   1
   4  -5   1 0.15041 0.70179   8
  -5   5  -1 0.59644 0.88796   4
  -5   5  -1 0.87923 0.63482   9
  -5   5  -1 -0.5683 0.57203   8
  -5   5  -1 1.02851 0.67057   2
  -5   5  -1 0.00573 0.44695   6
   5  -5   1 0.89814 1.02779   7
   5  -5   1 -0.2777 1.26722   1
   5  -5   1 -0.9776 1.14780   4
   5  -5   1 0.08509 0.94891   8
   5  -5   1 0.26447 0.55003   5
  -6   5  -1 0.96129 0.79709   8
  -6   5  -1 -0.4904 0.48702   9
  -6   5  -1 -0.2578 0.54511   2
  -6   5  -1 0.99855 0.96678   4
   6  -5   1 -0.2706 0.55917   5
   6  -5   1 -0.5473 1.28457   1
   6  -5   1 -0.4340 1.14850   4
   6  -5   1 -0.3975 0.85553   7
  -7   5  -1 0.45956 0.67711   9
  -7   5  -1 1.55695 1.09948   4
  -7   5  -1 0.50082 0.71913   2
  -7   5  -1 2.32824 1.14112   8
   7  -5   1 0.16264 1.76528   1
   7  -5   1 1.06604 1.55775   4
   7  -5   1 1.69204 1.39320   7
  -8   5  -1 -0.0113 0.85540   4
  -8   5  -1 0.88540 1.00065   8
  -8   5  -1 -0.2309 0.73195   2
   8  -5   1 0.34168 1.30741   7
   8  -5   1 2.72548 2.17435   4
   8  -5   1 0.63398 1.85461   1
  -9   5  -1 0.12395 1.00662   4
  -9   5  -1 1.44406 1.33576   8
   9  -5   1 2.86275 2.28077   1
   9  -5   1 1.80844 1.57499   7
   9  -5   1 0.30252 2.09090   4
 -10   5  -1 -0.7546 1.02559   8
 -10   5  -1 2.77670 1.22617   1
 -10   5  -1 -0.8248 1.31567   4
  10  -5   1 -1.1757 1.90922   4
  10  -5   1 0.16496 1.61599   7
  10  -5   1 -0.9686 2.24121   1
 -11   5  -1 3.82416 1.61208   1
 -11   5  -1 -0.0990 1.59358   4
 -11   5  -1 -0.2332 1.17349   8
  11  -5   1 -2.1494 2.61216   1
  11  -5   1 -1.4504 1.69562   7
  14   4  -1 -0.3382 2.06345   7
  14   4  -1 0.41717 1.04775   3
  14   4  -1 -1.0822 1.15422   5
 -14  -4   1 -0.2319 2.07029   1
 -14  -4   1 1.83370 1.18804   7
 -14  -4   1 -4.9299 2.16702   4
  13   4  -1 0.21357 1.83456   7
  13   4  -1 0.52394 0.92264   3
  13   4  -1 0.91967 1.18930   5
 -13  -4   1 -0.0081 1.94879   1
 -13  -4   1 0.92613 1.05545   7
 -13  -4   1 -1.0703 2.11503   4
  12   4  -1 -0.4690 1.48608   7
  12   4  -1 1.19588 0.94136   3
  12   4  -1 1.13575 1.21103   5
 -12  -4   1 -1.1832 1.71603   4
 -12  -4   1 0.59740 1.29202   1
 -12  -4   1 0.24258 0.83569   7
  11   4  -1 0.31115 0.92402   5
  11   4  -1 -1.6587 1.18068   7
  11   4  -1 -0.0487 0.72376   3
 -11  -4   1 -2.0929 1.48827   4
 -11  -4   1 1.03955 0.96395   7
 -11  -4   1 -0.1884 1.38251   1
  10   4  -1 2.33307 1.68624   7
  10   4  -1 2.39485 1.11801   5
  10   4  -1 3.23129 1.18275   3
 -10  -4   1 0.06868 1.61510   4
 -10  -4   1 1.32164 1.31627   1
 -10  -4   1 1.61474 0.94698   7
   9   4  -1 0.15035 0.73127   6
   9   4  -1 0.76145 1.32468   7
   9   4  -1 0.34497 0.61772   3
   9   4  -1 -0.2831 0.55494   5
  -9  -4   1 0.07335 0.86993   7
  -9  -4   1 -0.2683 1.05522   1
  -9  -4   1 -0.1397 1.37362   4
   8   4  -1 27.0875 2.11803   3
   8   4  -1 29.1061 2.20063   5
   8   4  -1 25.3600 1.88175   6
   8   4  -1 27.2002 2.51430   7
  -8  -4   1 23.2091 2.73200   4
  -8  -4   1 33.6538 3.14040   1
  -8  -4   1 26.1388 2.07435   7
  -8  -4   1 29.6029 1.66929   8
   7   4  -1 -0.1086 0.56479   6
   7   4  -1 0.84601 1.07249   7
   7   4  -1 0.09118 0.56864   5
   7   4  -1 -0.4237 0.54667   3
  -7  -4   1 0.81219 1.29238   4
  -7  -4   1 0.09368 1.17175   1
  -7  -4   1 -0.4621 0.53280   8
  -7  -4   1 -0.2683 0.51213   7
   6   4  -1 89.4373 3.33099   5
   6   4  -1 94.9467 2.11104   9
   6   4  -1 89.9395 2.17088   2
   6   4  -1 93.6957 3.23236   6
   6   4  -1 93.5762 2.07327   9
   6   4  -1 93.8925 3.96634   7
   6   4  -1 88.8059 3.33401   3
  -6  -4   1 92.9653 2.61070   8
  -6  -4   1 92.9648 3.50576   7
  -6  -4   1 93.7567 4.39634   1
  -6  -4   1 92.9366 2.01578   9
  -6  -4   1 95.0789 4.19497   4
   5   4  -1 0.09241 0.22058   9
   5   4  -1 -0.1810 0.34715   3
   5   4  -1 -0.0205 0.73522   7
   5   4  -1 -0.0096 0.24095   9
   5   4  -1 -0.1512 0.45138   6
   5   4  -1 -0.5899 0.32037   5
   5   4  -1 -0.0565 0.27677   2
  -5  -4   1 -0.0221 0.38332   8
  -5  -4   1 -0.4223 0.44473   7
  -5  -4   1 -0.1500 0.19368   9
  -5  -4   1 0.33251 0.91893   1
  -5  -4   1 0.53050 1.10724   4
   4   4  -1 21.6987 1.26693   5
   4   4  -1 21.7579 1.03302   9
   4   4  -1 23.7491 1.14454   2
   4   4  -1 22.1392 1.40420   3
   4   4  -1 21.1498 1.39685   6
  -4  -4   1 21.6565 1.15519   8
  -4  -4   1 22.3698 1.43729   7
  -4  -4   1 22.4355 2.02404   1
  -4  -4   1 21.4879 1.02881   9
  -4  -4   1 21.7187 1.90284   4
   3   4  -1 0.01512 0.23925   2
   3   4  -1 -0.2092 0.38129   6
   3   4  -1 -0.0742 0.22211   9
   3   4  -1 0.47866 0.32964   5
   3   4  -1 0.30219 0.41568   3
  -3  -4   1 0.38172 1.16616   1
  -3  -4   1 -0.1057 0.43288   7
  -3  -4   1 0.00184 0.36461   8
  -3  -4   1 0.03364 0.91178   4
  -3  -4   1 0.14477 0.22180   9
   2   4  -1 122.822 3.31071   2
   2   4  -1 123.213 3.09311   3
   2   4  -1 123.039 2.59391   5
   2   4  -1 127.010 3.18935   9
   2   4  -1 124.616 3.37882   6
  -2  -4   1 123.119 3.16851   9
  -2  -4   1 120.131 4.27931   4
  -2  -4   1 119.050 3.33278   8
  -2  -4   1 117.931 3.34921   7
  -2  -4   1 119.900 4.44039   1
   1   4  -1 -0.1957 0.22734   3
   1   4  -1 0.12547 0.23733   2
   1   4  -1 -0.2254 0.27524   9
   1   4  -1 0.00296 0.34952   6
  -1  -4   1 -0.0797 0.23393   9
  -1  -4   1 0.06661 0.08812   5
  -1  -4   1 0.24110 0.42738   8
  -1  -4   1 -0.0277 0.50511   7
  -1  -4   1 -0.2552 0.45956   4
  -1  -4   1 -0.1351 0.89098   1
   0   4  -1 233.963 5.28289   9
   0   4  -1 232.377 5.49229   2
   0   4  -1 233.304 4.37248   3
   0   4  -1 224.499 5.05758   6
   0  -4   1 232.309 6.58167   4
   0  -4   1 240.051 6.65596   1
   0  -4   1 230.985 5.20513   7
   0  -4   1 223.930 5.68235   8
  -1   4  -1 -0.0380 0.20698   3
  -1   4  -1 -0.0503 0.22825   9
  -1   4  -1 0.01920 0.37077   2
  -1   4  -1 -0.2803 0.30219   6
  -1   4  -1 -0.2398 0.31173   8
   1  -4   1 -0.3392 0.14313   5
   1  -4   1 0.34969 0.57564   8
   1  -4   1 -0.1996 0.66398   4
   1  -4   1 -0.3514 0.36254   7
   1  -4   1 -0.0324 0.76160   1
  -2   4  -1 372.772 8.35300   8
  -2   4  -1 373.983 8.18160   2
  -2   4  -1 395.454 8.01042   9
  -2   4  -1 370.205 7.34622   6
  -2   4  -1 367.037 6.41644   3
   2  -4   1 387.739 8.91015   8
   2  -4   1 375.277 8.43348   7
   2  -4   1 358.161 9.78326   1
   2  -4   1 378.125 6.77873   5
   2  -4   1 370.508 9.91011   4
  -3   4  -1 0.06658 0.29867   9
  -3   4  -1 -0.0805 0.27407   6
  -3   4  -1 -0.1283 0.31080   8
  -3   4  -1 -0.1908 0.17576   3
  -3   4  -1 -0.4863 0.31452   2
   3  -4   1 -0.0717 0.27562   5
   3  -4   1 -0.1144 0.45346   8
   3  -4   1 0.13857 0.62730   4
   3  -4   1 0.44073 0.91835   1
   3  -4   1 -0.1578 0.51148   7
  -4   4  -1 53.9146 2.02479   6
  -4   4  -1 50.3496 2.53685   2
  -4   4  -1 49.7217 2.72820   8
  -4   4  -1 48.8191 2.33605   9
  -4   4  -1 48.8014 1.54243   3
   4  -4   1 47.8755 3.05045   8
   4  -4   1 52.9418 3.04940   7
   4  -4   1 50.7143 2.10371   5
   4  -4   1 52.8360 1.63508   3
   4  -4   1 53.9563 3.87279   1
   4  -4   1 52.7229 3.70693   4
  -5   4  -1 -0.0946 0.54308   8
  -5   4  -1 -0.2516 0.41738   2
  -5   4  -1 -0.4746 0.24361   3
  -5   4  -1 -0.1690 0.65781   4
  -5   4  -1 0.21300 0.37925   6
  -5   4  -1 -0.0225 0.46984   9
   5  -4   1 -0.2356 0.29920   3
   5  -4   1 -0.3668 0.43978   5
   5  -4   1 -1.0842 0.92187   1
   5  -4   1 -0.4061 1.04842   4
   5  -4   1 0.51499 0.88604   7
   5  -4   1 -0.2343 0.85011   8
  -6   4  -1 0.26073 0.50834   9
  -6   4  -1 0.42077 0.67752   8
  -6   4  -1 0.83701 0.85078   4
  -6   4  -1 -0.2849 0.50260   2
   6  -4   1 -0.8535 1.30402   1
   6  -4   1 0.45511 0.55963   5
   6  -4   1 -1.1618 1.03274   4
   6  -4   1 -0.2977 0.87882   7
  -7   4  -1 -0.0753 0.55857   9
  -7   4  -1 -0.2723 0.46921   2
  -7   4  -1 -0.8527 0.57741   8
  -7   4  -1 0.22210 0.82281   4
   7  -4   1 -0.2438 1.06361   1
   7  -4   1 0.56161 1.41302   4
   7  -4   1 -0.4023 0.52879   5
   7  -4   1 0.17733 1.06702   7
  -8   4  -1 -0.8240 0.52917   2
  -8   4  -1 -0.1745 0.83927   8
  -8   4  -1 -0.7428 0.76059   4
   8  -4   1 -0.4036 0.76643   7
   8  -4   1 0.19812 0.69248   5
   8  -4   1 -2.3799 1.20995   1
   8  -4   1 0.62089 1.77296   4
  -9   4  -1 -0.0986 0.82572   8
  -9   4  -1 0.92393 1.41540   4
  -9   4  -1 2.80001 1.17062   1
   9  -4   1 0.57856 1.53029   7
   9  -4   1 0.05390 0.71937   5
   9  -4   1 -2.1627 1.60405   1
   9  -4   1 -0.2568 1.67350   4
 -10   4  -1 0.45486 1.15085   8
 -10   4  -1 3.44778 1.54948   1
 -10   4  -1 1.35013 1.62015   4
  10  -4   1 1.42715 2.43810   4
  10  -4   1 -0.5967 2.11058   1
  10  -4   1 0.85455 1.59904   7
 -11   4  -1 2.43628 1.33756   1
 -11   4  -1 -0.6985 1.47282   4
 -11   4  -1 -0.7817 1.23232   8
  11  -4   1 -1.3625 1.56969   7
  11  -4   1 -1.9220 2.21616   1
  14   3  -1 0.19804 0.97982   3
  14   3  -1 0.74312 1.05943   5
  14   3  -1 -0.3883 2.08565   7
 -14  -3   1 4.47300 1.58419   7
 -14  -3   1 -3.6119 2.10388   4
 -14  -3   1 0.40279 1.56291   1
  13   3  -1 0.78359 1.00392   5
  13   3  -1 0.71435 1.52801   7
  13   3  -1 0.09556 0.93941   3
 -13  -3   1 1.70673 0.90448   7
 -13  -3   1 -1.7868 1.40752   1
 -13  -3   1 -0.9962 1.96354   4
  12   3  -1 -0.4176 0.67944   5
  12   3  -1 1.72735 1.01699   3
  12   3  -1 0.34607 1.71295   7
 -12  -3   1 -0.5273 1.81920   4
 -12  -3   1 -1.5514 1.23019   1
 -12  -3   1 0.19017 0.75646   7
  11   3  -1 -0.2891 0.71556   3
  11   3  -1 0.21924 0.72310   5
  11   3  -1 1.09210 1.53481   7
 -11  -3   1 -0.5493 1.26953   1
 -11  -3   1 1.69342 0.98826   7
 -11  -3   1 -0.6202 1.04676   4
  10   3  -1 0.19388 0.55772   5
  10   3  -1 0.49550 0.76338   3
  10   3  -1 -0.2127 1.33811   7
 -10  -3   1 0.77204 0.81447   7
 -10  -3   1 -0.1579 1.21152   1
 -10  -3   1 -1.5287 1.19508   4
   9   3  -1 54.7667 2.61916   6
   9   3  -1 63.3160 4.26782   7
   9   3  -1 56.6598 3.16442   3
   9   3  -1 62.3364 3.46276   5
  -9  -3   1 61.4276 4.06106   1
  -9  -3   1 61.3702 4.11528   4
  -9  -3   1 64.1632 3.57447   7
   8   3  -1 -0.2976 0.50613   5
   8   3  -1 -0.3781 0.54853   6
   8   3  -1 1.21202 0.69098   3
   8   3  -1 0.73657 1.24947   7
  -8  -3   1 0.84472 1.30265   1
  -8  -3   1 -0.8124 0.63278   7
  -8  -3   1 0.48308 1.24579   4
  -8  -3   1 -0.7006 0.72277   8
   7   3  -1 16.3149 1.37109   6
   7   3  -1 14.0495 2.18027   7
   7   3  -1 11.6720 1.60326   3
   7   3  -1 13.4158 1.73218   5
  -7  -3   1 17.6513 2.52805   4
  -7  -3   1 18.0547 2.61715   1
  -7  -3   1 15.1542 1.55986   7
  -7  -3   1 16.1670 1.32768   8
   6   3  -1 -0.4182 0.44223   5
   6   3  -1 0.14445 0.46690   3
   6   3  -1 0.16777 0.79159   7
   6   3  -1 -0.2747 0.48958   6
  -6  -3   1 0.49376 0.52934   8
  -6  -3   1 -0.1536 0.44253   7
  -6  -3   1 0.36834 0.92949   1
  -6  -3   1 0.78554 0.95181   4
   5   3  -1 277.436 7.13023   7
   5   3  -1 276.574 6.41283   5
   5   3  -1 288.747 6.47614   3
   5   3  -1 285.020 4.91259   9
   5   3  -1 282.634 6.19914   6
   5   3  -1 282.889 4.99050   2
  -5  -3   1 291.970 4.85652   9
  -5  -3   1 283.052 6.58967   7
  -5  -3   1 285.000 7.56941   1
  -5  -3   1 286.170 7.39030   4
  -5  -3   1 276.176 5.36945   8
   4   3  -1 0.17986 0.38435   6
   4   3  -1 0.59172 0.64047   7
   4   3  -1 0.25651 0.41175   3
   4   3  -1 0.01776 0.20519   9
   4   3  -1 -0.0516 0.23429   2
   4   3  -1 -0.1963 0.32916   5
  -4  -3   1 0.39828 0.33143   8
  -4  -3   1 -0.0392 0.83425   1
  -4  -3   1 0.01894 0.15799   9
  -4  -3   1 0.02384 0.30434   7
  -4  -3   1 0.14293 0.80502   4
   3   3  -1 0.68504 0.36134   5
   3   3  -1 1.07276 0.31287   9
   3   3  -1 0.69952 0.28431   2
   3   3  -1 0.52694 0.43749   6
   3   3  -1 1.24029 0.41681   3
  -3  -3   1 2.21234 0.87550   4
  -3  -3   1 0.59222 0.43439   7
  -3  -3   1 1.86544 0.35769   9
  -3  -3   1 0.78095 0.35542   8
  -3  -3   1 1.77637 0.88626   1
   2   3  -1 -0.0781 0.22652   2
   2   3  -1 -0.0508 0.23641   5
   2   3  -1 0.51451 0.37927   3
   2   3  -1 -0.2858 0.34838   6
   2   3  -1 0.03728 0.22168   9
  -2  -3   1 -0.3067 0.28775   8
  -2  -3   1 0.52498 0.26417   9
  -2  -3   1 -0.5848 0.51634   4
  -2  -3   1 0.07074 0.47698   7
  -2  -3   1 -0.2490 1.08548   1
   1   3  -1 242.818 4.05835   5
   1   3  -1 245.864 4.89437   9
   1   3  -1 240.465 5.04024   2
   1   3  -1 233.806 4.89670   6
   1   3  -1 240.237 4.54940   3
  -1  -3   1 237.748 6.13827   1
  -1  -3   1 241.476 3.98737   5
  -1  -3   1 235.418 5.84950   4
  -1  -3   1 246.625 4.92096   9
  -1  -3   1 235.142 5.08045   8
  -1  -3   1 233.913 5.00506   7
   0   3  -1 0.16335 0.26996   9
   0   3  -1 0.27222 0.28531   6
   0   3  -1 0.12160 0.19692   3
   0   3  -1 0.03666 0.21185   2
   0  -3   1 -0.0218 0.20572   9
   0  -3   1 -0.4032 0.31699   8
   0  -3   1 -0.5861 0.71679   1
   0  -3   1 -0.5191 0.51570   4
   0  -3   1 -0.5257 0.37499   7
  -1   3  -1 102.134 3.07972   8
  -1   3  -1 100.333 3.01183   2
  -1   3  -1 105.248 2.03257   3
  -1   3  -1 101.564 2.87578   9
  -1   3  -1 101.965 2.61996   6
   1  -3   1 97.0217 3.78732   4
   1  -3   1 100.060 3.05006   7
   1  -3   1 95.3050 3.75027   1
   1  -3   1 104.592 2.08815   5
   1  -3   1 101.469 3.33193   8
  -2   3  -1 0.12466 0.37504   8
  -2   3  -1 0.00528 0.22487   6
  -2   3  -1 -0.0475 0.15054   3
  -2   3  -1 -0.1434 0.27432   9
  -2   3  -1 -0.1989 0.30192   2
   2  -3   1 -0.4947 0.36858   7
   2  -3   1 -0.0498 0.47254   8
   2  -3   1 0.19405 0.25362   5
   2  -3   1 -0.1335 0.16130   9
   2  -3   1 -0.3071 0.37986   4
   2  -3   1 -0.1813 0.46383   1
  -3   3  -1 26.4987 1.22347   6
  -3   3  -1 24.9698 1.54852   2
  -4   3  -1 -0.1998 0.51173   4
  -4   3  -1 -0.0615 0.36098   2
  -4   3  -1 -0.1820 0.22652   6
  -4   3  -1 -0.0295 0.41062   8
  -4   3  -1 -0.1029 0.31712   9
   4  -3   1 -0.0736 0.55987   7
   4  -3   1 0.21317 0.25273   3
   4  -3   1 -0.4677 0.27621   5
   4  -3   1 -0.0605 0.77713   4
   4  -3   1 -0.5084 0.77190   1
   4  -3   1 -0.3700 0.55507   8
  -5   3  -1 0.55746 0.47945   2
  -5   3  -1 0.71206 0.52997   8
  -5   3  -1 0.63639 0.45872   9
  -5   3  -1 -0.2215 0.41439   4
  -5   3  -1 0.53732 0.37317   6
   5  -3   1 -0.3866 0.47859   7
   5  -3   1 -0.1617 0.53719   8
   5  -3   1 0.42598 1.04947   1
   5  -3   1 0.45476 0.34339   3
   5  -3   1 0.66639 0.85678   4
   5  -3   1 1.53489 0.66467   5
  -6   3  -1 0.23587 0.44923   9
  -6   3  -1 -0.1220 0.38565   2
  -6   3  -1 0.19010 0.33635   6
  -6   3  -1 0.49466 0.52831   8
  -6   3  -1 -0.0067 0.55731   4
   6  -3   1 -0.0432 0.33997   3
   6  -3   1 -0.1383 0.47823   5
   6  -3   1 -0.4942 1.14120   1
   6  -3   1 -0.7453 0.74263   4
   6  -3   1 0.45446 0.88387   7
  -7   3  -1 11.9083 1.59023   2
  -7   3  -1 13.7521 2.12184   8
  -7   3  -1 11.8451 2.39606   4
  -7   3  -1 11.5772 1.42015   9
   7  -3   1 13.3887 3.34408   1
   7  -3   1 10.9665 1.62120   5
   7  -3   1 13.8061 2.58954   7
   7  -3   1 7.29305 2.58370   4
  -8   3  -1 0.39379 0.57602   2
  -8   3  -1 -0.0180 0.92609   4
  -8   3  -1 -0.2594 0.74990   8
   8  -3   1 0.80090 1.65593   1
   8  -3   1 -0.7415 1.31589   4
   8  -3   1 0.29295 0.72775   5
   8  -3   1 -0.5993 0.98398   7
  -9   3  -1 2.71513 1.25345   1
  -9   3  -1 2.03280 1.19210   8
  -9   3  -1 0.09558 0.98614   4
   9  -3   1 -0.7448 1.77088   1
   9  -3   1 0.62006 1.84135   4
   9  -3   1 0.56230 1.53715   7
   9  -3   1 0.51928 0.82031   5
 -10   3  -1 -0.3761 0.79034   4
 -10   3  -1 1.17165 0.96583   1
 -10   3  -1 -0.3810 0.94815   8
  10  -3   1 0.79610 1.58894   7
  10  -3   1 0.14788 1.05402   5
  10  -3   1 -0.9390 2.13313   1
 -11   3  -1 1.07562 1.71213   4
 -11   3  -1 5.41675 2.02906   1
 -11   3  -1 1.15898 1.35883   8
  11  -3   1 2.27748 2.07622   7
  11  -3   1 5.45207 3.35359   1
  11  -3   1 2.47635 1.28437   5
 -12   3  -1 -1.4105 1.68344   4
 -12   3  -1 1.76399 1.43235   1
  12  -3   1 -2.4060 1.48137   7
  12  -3   1 0.81216 1.39889   5
  12  -3   1 -1.3157 3.00972   1
  14   2  -1 0.37690 1.32154   5
  14   2  -1 -0.6519 1.92609   7
 -14  -2   1 -0.2341 1.68788   1
 -14  -2   1 -1.5030 2.32189   4
 -14  -2   1 5.56849 1.54948   7
  13   2  -1 0.60726 0.98325   5
  13   2  -1 -0.7157 1.76977   7
  13   2  -1 0.43931 0.85737   3
 -13  -2   1 2.39850 1.18154   7
 -13  -2   1 0.72168 1.66909   1
 -13  -2   1 -0.0752 1.99217   4
  12   2  -1 0.66955 1.84583   7
  12   2  -1 2.31878 1.17647   3
  12   2  -1 1.69728 1.17968   5
 -12  -2   1 5.69742 1.64128   7
 -12  -2   1 1.79238 1.90681   4
 -12  -2   1 1.61684 1.44487   1
  11   2  -1 0.39201 0.75507   5
  11   2  -1 -0.0068 1.49281   7
  11   2  -1 0.19188 0.90481   3
 -11  -2   1 0.20105 1.61386   4
 -11  -2   1 0.83490 0.84660   7
 -11  -2   1 0.20286 1.30998   1
  10   2  -1 12.3214 2.57333   7
  10   2  -1 9.55197 1.82181   5
  10   2  -1 15.1959 2.17246   3
 -10  -2   1 17.8080 2.66267   7
 -10  -2   1 14.2287 2.85905   1
 -10  -2   1 14.1253 2.89346   4
   9   2  -1 0.19035 0.68118   3
   9   2  -1 0.34475 0.83212   5
   9   2  -1 -1.2254 0.72359   7
  -9  -2   1 -0.2203 0.51869   7
  -9  -2   1 0.01001 1.18416   4
  -9  -2   1 1.70064 1.41787   1
   8   2  -1 6.43012 1.10767   6
   8   2  -1 9.30946 2.15364   7
   8   2  -1 8.28879 1.60943   5
   8   2  -1 8.66473 1.46917   3
  -8  -2   1 10.3565 1.48292   8
  -8  -2   1 9.44348 2.09176   4
  -8  -2   1 5.96387 1.46673   7
  -8  -2   1 10.9331 2.32670   1
   7   2  -1 -0.1247 0.37648   3
   7   2  -1 -0.4456 0.52920   5
   7   2  -1 -0.4786 0.48872   6
   7   2  -1 0.45143 1.02528   7
  -7  -2   1 -0.4636 0.78018   1
  -7  -2   1 -0.0946 0.62647   8
  -7  -2   1 -0.3556 0.60074   7
  -7  -2   1 0.09342 0.67902   4
   6   2  -1 114.697 4.58074   7
   6   2  -1 122.159 3.90486   3
   6   2  -1 126.534 4.11821   5
   6   2  -1 125.125 3.51797   6
  -6  -2   1 124.826 4.17035   7
  -6  -2   1 123.177 3.22534   8
  -6  -2   1 126.242 4.78080   1
  -6  -2   1 126.251 4.65583   4
   5   2  -1 0.05392 0.08050   2
   5   2  -1 0.10643 0.50228   5
   5   2  -1 -0.0329 0.46018   3
   5   2  -1 -0.6195 0.40506   6
   5   2  -1 -0.0086 0.06816   9
   5   2  -1 0.16761 0.73307   7
  -5  -2   1 -0.0780 0.05747   9
  -5  -2   1 0.13455 0.42306   8
  -5  -2   1 0.02509 0.67261   4
  -5  -2   1 0.32841 0.75457   1
  -5  -2   1 -0.4071 0.24508   7
   4   2  -1 83.2169 1.76908   2
   4   2  -1 84.4160 2.52607   6
   4   2  -1 82.1230 2.64614   3
   4   2  -1 86.7378 1.72945   9
   4   2  -1 84.4024 3.18521   7
   4   2  -1 83.2502 2.71453   5
  -4  -2   1 84.6131 1.66497   9
  -4  -2   1 86.5087 2.05802   8
  -4  -2   1 84.0300 2.77882   7
  -4  -2   1 87.1310 3.33845   1
  -4  -2   1 84.2186 3.13951   4
   3   2  -1 0.17763 0.23717   2
   3   2  -1 0.99455 0.44088   6
   3   2  -1 -0.2025 0.21829   5
   3   2  -1 -0.0490 0.36557   3
   3   2  -1 0.11181 0.41275   7
   3   2  -1 0.20747 0.20218   9
  -3  -2   1 -0.1440 0.67066   4
  -3  -2   1 -0.2618 0.34048   7
  -3  -2   1 0.19588 0.14503   9
  -3  -2   1 -0.1362 0.26404   8
  -3  -2   1 -0.2106 0.70762   1
   2   2  -1 27.4378 1.23851   6
   2   2  -1 27.0476 1.17075   3
   2   2  -1 27.0031 1.07950   5
   2   2  -1 27.3670 0.96074   9
   2   2  -1 26.6773 1.01026   2
  -2  -2   1 24.4162 0.90159   8
  -2  -2   1 28.4092 1.68478   4
  -2  -2   1 28.5316 1.28567   7
  -2  -2   1 27.0645 0.91994   9
  -2  -2   1 28.2085 1.70002   1
   1   2  -1 0.51412 0.29312   3
   1   2  -1 -0.0137 0.22409   9
   1   2  -1 -0.0063 0.25883   6
   1   2  -1 0.36760 0.21446   5
   1   2  -1 0.14847 0.26940   2
  -1  -2   1 -0.0022 0.31970   8
  -1  -2   1 -0.3039 0.63922   4
  -1  -2   1 -0.1260 0.94997   1
  -1  -2   1 -0.0560 0.20495   9
  -1  -2   1 -0.1719 0.48018   7
   0   2  -1 46.5221 1.48337   9
   0   2  -1 47.3119 1.42781   6
   0   2  -1 45.7186 1.56980   2
   0   2  -1 47.4718 1.11529   3
   0   2  -1 45.6961 1.53434   8
   0  -2   1 40.7935 1.42649   9
   0  -2   1 47.0452 1.69215   8
   0  -2   1 44.5262 1.63422   7
   0  -2   1 44.4510 2.12133   1
   0  -2   1 47.4969 1.98654   4
   0  -2   1 47.1524 0.93250   5
  -1   2  -1 -0.4229 0.24041   8
  -1   2  -1 0.28881 0.23581   6
  -1   2  -1 0.14387 0.26205   9
  -1   2  -1 0.09646 0.22004   2
  -1   2  -1 0.06918 0.12469   3
   1  -2   1 -0.2867 0.61448   1
   1  -2   1 -0.3565 0.17826   5
   1  -2   1 -0.3775 0.38698   8
   1  -2   1 -0.2855 0.49420   4
   1  -2   1 0.10133 0.36288   7
   1  -2   1 -0.0476 0.16639   9
  -2   2  -1 12.5960 0.86334   9
  -2   2  -1 12.7816 0.99294   8
  -2   2  -1 13.5067 0.49028   3
  -2   2  -1 14.8332 0.72496   6
  -2   2  -1 13.9030 0.96149   2
   2  -2   1 13.8675 0.88834   9
   2  -2   1 11.8187 1.09425   7
   2  -2   1 14.3633 1.40037   4
   2  -2   1 13.8064 0.75668   5
   2  -2   1 13.9960 0.52778   3
   2  -2   1 12.7723 1.39866   1
   2  -2   1 13.1110 1.17756   8
  -3   2  -1 0.04897 0.25585   9
  -3   2  -1 -0.3170 0.29796   8
  -3   2  -1 0.02727 0.17739   6
  -3   2  -1 0.13760 0.30148   2
   3  -2   1 -0.0873 0.17178   3
   3  -2   1 0.00227 0.17739   9
   3  -2   1 -0.0079 0.28520   5
   3  -2   1 0.10821 0.60797   4
   3  -2   1 -0.2792 0.44343   7
   3  -2   1 -0.0220 0.65237   1
   3  -2   1 -0.4883 0.40936   8
  -4   2  -1 51.7951 2.08364   9
  -4   2  -1 60.1053 2.50292   8
  -4   2  -1 51.7971 1.59651   6
  -4   2  -1 52.1581 2.83588   4
  -4   2  -1 53.6851 2.04623   9
  -4   2  -1 56.5237 2.19277   2
   4  -2   1 51.5106 2.80898   7
   4  -2   1 56.9450 1.71976   3
   4  -2   1 56.5605 2.16367   5
   4  -2   1 53.2105 3.33022   4
   4  -2   1 52.5584 2.02288   9
   4  -2   1 53.8107 3.31589   1
   4  -2   1 57.0482 2.73923   8
  -5   2  -1 0.02850 0.35049   2
  -5   2  -1 -0.2311 0.41113   8
  -5   2  -1 0.08216 0.30309   9
  -5   2  -1 0.00991 0.21674   6
  -5   2  -1 -0.1618 0.32189   9
  -5   2  -1 -0.2847 0.52611   4
   5  -2   1 0.21668 0.94262   4
   5  -2   1 -0.2986 0.42960   5
   5  -2   1 0.04681 0.29065   3
   5  -2   1 0.14753 0.75407   7
   5  -2   1 0.12627 0.75533   1
   5  -2   1 -0.0093 0.26507   9
  -6   2  -1 7.16084 1.09950   2
  -6   2  -1 5.65626 1.22179   8
  -6   2  -1 5.27482 0.88148   9
  -6   2  -1 6.23869 0.69312   6
  -6   2  -1 7.40364 1.75283   4
   6  -2   1 7.90173 2.18324   1
   6  -2   1 6.95320 1.19968   5
   6  -2   1 6.66267 1.94848   4
   6  -2   1 7.45127 1.77281   7
   6  -2   1 6.88097 0.94324   3
  -7   2  -1 0.15630 0.44926   9
  -7   2  -1 -0.1230 0.82855   4
  -7   2  -1 -0.0251 0.59951   8
  -7   2  -1 -0.0392 0.38021   2
   7  -2   1 0.07084 0.42149   3
   7  -2   1 0.44016 1.04701   7
   7  -2   1 -0.2704 1.32387   4
   7  -2   1 0.44800 0.68988   5
   7  -2   1 -0.8927 1.22676   1
  -8   2  -1 0.13512 0.73315   8
  -8   2  -1 -0.2061 0.57877   2
  -8   2  -1 -0.9019 0.68955   1
  -8   2  -1 -0.3792 0.48060   9
  -8   2  -1 0.33078 0.68961   4
   8  -2   1 -1.0733 0.41918   7
   8  -2   1 0.55908 0.72785   5
   8  -2   1 -0.6954 0.92623   4
   8  -2   1 -0.7982 1.05676   1
  -9   2  -1 -0.1642 1.00233   4
  -9   2  -1 -0.1962 0.82645   1
  -9   2  -1 -0.4780 0.76009   8
   9  -2   1 -0.8134 1.05184   7
   9  -2   1 -0.3903 1.70516   1
   9  -2   1 1.04454 0.87824   5
 -10   2  -1 1.14687 1.45742   4
 -10   2  -1 0.45055 0.94466   8
 -10   2  -1 1.12966 0.89343   1
  10  -2   1 2.63995 1.20152   5
  10  -2   1 2.63841 1.78202   7
  10  -2   1 -0.3933 1.34212   1
 -11   2  -1 -0.7700 0.99552   8
 -11   2  -1 -0.8231 0.97592   4
 -11   2  -1 1.73601 1.37633   1
  11  -2   1 -1.2140 1.40003   7
  11  -2   1 -1.4368 2.05817   1
  11  -2   1 1.81981 1.21475   5
 -12   2  -1 0.45662 1.36600   4
 -12   2  -1 1.54063 1.57941   1
  12  -2   1 -1.6700 2.49712   1
  12  -2   1 -0.6505 1.02371   5
  12  -2   1 -2.3491 1.31773   7
 -13   2  -1 0.39425 1.40015   1
 -13   2  -1 0.94548 2.21338   4
  13  -2   1 1.33452 4.03625   1
  13  -2   1 1.22912 1.66389   7
  13  -2   1 -0.1221 1.20854   5
  14   1  -1 -1.8749 1.91086   7
  14   1  -1 0.26298 1.38281   5
 -14  -1   1 0.23284 1.87780   1
 -14  -1   1 -4.3950 1.60519   4
 -14  -1   1 3.64790 1.14521   7
  13   1  -1 -0.6646 1.77780   7
  13   1  -1 1.14767 1.44360   5
 -13  -1   1 3.46350 1.20188   7
 -13  -1   1 1.05885 1.77230   1
 -13  -1   1 0.21753 1.97551   4
  12   1  -1 -0.8643 1.67067   7
  12   1  -1 -0.0310 0.79059   3
  12   1  -1 -0.2632 1.09643   5
 -12  -1   1 0.23418 1.46477   1
 -12  -1   1 1.44148 0.79631   7
 -12  -1   1 -0.5158 1.52966   4
  11   1  -1 14.2857 3.19910   7
  11   1  -1 24.3391 3.12375   5
  11   1  -1 24.3305 2.75879   3
 -11  -1   1 24.4758 3.92760   4
 -11  -1   1 22.2771 3.70868   1
 -11  -1   1 24.9237 2.55291   7
  10   1  -1 2.30110 1.64049   7
  10   1  -1 -0.4055 0.71383   5
  10   1  -1 -0.4903 0.63606   3
 -10  -1   1 -0.6227 1.10537   4
 -10  -1   1 0.42298 1.24042   1
   9   1  -1 -0.1542 1.32474   7
   9   1  -1 3.39644 2.19763   1
   9   1  -1 0.79806 0.93867   5
   9   1  -1 3.61228 1.14074   3
  -9  -1   1 1.64962 1.38308   1
  -9  -1   1 1.60277 0.93893   8
  -9  -1   1 1.65198 1.32879   4
   8   1  -1 0.65163 1.82599   1
   8   1  -1 -0.7278 1.04671   7
   8   1  -1 0.11385 0.48595   6
   8   1  -1 0.48497 0.63808   5
   8   1  -1 -0.3910 0.58687   3
  -8  -1   1 -0.3212 0.56703   8
  -8  -1   1 -0.1007 0.95282   1
  -8  -1   1 0.06339 0.89790   4
   7   1  -1 2.60069 1.71382   1
   7   1  -1 -0.0450 0.62771   5
   7   1  -1 0.93866 0.66476   3
   7   1  -1 0.09584 0.43674   6
   7   1  -1 0.69976 1.05871   7
  -7  -1   1 0.92523 0.28930   9
  -7  -1   1 0.39131 0.96803   1
  -7  -1   1 0.87653 0.58809   8
  -7  -1   1 0.43436 0.82778   4
  -7  -1   1 0.75130 0.32751   2
  -7  -1   1 0.46340 0.17413   9
   6   1  -1 0.45254 0.52063   3
   6   1  -1 -0.2749 0.50520   5
   6   1  -1 -0.5703 1.04065   1
   6   1  -1 0.17611 0.83518   7
   6   1  -1 0.17909 0.44847   6
  -6  -1   1 0.11192 0.14071   9
  -6  -1   1 0.03338 0.21412   9
  -6  -1   1 0.18638 0.65260   4
  -6  -1   1 0.19886 0.38869   8
  -6  -1   1 -0.0595 0.12089   2
  -6  -1   1 -0.3357 0.67231   1
   5   1  -1 0.58445 1.07196   1
   5   1  -1 -0.2934 0.61285   7
   5   1  -1 -0.2335 0.34163   6
   5   1  -1 -0.1525 0.13286   2
   5   1  -1 -0.1002 0.46384   5
   5   1  -1 -0.2160 0.38156   3
  -5  -1   1 0.00197 0.12188   9
  -5  -1   1 0.15655 0.33100   8
  -5  -1   1 0.34930 0.62016   4
  -5  -1   1 -0.0893 0.59255   1
  -5  -1   1 -0.0386 0.12500   2
  -5  -1   1 0.06767 0.19369   9
   4   1  -1 -0.1508 0.10888   9
   4   1  -1 0.02259 0.37724   3
   4   1  -1 -0.5248 0.33818   5
   4   1  -1 -0.1221 0.36290   6
   4   1  -1 -0.1736 0.56286   7
   4   1  -1 -0.0118 0.14009   2
  -4  -1   1 -0.2148 0.44233   4
  -4  -1   1 -0.0506 0.17555   9
  -4  -1   1 0.00688 0.25106   8
  -4  -1   1 -0.0033 0.51967   1
   3   1  -1 535.056 9.52332   5
   3   1  -1 527.917 10.1447   7
   3   1  -1 528.648 8.47611   2
   3   1  -1 527.198 9.40234   3
   3   1  -1 521.635 8.39619   9
  -3  -1   1 515.414 9.82220   4
  -3  -1   1 520.627 10.1374   1
  -3  -1   1 522.943 9.62802   7
   2   1  -1 0.04771 0.34653   6
   2   1  -1 0.14631 0.36140   3
   2   1  -1 0.20426 0.23610   9
   2   1  -1 0.69225 0.28480   2
   2   1  -1 -0.2438 0.32774   5
   2   1  -1 1.21902 0.64759   7
  -2  -1   1 0.98712 0.51507   4
  -2  -1   1 0.10407 0.40873   1
  -2  -1   1 0.65183 0.20742   8
  -2  -1   1 0.12710 0.18791   9
  -2  -1   1 -0.1434 0.34430   7
   1   1  -1 573.951 9.51281   6
   1   1  -1 588.729 9.40059   3
   1   1  -1 572.613 9.28342   9
   1   1  -1 570.663 9.36744   2
   1   1  -1 578.016 9.33459   5
  -1  -1   1 574.002 9.26312   9
  -1  -1   1 581.137 9.05651   8
  -1  -1   1 569.223 9.63256   7
  -1  -1   1 558.145 10.0934   1
  -1  -1   1 565.173 9.68758   4
   0   1  -1 0.04657 0.10231   3
   0   1  -1 -0.0863 0.12132   8
   0   1  -1 0.14049 0.17231   6
   0   1  -1 -0.1363 0.10602   2
   0   1  -1 -0.0689 0.15293   9
   0  -1   1 -0.0066 0.22094   4
   0  -1   1 0.25235 0.21501   8
   0  -1   1 0.10617 0.10895   5
   0  -1   1 0.21277 0.35998   1
   0  -1   1 -0.0577 0.13679   9
   0  -1   1 0.16953 0.27012   7
  -1   1  -1 58.5781 1.57951   9
  -1   1  -1 58.1124 1.70424   8
  -1   1  -1 58.1615 1.33194   6
  -1   1  -1 58.9669 1.63509   2
   1  -1   1 60.4157 1.56025   9
   1  -1   1 58.2647 1.83774   7
   1  -1   1 55.4859 2.12978   4
   1  -1   1 58.3868 1.87033   8
   1  -1   1 59.0346 1.35344   5
   1  -1   1 58.4932 2.12141   1
  -2   1  -1 0.05802 0.28580   8
  -2   1  -1 0.01185 0.14058   6
  -2   1  -1 0.03697 0.24188   2
  -2   1  -1 0.51259 0.25224   9
   2  -1   1 0.29646 0.45525   8
   2  -1   1 0.27059 0.24262   9
   2  -1   1 -0.2442 0.40827   1
   2  -1   1 -0.2554 0.14213   3
   2  -1   1 -0.2669 0.25242   5
   2  -1   1 -0.7537 0.36872   7
   2  -1   1 -0.1365 0.51663   4
  -3   1  -1 65.4431 2.03583   2
  -3   1  -1 69.7261 2.74808   4
  -3   1  -1 68.1633 1.54360   6
  -3   1  -1 69.9519 2.34223   8
  -3   1  -1 66.1130 1.94494   9
   3  -1   1 66.3882 2.09867   5
   3  -1   1 60.4805 2.97120   1
   3  -1   1 74.9631 1.76838   3
   3  -1   1 66.4336 2.69812   7
   3  -1   1 65.8621 1.94669   9
   3  -1   1 69.6993 3.11585   4
  -4   1  -1 -0.1327 0.24798   9
  -4   1  -1 0.19694 0.25955   2
  -4   1  -1 0.37437 0.40258   8
  -4   1  -1 0.06583 0.15140   6
  -4   1  -1 0.25108 0.52259   4
   4  -1   1 -0.0859 0.21740   9
   4  -1   1 0.17670 0.72764   4
   4  -1   1 -0.1466 0.34754   7
   4  -1   1 0.07588 0.16774   6
   4  -1   1 -0.0522 0.55538   1
   4  -1   1 -0.1054 0.25766   3
   4  -1   1 -0.0361 0.34810   5
  -5   1  -1 362.332 6.31762   6
  -5   1  -1 359.040 9.11724   4
  -5   1  -1 367.634 7.18491   9
  -5   1  -1 369.703 7.06455   9
  -5   1  -1 359.135 7.21168   2
  -5   1  -1 356.226 7.98324   8
   5  -1   1 370.794 7.84910   5
   5  -1   1 362.000 10.1230   1
   5  -1   1 370.814 7.08421   9
   5  -1   1 358.109 9.09453   7
   5  -1   1 363.193 10.0371   4
   5  -1   1 368.630 7.08450   3
   5  -1   1 361.902 6.34568   6
  -6   1  -1 0.15597 0.50359   8
  -6   1  -1 0.11133 0.32976   2
  -6   1  -1 0.47431 0.68247   4
  -6   1  -1 -0.1878 0.30507   9
  -6   1  -1 -0.3519 0.26450   9
  -6   1  -1 0.06261 0.19382   6
   6  -1   1 0.19343 1.04546   1
   6  -1   1 0.02889 0.39232   3
   6  -1   1 -0.0018 1.13812   4
   6  -1   1 0.23567 0.62217   7
   6  -1   1 -0.0042 0.50161   5
   6  -1   1 0.11407 0.19941   9
   6  -1   1 0.17013 0.20865   6
  -7   1  -1 63.3932 2.42704   2
  -7   1  -1 60.3849 3.67744   4
  -7   1  -1 64.9671 2.29646   9
  -7   1  -1 62.4988 2.33781   9
  -7   1  -1 62.9088 3.86732   1
  -7   1  -1 62.1508 3.07082   8
   7  -1   1 62.3299 4.32593   4
   7  -1   1 68.5346 4.05851   7
   7  -1   1 58.0100 2.43665   3
   7  -1   1 63.9139 2.30504   9
   7  -1   1 63.3671 3.03401   5
   7  -1   1 64.6995 4.62160   1
  -8   1  -1 -0.1322 0.47544   9
  -8   1  -1 -0.5564 0.73219   8
  -8   1  -1 0.07107 0.88899   4
  -8   1  -1 -0.1550 0.91795   1
   8  -1   1 -0.7043 0.43145   3
   8  -1   1 -0.1005 1.07408   7
   8  -1   1 0.18073 0.67324   5
   8  -1   1 0.56156 1.59270   1
  -9   1  -1 12.6969 2.54639   1
  -9   1  -1 13.1320 2.13618   8
  -9   1  -1 15.6598 2.91590   4
   9  -1   1 11.5198 2.48611   7
   9  -1   1 14.3758 1.68726   3
   9  -1   1 14.3339 3.57563   1
   9  -1   1 14.1536 2.07870   5
 -10   1  -1 -0.4080 0.77934   4
 -10   1  -1 0.70283 1.12002   1
 -10   1  -1 -0.6814 0.74743   8
  10  -1   1 0.38130 1.36273   7
  10  -1   1 -0.1730 0.73044   5
  10  -1   1 -1.3634 1.65670   1
 -11   1  -1 5.31507 2.19093   4
 -11   1  -1 5.87721 2.15483   1
 -11   1  -1 4.77940 1.63362   8
  11  -1   1 5.45169 3.22483   1
  11  -1   1 3.51153 1.45947   5
  11  -1   1 5.90688 2.37296   7
 -12   1  -1 -0.6349 1.64439   4
 -12   1  -1 0.76741 1.19848   1
  12  -1   1 0.90083 0.88545   5
  12  -1   1 -4.6434 2.30060   1
  12  -1   1 0.26648 1.76371   7
 -13   1  -1 0.46031 2.20286   4
 -13   1  -1 2.11690 1.62847   1
  13  -1   1 -0.2591 0.97603   5
  13  -1   1 -2.2517 3.07083   1
  13  -1   1 1.17299 2.21957   7
  13   0  -1 -1.7530 1.86025   7
  13   0  -1 0.18589 1.22988   5
 -13   0   1 -0.6832 1.46830   1
 -13   0   1 2.82766 1.09074   7
 -13   0   1 -0.8000 1.74783   4
  12   0  -1 0.12756 1.09671   5
  12   0  -1 2.31948 2.13401   7
 -12   0   1 2.54626 1.10746   7
 -12   0   1 1.09407 1.88141   4
 -12   0   1 1.77532 1.68244   1
  11   0  -1 0.69549 1.00705   5
  11   0  -1 0.32293 0.78703   3
  11   0  -1 0.27896 1.65410   7
  11   0  -1 -2.9667 2.11537   1
 -11   0   1 0.41290 1.37700   4
 -11   0   1 -0.3043 1.16807   1
  10   0  -1 19.8641 3.41954   7
  10   0  -1 16.6130 2.11628   3
  10   0  -1 19.6711 2.65358   5
  10   0  -1 17.3511 4.09700   1
 -10   0   1 16.7533 3.08981   4
 -10   0   1 18.5515 3.28810   1
   9   0  -1 0.12860 0.58222   3
   9   0  -1 -0.5133 1.14379   7
   9   0  -1 -0.4267 1.76799   1
   9   0  -1 -0.1396 0.78146   5
  -9   0   1 0.02855 0.60156   8
  -9   0   1 -1.0509 0.86758   1
  -9   0   1 0.12405 1.10274   4
   8   0  -1 6.20999 2.27864   1
   8   0  -1 2.93995 1.50455   7
   8   0  -1 5.07994 0.89303   6
   8   0  -1 4.72449 1.16089   3
   8   0  -1 3.66605 1.15015   5
  -8   0   1 4.09998 1.50333   1
  -8   0   1 4.61920 1.61733   4
  -8   0   1 5.22759 1.18377   8
   7   0  -1 0.21704 1.58301   1
   7   0  -1 -0.4535 0.41372   3
   7   0  -1 0.66965 1.09041   7
   7   0  -1 -0.3634 0.37231   6
   7   0  -1 -0.1542 0.58893   5
  -7   0   1 0.25690 0.29915   9
  -7   0   1 -0.1396 0.39534   8
  -7   0   1 0.03976 0.71891   4
  -7   0   1 0.13740 0.23879   9
  -7   0   1 -0.1744 0.25296   2
  -7   0   1 -0.6271 0.74510   1
   6   0  -1 3.72228 1.29197   7
   6   0  -1 6.14217 1.16336   5
   6   0  -1 6.48989 1.08068   3
   6   0  -1 6.61824 0.77577   2
   6   0  -1 8.02831 2.01456   1
   6   0  -1 6.18365 0.90624   6
  -6   0   1 5.70835 0.66519   2
  -6   0   1 5.14963 0.90628   8
  -6   0   1 5.60815 0.60703   9
  -6   0   1 5.64266 0.63703   9
  -6   0   1 6.39917 1.44314   4
  -6   0   1 4.93540 1.35641   1
   5   0  -1 -0.3239 0.20989   2
   5   0  -1 -0.0441 0.29576   3
   5   0  -1 0.16010 1.00817   1
   5   0  -1 -0.5417 0.41574   7
   5   0  -1 -0.0745 0.32931   6
   5   0  -1 0.43130 0.52528   5
  -5   0   1 -0.0073 0.17218   9
  -5   0   1 -0.4480 0.38846   4
  -5   0   1 -0.4114 0.24440   8
  -5   0   1 -0.1142 0.16843   2
  -5   0   1 -0.0567 0.22109   9
  -5   0   1 -0.4050 0.52530   1
   4   0  -1 2.46772 0.37809   9
   4   0  -1 2.33078 0.64970   5
   4   0  -1 1.82757 0.54030   3
   4   0  -1 1.71966 0.49050   6
   4   0  -1 2.61927 0.43408   2
   4   0  -1 4.35284 1.07268   7
   4   0  -1 3.37423 1.09748   1
  -4   0   1 2.18767 0.37664   9
  -4   0   1 2.51452 0.36153   9
  -4   0   1 2.65047 0.74097   4
  -4   0   1 2.53514 0.82730   1
  -4   0   1 2.73206 0.52030   8
   3   0  -1 -0.2750 0.17636   2
   3   0  -1 0.15945 0.34637   3
   3   0  -1 -0.1763 0.34827   7
   3   0  -1 0.44934 0.74166   1
   3   0  -1 -0.0384 0.28285   6
   3   0  -1 -0.1700 0.16372   9
   3   0  -1 -0.1685 0.26260   5
  -3   0   1 -0.0328 0.12511   9
  -3   0   1 0.02432 0.35336   4
  -3   0   1 -0.5192 0.39050   1
  -3   0   1 0.00318 0.17765   8
  -3   0   1 -0.0737 0.20234   9
   2   0  -1 385.839 6.83291   3
   2   0  -1 375.250 6.42142   2
   2   0  -1 382.745 6.51229   8
   2   0  -1 383.799 6.69906   6
   2   0  -1 380.010 7.36669   7
   2   0  -1 377.001 6.33802   9
   2   0  -1 389.173 6.94660   5
   2   0  -1 384.457 7.74539   1
  -2   0   1 374.350 6.32095   9
  -2   0   1 381.828 6.35794   8
  -2   0   1 387.167 7.30969   1
  -2   0   1 370.454 7.02001   4
   1   0  -1 -0.0112 0.07702   8
   1   0  -1 0.15394 0.27003   7
   1   0  -1 0.36036 0.15539   2
   1   0  -1 0.21570 0.20621   5
   1   0  -1 0.01598 0.16034   3
   1   0  -1 -0.0288 0.13099   9
   1   0  -1 0.11636 0.13954   6
  -1   0   1 0.34970 0.21261   7
  -1   0   1 0.04724 0.13958   9
  -1   0   1 -0.0503 0.12542   1
  -1   0   1 0.19224 0.15084   4
   0   0  -1 4.63484 0.25652   8
   0   0  -1 4.47872 0.25113   3
   0   0  -1 4.32560 0.28080   6
   0   0   1 5.09525 0.37635   7
   0   0   1 4.75416 0.29070   9
   0   0   1 4.87900 0.26048   5
   0   0   1 5.09782 0.35782   1
  -1   0  -1 0.13735 0.14380   2
  -1   0  -1 0.25066 0.17234   8
  -1   0  -1 0.15488 0.13473   4
  -1   0  -1 0.23796 0.14578   9
  -1   0  -1 0.24142 0.08524   6
   1   0   1 0.17028 0.07949   3
   1   0   1 0.19493 0.13032   9
   1   0   1 0.31310 0.24944   1
   1   0   1 0.44692 0.17037   5
   1   0   1 0.16692 0.21005   7
   1   0   1 0.05320 0.16848   4
  -2   0  -1 512.126 9.37821   4
  -2   0  -1 504.085 8.90609   8
  -2   0  -1 508.521 8.44805   9
  -2   0  -1 506.752 8.53268   2
   2   0   1 511.759 9.32475   7
   2   0   1 513.068 9.83960   4
   2   0   1 522.141 9.86028   1
   2   0   1 525.385 8.43580   9
   2   0   1 517.145 8.31741   3
   2   0   1 513.701 8.72158   5
  -3   0  -1 0.08955 0.20339   9
  -3   0  -1 -0.2125 0.25921   4
  -3   0  -1 -0.1840 0.28513   8
  -3   0  -1 0.00489 0.21822   2
   3   0   1 0.37902 0.56088   4
   3   0   1 -0.0917 0.09271   6
   3   0   1 -0.7359 0.32520   5
   3   0   1 -0.4595 0.44318   7
   3   0   1 -0.3526 0.23956   3
   3   0   1 0.19045 0.17394   9
   3   0   1 0.33022 0.66422   1
  -4   0  -1 0.21261 0.32897   8
  -4   0  -1 -0.2410 0.19676   2
  -4   0  -1 -0.0854 0.20659   9
  -4   0  -1 0.38995 0.52203   4
   4   0   1 0.22130 0.18351   9
   4   0   1 0.05869 0.40481   7
   4   0   1 0.22101 0.14959   6
   4   0   1 -0.2274 0.27483   3
   4   0   1 0.10753 0.69597   1
   4   0   1 0.76891 0.75981   4
   4   0   1 -0.5200 0.33530   5
  -5   0  -1 0.05215 0.22235   9
  -5   0  -1 0.11814 0.26052   2
  -5   0  -1 0.03350 0.46555   1
  -5   0  -1 -0.3200 0.33743   8
  -5   0  -1 -0.1818 0.31629   4
  -5   0  -1 0.08401 0.24002   9
   5   0   1 -0.1468 0.57643   4
   5   0   1 0.44090 0.67280   7
   5   0   1 -0.3533 0.26656   5
   5   0   1 0.08164 0.21870   9
   5   0   1 -0.4135 0.31589   3
   5   0   1 0.28689 0.70038   1
   5   0   1 0.07732 0.17070   6
  -6   0  -1 11.4609 0.81901   9
  -6   0  -1 11.0982 0.85081   2
  -6   0  -1 14.4858 2.14799   1
  -6   0  -1 14.3013 2.11634   4
  -6   0  -1 12.7187 1.54282   8
  -6   0  -1 12.7531 0.84340   9
   6   0   1 11.3903 0.63190   6
   6   0   1 14.6701 2.59786   1
   6   0   1 12.1881 1.97398   7
   6   0   1 10.0988 1.40761   5
   6   0   1 12.2475 1.26820   3
   6   0   1 12.9904 0.81455   9
  -7   0  -1 0.47668 0.30047   9
  -7   0  -1 -0.0292 0.51947   8
  -7   0  -1 0.12111 0.52249   4
  -7   0  -1 0.19127 0.32767   9
  -7   0  -1 0.35156 0.39107   2
  -7   0  -1 -0.1703 0.59429   1
   7   0   1 -0.0862 0.84000   7
   7   0   1 -0.0800 0.20350   6
   7   0   1 -0.7375 0.75413   1
   7   0   1 -0.0975 0.40091   3
   7   0   1 -0.5633 0.49174   5
   7   0   1 0.06069 0.21346   9
  -8   0  -1 0.49382 0.98694   4
  -8   0  -1 0.03068 0.43331   9
  -8   0  -1 0.17193 0.73820   1
  -8   0  -1 0.46761 0.71549   8
   8   0   1 -0.5430 1.42497   1
   8   0   1 -0.4347 0.40883   3
   8   0   1 0.25292 1.08315   7
   8   0   1 -0.4219 0.63079   5
  -9   0  -1 0.66500 1.08103   1
  -9   0  -1 0.35927 0.83492   8
  -9   0  -1 -0.3660 0.92494   4
   9   0   1 0.26922 0.94072   7
   9   0   1 -0.3974 0.49831   3
   9   0   1 1.03479 1.85433   1
   9   0   1 0.82510 0.85647   5
 -10   0  -1 -0.3948 0.59538   1
 -10   0  -1 0.41823 1.23327   4
 -10   0  -1 -0.5523 0.86115   8
  10   0   1 0.34186 0.66284   5
  10   0   1 0.41492 1.18275   7
  10   0   1 0.16441 1.55792   1
  10   0   1 0.32677 0.64029   3
 -11   0  -1 1.40126 1.32375   1
 -11   0  -1 0.32539 1.52459   4
 -11   0  -1 -1.2190 0.98275   8
  11   0   1 -0.4602 1.42815   7
  11   0   1 -0.0222 2.31503   1
  11   0   1 -0.8650 0.69638   5
 -12   0  -1 2.72818 1.55616   1
 -12   0  -1 1.88434 1.70098   4
  12   0   1 -0.0392 1.98139   1
  12   0   1 3.46677 1.60033   5
  12   0   1 2.35207 1.75169   7
 -13   0  -1 0.21262 1.49535   1
 -13   0  -1 -1.4620 1.88196   4
  13   0   1 0.35904 1.22266   5
  13   0   1 -1.7857 2.94943   1
  13   0   1 1.44084 1.96086   7
 -14   0  -1 -3.1215 1.84592   4
  14   0   1 0.02104 1.25213   5
  13  -1  -1 1.52848 1.52773   5
  13  -1  -1 0.92972 2.87323   1
  13  -1  -1 -0.4209 2.14910   7
 -13   1   1 -0.4401 2.05379   4
 -13   1   1 3.81348 1.17686   7
 -13   1   1 2.46946 1.66400   1
  12  -1  -1 -1.8187 1.52155   7
  12  -1  -1 0.12402 1.09316   5
  12  -1  -1 -1.0733 2.65418   1
 -12   1   1 0.67146 1.41039   1
 -12   1   1 3.31901 1.10804   7
 -12   1   1 0.51268 1.62483   4
  11  -1  -1 -0.8087 2.52227   1
  11  -1  -1 2.21113 1.27157   5
  11  -1  -1 1.77871 1.93126   7
 -11   1   1 0.90689 1.41973   4
 -11   1   1 1.43747 1.39603   1
  10  -1  -1 -0.0753 0.61601   3
  10  -1  -1 0.01337 0.94209   5
  10  -1  -1 0.49604 1.48380   7
  10  -1  -1 -0.6203 1.47397   1
 -10   1   1 -0.3961 0.65243   1
 -10   1   1 0.18097 1.21378   4
   9  -1  -1 -0.4642 0.75159   5
   9  -1  -1 0.65091 1.38586   7
   9  -1  -1 -1.2822 1.71547   1
   9  -1  -1 0.35628 0.70548   3
  -9   1   1 0.65858 0.74436   8
  -9   1   1 -0.8300 0.87340   4
  -9   1   1 -0.3191 0.90319   1
   8  -1  -1 1.42442 0.90954   5
   8  -1  -1 0.41543 0.94199   7
   8  -1  -1 -0.2299 0.49061   3
   8  -1  -1 1.57789 1.85212   1
  -8   1   1 0.00162 0.91421   4
  -8   1   1 -0.2045 0.96639   1
  -8   1   1 0.15927 0.62521   8
   7  -1  -1 2.10548 0.76101   3
   7  -1  -1 2.35278 0.64182   6
   7  -1  -1 2.34191 0.99249   5
   7  -1  -1 2.74244 1.63761   1
   7  -1  -1 3.07712 1.44374   7
  -7   1   1 3.40576 0.94823   8
  -7   1   1 3.80434 0.66660   9
  -7   1   1 3.46500 1.28095   4
  -7   1   1 2.92114 0.64894   2
  -7   1   1 3.52923 1.35479   1
   6  -1  -1 0.51787 0.93059   7
   6  -1  -1 -0.1162 0.50437   5
   6  -1  -1 0.24578 0.41397   2
   6  -1  -1 1.27845 1.34743   1
   6  -1  -1 -0.4523 0.33838   3
   6  -1  -1 0.47319 1.06138   4
   6  -1  -1 0.09452 0.36423   6
  -6   1   1 0.06039 0.41655   8
  -6   1   1 0.03294 0.25972   2
  -6   1   1 -0.3036 0.61493   1
  -6   1   1 0.44292 0.33502   9
  -6   1   1 -0.2847 0.21444   9
  -6   1   1 -0.2183 0.53726   4
   5  -1  -1 8.15670 1.08046   3
   5  -1  -1 6.67288 1.49051   7
   5  -1  -1 8.52614 1.81933   4
   5  -1  -1 10.6194 2.15165   1
   5  -1  -1 9.15937 0.97915   6
   5  -1  -1 9.25670 1.30664   5
   5  -1  -1 8.09366 0.96643   2
  -5   1   1 7.74141 0.72876   2
  -5   1   1 8.66214 0.75290   9
  -5   1   1 8.14394 1.55256   1
  -5   1   1 8.47974 1.53359   4
  -5   1   1 8.31084 1.07712   8
  -5   1   1 7.42012 0.68412   9
   4  -1  -1 -0.2590 0.63139   4
   4  -1  -1 0.16988 0.38690   8
   4  -1  -1 -0.2453 0.55627   7
   4  -1  -1 0.16957 0.58747   1
   4  -1  -1 0.62255 0.49078   5
   4  -1  -1 0.28491 0.27612   9
   4  -1  -1 -0.0731 0.24861   6
   4  -1  -1 0.25082 0.33030   3
   4  -1  -1 -0.0269 0.27289   2
  -4   1   1 -0.0497 0.21502   8
  -4   1   1 -0.0048 0.20468   9
  -4   1   1 -0.4393 0.25706   1
  -4   1   1 0.32692 0.27653   9
  -4   1   1 -0.0351 0.22280   2
  -4   1   1 -0.2387 0.34907   4
   3  -1  -1 141.066 3.13147   9
   3  -1  -1 137.201 3.24544   2
   3  -1  -1 141.938 3.21468   6
   3  -1  -1 139.767 3.53725   5
   3  -1  -1 143.392 3.35682   3
   3  -1  -1 143.928 4.45999   4
   3  -1  -1 132.558 3.51361   8
   3  -1  -1 140.435 4.60138   1
   3  -1  -1 132.688 4.05418   7
  -3   1   1 136.934 4.06291   1
  -3   1   1 134.968 3.07888   9
  -3   1   1 137.646 3.31644   8
  -3   1   1 133.509 3.02183   9
  -3   1   1 136.831 3.91155   4
   2  -1  -1 -0.0063 0.43105   1
   2  -1  -1 -0.0700 0.26033   9
   2  -1  -1 -0.2576 0.24897   3
   2  -1  -1 -0.1975 0.28376   8
   2  -1  -1 -0.5404 0.25423   5
   2  -1  -1 -0.2718 0.22388   2
   2  -1  -1 0.42371 0.49000   7
   2  -1  -1 0.30999 0.47155   4
   2  -1  -1 -0.0993 0.24052   6
  -2   1   1 -0.7356 0.25994   4
  -2   1   1 -0.4890 0.17671   8
  -2   1   1 -0.3301 0.22374   9
  -2   1   1 0.01491 0.19660   9
   1  -1  -1 1757.75 27.3797   8
   1  -1  -1 1730.66 28.9458   4
   1  -1  -1 1765.94 27.2743   5
   1  -1  -1 1711.09 27.9348   1
   1  -1  -1 1760.04 28.4556   9
   1  -1  -1 1729.54 27.2427   3
   1  -1  -1 1761.88 27.9295   6
   1  -1  -1 1727.73 28.0431   2
   1  -1  -1 1771.69 27.6348   7
  -1   1   1 1720.94 27.8755   9
   0  -1  -1 -0.0939 0.12693   4
   0  -1  -1 0.01423 0.10880   2
   0  -1  -1 0.17694 0.14038   7
   0  -1  -1 0.05577 0.13933   9
   0  -1  -1 0.10286 0.13664   6
   0  -1  -1 0.04917 0.11774   3
   0  -1  -1 0.19588 0.15258   8
   0  -1  -1 0.01822 0.11204   1
   0   1   1 -0.0429 0.09805   3
   0   1   1 0.11953 0.12805   9
   0   1   1 0.00374 0.09570   7
   0   1   1 -0.1141 0.08428   5
  -1  -1  -1 130.086 2.35562   6
  -1  -1  -1 132.457 2.61796   8
  -1  -1  -1 130.408 2.75665   4
  -1  -1  -1 130.372 2.48679   2
  -1  -1  -1 128.437 2.41553   9
  -1  -1  -1 133.247 2.44116   1
   1   1   1 132.131 2.48316   7
   1   1   1 133.886 2.36234   6
   1   1   1 129.237 2.42148   9
   1   1   1 127.233 2.41832   3
   1   1   1 128.225 2.55556   1
   1   1   1 131.112 2.45770   5
  -2  -1  -1 0.26994 0.17782   9
  -2  -1  -1 0.02702 0.19364   2
  -2  -1  -1 0.20897 0.36273   4
  -2  -1  -1 -0.0760 0.21143   1
  -2  -1  -1 0.31097 0.36358   8
   2   1   1 0.15435 0.31934   5
   2   1   1 0.06039 0.17970   9
   2   1   1 -0.1723 0.21031   3
   2   1   1 -0.0048 0.32732   1
   2   1   1 0.33595 0.13075   6
   2   1   1 -0.0398 0.33648   7
  -3  -1  -1 1572.62 26.0459   1
  -3  -1  -1 1584.39 26.1787   2
  -3  -1  -1 1593.25 26.3341   4
  -3  -1  -1 1556.53 25.1531   9
  -3  -1  -1 1555.48 25.4575   8
   3   1   1 1634.31 25.4763   5
   3   1   1 1550.94 25.1058   3
   3   1   1 1590.33 25.4213   9
   3   1   1 1621.32 26.1994   7
   3   1   1 1595.19 25.4800   6
   3   1   1 1599.68 26.7737   1
  -4  -1  -1 -0.6168 0.40617   1
  -4  -1  -1 -0.0255 0.36415   8
  -4  -1  -1 0.09080 0.22359   2
  -4  -1  -1 -0.0621 0.48401   4
  -4  -1  -1 0.03957 0.19210   9
   4   1   1 -0.1948 0.48579   7
   4   1   1 -0.0770 0.30552   3
   4   1   1 0.91050 0.83294   1
   4   1   1 -0.2179 0.11076   9
   4   1   1 -0.2923 0.19515   6
   4   1   1 -0.1269 0.29412   5
  -5  -1  -1 0.33895 0.44338   8
  -5  -1  -1 0.32726 0.60552   4
  -5  -1  -1 0.35642 0.57631   1
  -5  -1  -1 0.62808 0.26123   9
  -5  -1  -1 0.36537 0.25972   2
   5   1   1 0.10832 0.35979   3
   5   1   1 0.63654 0.93646   1
   5   1   1 -0.0411 0.33843   5
   5   1   1 0.32853 0.51812   7
   5   1   1 0.17717 0.16252   9
   5   1   1 0.42711 0.26575   6
  -6  -1  -1 -0.6652 0.52609   1
  -6  -1  -1 -0.3658 0.41325   4
  -6  -1  -1 0.14505 0.23670   9
  -6  -1  -1 0.02123 0.26526   2
  -6  -1  -1 -0.1351 0.14216   9
  -6  -1  -1 -0.3809 0.41251   8
   6   1   1 -0.4320 0.42651   7
   6   1   1 -0.1379 0.22567   6
   6   1   1 0.13503 0.41588   3
   6   1   1 0.05550 0.15439   9
   6   1   1 -0.4307 0.45030   5
   6   1   1 0.56986 1.11141   1
  -7  -1  -1 10.6138 0.64846   9
  -7  -1  -1 14.8127 2.24538   1
  -7  -1  -1 11.8873 0.74097   9
  -7  -1  -1 13.8850 2.23472   4
  -7  -1  -1 12.2131 1.58499   8
  -7  -1  -1 12.2719 0.80831   2
   7   1   1 14.2073 2.28482   7
   7   1   1 11.8654 0.74829   6
   7   1   1 12.7243 2.54599   1
   7   1   1 12.3005 1.40846   3
   7   1   1 13.0605 0.66869   9
   7   1   1 11.5373 1.61954   5
  -8  -1  -1 -0.4631 0.86717   4
  -8  -1  -1 -0.6393 0.48152   1
  -8  -1  -1 0.43231 0.73928   8
   8   1   1 0.06129 0.53568   5
   8   1   1 0.34951 0.61661   3
   8   1   1 0.33004 0.99504   7
   8   1   1 -0.0663 1.16832   1
  -9  -1  -1 0.94197 0.93301   1
  -9  -1  -1 0.57446 0.95993   4
  -9  -1  -1 -0.3053 0.81198   8
   9   1   1 -0.7054 1.18013   1
   9   1   1 -0.0131 1.03526   7
   9   1   1 0.55105 0.67672   5
   9   1   1 0.07791 0.58031   3
 -10  -1  -1 -0.9107 0.99785   4
 -10  -1  -1 -0.1001 0.63365   1
 -10  -1  -1 -1.3465 0.85111   8
  10   1   1 -0.7870 0.48330   3
  10   1   1 0.50552 0.83793   5
  10   1   1 -0.6802 1.32686   1
  10   1   1 0.03271 1.25991   7
 -11  -1  -1 1.58741 1.29694   1
 -11  -1  -1 2.04441 1.77989   4
 -11  -1  -1 0.75389 1.14274   8
  11   1   1 0.89730 1.58570   7
  11   1   1 1.88331 0.87783   3
  11   1   1 -0.3823 1.88488   1
  11   1   1 1.50732 1.15306   5
 -12  -1  -1 1.89046 1.89850   4
 -12  -1  -1 -0.5971 0.72750   1
  12   1   1 0.24394 1.03024   5
  12   1   1 -0.7029 1.08746   7
  12   1   1 -1.0409 1.77631   1
 -13  -1  -1 1.30192 1.52536   1
 -13  -1  -1 1.33258 2.31869   4
  13   1   1 3.11189 2.21171   7
  13   1   1 1.66157 1.32838   5
  13   1   1 -0.0260 3.17701   1
 -14  -1  -1 -3.1003 1.98093   4
 -14  -1  -1 0.13454 1.61270   1
  14   1   1 1.77931 1.45281   5
  14   1   1 1.13070 1.64569   7
  13  -2  -1 -2.3770 3.22651   1
  13  -2  -1 0.86334 1.36409   5
 -13   2   1 -2.2537 1.76810   4
  12  -2  -1 -2.0651 1.64917   7
  12  -2  -1 1.63529 1.31813   5
  12  -2  -1 -0.5966 3.09666   1
 -12   2   1 -0.6989 1.45487   4
 -12   2   1 4.52512 1.10424   7
 -12   2   1 0.69574 1.37676   1
  11  -2  -1 -2.5456 2.33381   1
  11  -2  -1 -1.1840 1.05950   7
  11  -2  -1 1.40552 1.11377   5
 -11   2   1 1.90699 1.45774   1
 -11   2   1 0.96225 1.55658   4
  10  -2  -1 2.97538 1.14891   5
  10  -2  -1 1.96112 1.76217   7
  10  -2  -1 2.11578 2.14808   1
 -10   2   1 2.01987 1.29884   1
 -10   2   1 2.26569 1.39434   8
 -10   2   1 1.54724 1.47725   4
   9  -2  -1 1.63030 1.02534   5
   9  -2  -1 0.92901 1.44340   7
   9  -2  -1 0.64126 1.89231   1
   9  -2  -1 -0.3781 0.57296   3
  -9   2   1 0.59600 1.02407   1
  -9   2   1 1.01947 0.82917   8
  -9   2   1 -0.2456 0.91541   4
   8  -2  -1 15.1446 2.08237   5
   8  -2  -1 26.4365 4.34455   1
   8  -2  -1 19.3705 3.12920   7
   8  -2  -1 22.5657 2.23077   3
  -8   2   1 20.2629 3.14012   1
  -8   2   1 19.3149 1.86793   8
  -8   2   1 19.9868 3.00559   4
   7  -2  -1 1.03310 1.68339   1
   7  -2  -1 0.11075 0.40322   6
   7  -2  -1 0.10460 0.47845   3
   7  -2  -1 0.49404 1.05137   4
   7  -2  -1 -0.2300 0.67330   5
   7  -2  -1 1.30244 1.22670   7
  -7   2   1 -0.1213 0.47911   4
  -7   2   1 -0.2441 0.32424   2
  -7   2   1 0.35329 0.36129   6
  -7   2   1 0.05848 0.92580   1
  -7   2   1 -0.4445 0.42665   8
  -7   2   1 0.11297 0.39068   9
   6  -2  -1 0.59275 1.34598   1
   6  -2  -1 0.63075 0.99657   4
   6  -2  -1 0.55059 0.99009   7
   6  -2  -1 -0.1579 0.45810   2
   6  -2  -1 0.50785 0.71503   5
   6  -2  -1 0.26150 0.54335   3
   6  -2  -1 0.21606 0.41227   6
  -6   2   1 0.16095 0.39962   2
  -6   2   1 -0.1699 0.44477   4
  -6   2   1 0.38047 0.36503   9
  -6   2   1 0.90861 0.99488   1
  -6   2   1 -0.0280 0.45732   8
  -6   2   1 0.77269 0.45082   9
   5  -2  -1 0.24741 0.44658   2
   5  -2  -1 -0.2149 0.48119   8
   5  -2  -1 0.01258 0.71147   7
   5  -2  -1 -0.0388 0.29759   6
   5  -2  -1 0.16491 0.73517   1
   5  -2  -1 0.33916 0.44277   3
   5  -2  -1 -0.0530 0.84729   4
   5  -2  -1 -0.3967 0.44621   5
  -5   2   1 -0.2046 0.43372   4
  -5   2   1 -0.2154 0.26643   2
  -5   2   1 -0.2329 0.32944   8
  -5   2   1 0.00210 0.30371   9
  -5   2   1 -0.1059 0.45940   1
  -5   2   1 0.32543 0.33072   9
   4  -2  -1 165.773 4.87537   8
   4  -2  -1 175.856 5.42040   7
   4  -2  -1 172.658 4.42235   2
   4  -2  -1 179.484 4.28558   3
   4  -2  -1 179.556 6.05547   4
   4  -2  -1 179.206 4.10304   6
   4  -2  -1 169.416 6.03025   1
   4  -2  -1 182.359 4.63186   5
  -4   2   1 178.400 4.35520   2
  -4   2   1 174.071 4.19974   9
  -4   2   1 177.751 4.17411   9
  -4   2   1 173.707 4.55773   8
  -4   2   1 175.556 5.37142   4
   3  -2  -1 -0.4305 0.50639   1
   3  -2  -1 -0.2230 0.30086   2
   3  -2  -1 0.01620 0.28523   9
   3  -2  -1 0.13218 0.38089   8
   3  -2  -1 -0.0999 0.24203   6
   3  -2  -1 -0.1546 0.22608   3
   3  -2  -1 -0.0434 0.29910   5
   3  -2  -1 -0.3435 0.42178   7
   3  -2  -1 -0.3523 0.49532   4
  -3   2   1 -0.0040 0.36228   4
  -3   2   1 -0.0145 0.26516   8
  -3   2   1 -0.0366 0.21373   2
  -3   2   1 -0.1872 0.24191   9
  -3   2   1 0.13574 0.23039   9
   2  -2  -1 133.117 4.26468   1
   2  -2  -1 138.118 3.23122   5
   2  -2  -1 139.285 4.30777   4
   2  -2  -1 137.745 3.78161   7
   2  -2  -1 137.540 3.14313   3
   2  -2  -1 142.779 3.67646   8
   2  -2  -1 142.436 3.20428   6
   2  -2  -1 139.844 3.33644   9
   2  -2  -1 135.001 3.46524   2
   2  -2  -1 136.684 3.21085   9
  -2   2   1 138.878 3.42159   2
  -2   2   1 139.448 3.31028   9
  -2   2   1 139.075 3.25251   9
   1  -2  -1 0.04731 0.25124   6
   1  -2  -1 -0.3043 0.29063   9
   1  -2  -1 -0.6325 0.33094   8
   1  -2  -1 0.27946 0.29515   5
   1  -2  -1 0.12985 0.22859   3
   1  -2  -1 0.23997 0.49396   1
   1  -2  -1 -0.0636 0.15034   9
   1  -2  -1 -0.8639 0.39607   4
   1  -2  -1 -0.2550 0.34261   7
   1  -2  -1 -0.4523 0.28197   2
  -1   2   1 -0.4073 0.18198   6
  -1   2   1 -0.0901 0.22529   9
  -1   2   1 -0.4057 0.19694   3
  -1   2   1 -0.1596 0.20783   9
   0  -2  -1 491.002 8.30638   6
   0  -2  -1 466.323 7.97071   7
   0  -2  -1 425.840 8.46762   2
   0  -2  -1 506.867 8.64240   1
   0  -2  -1 500.565 8.99976   4
   0  -2  -1 493.155 8.60573   8
   0  -2  -1 499.836 8.45940   9
   0   2   1 490.111 8.36313   9
   0   2   1 493.009 8.10336   3
   0   2   1 506.390 7.93398   5
   0   2   1 493.822 8.30016   6
  -1  -2  -1 -0.3006 0.30281   8
  -1  -2  -1 0.37171 0.23801   6
  -1  -2  -1 -0.2737 0.21652   9
  -1  -2  -1 -0.1050 0.17397   2
  -1  -2  -1 0.23452 0.38265   4
  -1  -2  -1 0.23803 0.40778   1
   1   2   1 0.07877 0.18787   9
   1   2   1 0.28810 0.21357   3
   1   2   1 -0.3235 0.18796   9
   1   2   1 -0.4189 0.18215   5
   1   2   1 -0.1741 0.17545   6
  -2  -2  -1 20.4754 0.96810   8
  -2  -2  -1 21.0029 1.25136   4
  -2  -2  -1 20.9577 1.05768   1
  -2  -2  -1 21.1048 0.83931   2
  -2  -2  -1 19.3366 0.77092   9
   2   2   1 20.0000 0.75543   9
   2   2   1 21.5441 0.94650   7
   2   2   1 19.7775 0.88367   5
   2   2   1 20.2560 0.79556   6
   2   2   1 20.6091 0.91129   3
  -3  -2  -1 0.64572 0.57660   4
  -3  -2  -1 -0.3768 0.18539   2
  -3  -2  -1 0.10196 0.37131   1
  -3  -2  -1 -0.2154 0.17944   9
  -3  -2  -1 0.49214 0.53835   8
   3   2   1 -0.3868 0.37582   7
   3   2   1 -0.3181 0.37179   3
   3   2   1 -0.4252 0.25985   5
   3   2   1 -0.0782 0.20462   9
   3   2   1 0.15223 0.22201   6
  -4  -2  -1 260.952 6.28169   4
  -4  -2  -1 255.335 5.34374   8
  -4  -2  -1 253.603 4.19978   9
  -4  -2  -1 253.739 6.02992   1
  -4  -2  -1 256.419 4.25657   2
   4   2   1 255.414 4.72032   6
   4   2   1 251.754 6.01376   7
   4   2   1 249.688 5.24838   3
   4   2   1 258.623 4.21442   9
   4   2   1 244.577 6.53808   1
   4   2   1 257.563 5.49409   5
  -5  -2  -1 0.05052 0.08708   9
  -5  -2  -1 0.09994 0.10154   2
  -5  -2  -1 0.08321 0.47990   8
  -5  -2  -1 0.52562 0.58960   1
  -5  -2  -1 -0.0818 0.61839   4
   5   2   1 -0.1817 0.33400   5
   5   2   1 -0.2687 0.37731   7
   5   2   1 -0.2670 0.24787   6
   5   2   1 -0.0111 0.25677   3
   5   2   1 -0.0467 0.06309   9
   5   2   1 -0.2623 0.86532   1
  -6  -2  -1 48.8807 2.91678   4
  -6  -2  -1 50.5174 2.81736   1
  -6  -2  -1 53.7830 2.34870   8
   6   2   1 45.8886 2.27844   5
   6   2   1 48.0513 2.12851   3
   6   2   1 54.9586 3.44468   1
   6   2   1 51.8978 2.86446   7
   6   2   1 54.5241 1.68171   6
  -7  -2  -1 -0.0828 0.50629   1
  -7  -2  -1 0.01828 0.67244   4
  -7  -2  -1 -0.1972 0.73251   8
   7   2   1 -0.3947 0.49430   7
   7   2   1 0.30012 0.38496   6
   7   2   1 -0.4006 0.40297   3
   7   2   1 -0.1688 0.55253   5
   7   2   1 0.51716 1.01557   1
  -8  -2  -1 0.36535 1.09947   4
  -8  -2  -1 1.04856 0.97512   1
  -8  -2  -1 1.33784 1.00994   8
   8   2   1 1.13827 0.67184   3
   8   2   1 2.60537 0.90133   5
   8   2   1 0.90916 0.49433   6
   8   2   1 0.88421 1.71073   1
   8   2   1 1.25936 0.96193   7
  -9  -2  -1 0.56188 0.97658   4
  -9  -2  -1 0.02559 0.73385   1
  -9  -2  -1 -0.2475 0.79139   8
   9   2   1 0.24292 1.37823   1
   9   2   1 0.12883 0.67341   3
   9   2   1 -0.7423 0.44561   5
   9   2   1 0.09932 0.89263   7
 -10  -2  -1 1.27433 1.27927   1
 -10  -2  -1 1.72190 1.26865   8
 -10  -2  -1 1.03224 1.18580   4
  10   2   1 0.66392 0.72484   5
  10   2   1 0.96887 0.73758   3
  10   2   1 0.01877 1.79448   1
  10   2   1 2.30087 1.58506   7
 -11  -2  -1 -0.1381 1.14088   1
 -11  -2  -1 -0.6901 1.40830   4
  11   2   1 0.90746 0.80836   3
  11   2   1 -0.8710 0.40815   5
  11   2   1 -0.5670 2.07320   1
  11   2   1 -0.6797 1.30444   7
 -12  -2  -1 1.24415 1.45406   1
 -12  -2  -1 0.29020 1.67560   4
  12   2   1 1.87221 1.06024   3
  12   2   1 0.84255 1.60889   7
  12   2   1 -0.0331 0.95388   5
 -13  -2  -1 0.09393 1.33715   1
 -13  -2  -1 -3.0398 1.73090   4
  13   2   1 -0.1122 1.07907   5
  13   2   1 -1.0991 1.53087   7
 -14  -2  -1 0.31533 1.68712   1
 -14  -2  -1 1.53026 2.81199   4
 -14  -2  -1 6.67932 1.49569   7
  14   2   1 0.20263 1.53877   7
  14   2   1 2.44274 1.65972   5
  12  -3  -1 1.69942 1.36129   5
  12  -3  -1 -2.7939 2.75362   1
  12  -3  -1 0.05658 1.61536   7
 -12   3   1 1.45340 1.38583   1
 -12   3   1 5.09683 1.18672   7
 -12   3   1 0.53039 1.85479   4
  11  -3  -1 -0.1878 1.68802   7
  11  -3  -1 0.05633 1.12988   5
  11  -3  -1 0.07324 2.64565   1
 -11   3   1 0.98592 1.53139   4
 -11   3   1 1.29042 1.36037   1
  10  -3  -1 -2.1277 2.07711   1
  10  -3  -1 -0.4593 1.42065   7
  10  -3  -1 -0.2581 0.80241   5
 -10   3   1 1.33298 1.27642   1
 -10   3   1 0.29922 0.92763   8
 -10   3   1 0.79298 1.13939   4
   9  -3  -1 0.49151 0.86902   5
   9  -3  -1 1.46668 2.18792   1
   9  -3  -1 1.38294 1.37943   7
  -9   3   1 2.56509 1.35097   1
  -9   3   1 0.50950 0.90046   8
  -9   3   1 1.07505 1.19798   4
   8  -3  -1 1.96968 1.71450   4
   8  -3  -1 -0.4664 0.61872   5
   8  -3  -1 -0.7697 0.52122   3
   8  -3  -1 1.37823 1.78408   1
   8  -3  -1 -0.4122 1.21724   7
  -8   3   1 0.61031 0.79205   8
  -8   3   1 0.28735 0.94686   1
  -8   3   1 -0.6536 0.78572   4
   7  -3  -1 7.30608 2.48070   4
   7  -3  -1 10.8243 1.70931   5
   7  -3  -1 12.9311 3.15813   1
   7  -3  -1 8.19372 2.11444   7
   7  -3  -1 7.40608 1.22220   3
  -7   3   1 10.2577 2.31250   1
  -7   3   1 7.61701 1.87529   4
  -7   3   1 8.38210 1.20130   9
  -7   3   1 9.47404 1.69098   8
  -7   3   1 9.66725 1.40868   2
  -7   3   1 8.02959 1.07780   6
   6  -3  -1 -0.7582 0.50998   2
   6  -3  -1 0.66671 1.25771   1
   6  -3  -1 0.53797 0.55577   3
   6  -3  -1 -0.6462 0.70646   4
   6  -3  -1 1.22138 0.69175   5
   6  -3  -1 0.39500 1.00751   7
   6  -3  -1 0.27870 0.41465   6
   6  -3  -1 -0.8703 0.61296   8
  -6   3   1 -0.1034 0.32892   9
  -6   3   1 0.32713 0.38841   6
  -6   3   1 0.08307 0.55239   8
  -6   3   1 -0.3558 0.34372   4
  -6   3   1 0.08249 0.45080   2
   5  -3  -1 20.3918 3.03542   4
   5  -3  -1 16.1276 1.44876   2
   5  -3  -1 18.4740 1.34134   3
   5  -3  -1 19.1962 1.89644   5
   5  -3  -1 18.5604 2.24491   1
   5  -3  -1 18.4906 1.81331   8
   5  -3  -1 17.6491 1.24387   6
   5  -3  -1 19.8995 2.56886   7
  -5   3   1 16.5356 1.76375   4
  -5   3   1 14.7307 1.39989   8
  -5   3   1 15.2268 1.29924   2
  -5   3   1 21.5119 1.44721   9
  -5   3   1 17.4577 1.17757   6
   4  -3  -1 0.78171 0.75396   7
   4  -3  -1 -0.5949 0.63660   4
   4  -3  -1 -0.5150 0.45666   8
   4  -3  -1 1.00820 1.04925   1
   4  -3  -1 0.29002 0.48937   5
   4  -3  -1 0.13710 0.37249   3
   4  -3  -1 0.12040 0.41994   2
   4  -3  -1 0.13813 0.35201   6
  -4   3   1 -0.3382 0.27646   8
  -4   3   1 -0.3652 0.29001   2
  -4   3   1 0.49768 0.35605   9
  -4   3   1 -0.1558 0.50582   4
  -4   3   1 0.03225 0.28591   6
   3  -3  -1 3.51140 0.65244   9
   3  -3  -1 0.83328 0.42172   5
   3  -3  -1 3.81701 0.86213   8
   3  -3  -1 0.14322 0.53229   7
   3  -3  -1 0.36949 0.32197   6
   3  -3  -1 2.13044 0.84255   4
   3  -3  -1 2.12134 0.67658   2
   3  -3  -1 1.76302 0.92241   1
  -3   3   1 4.13957 0.68667   9
  -3   3   1 4.13588 0.73399   9
  -3   3   1 0.24252 0.37033   2
   2  -3  -1 -0.0356 0.35028   2
   2  -3  -1 -0.4189 0.20810   5
   2  -3  -1 -0.1670 0.35100   7
   2  -3  -1 0.12658 0.18011   9
   2  -3  -1 0.47060 0.60562   4
   2  -3  -1 -0.2667 0.51497   1
   2  -3  -1 0.16484 0.27987   9
   2  -3  -1 -0.3253 0.35318   8
   2  -3  -1 0.04364 0.24994   6
   2  -3  -1 -0.0134 0.22217   3
  -2   3   1 -0.1292 0.20013   3
  -2   3   1 -0.3959 0.16031   6
  -2   3   1 -0.1507 0.22874   9
  -2   3   1 -0.0669 0.28847   9
  -2   3   1 0.24183 0.32928   2
   1  -3  -1 185.711 4.69411   8
   1  -3  -1 192.776 4.36267   7
   1  -3  -1 192.410 4.43339   9
   1  -3  -1 192.744 4.63258   2
   1  -3  -1 194.486 4.30660   9
   1  -3  -1 189.219 3.79296   5
   1  -3  -1 194.546 5.16336   1
   1  -3  -1 196.025 3.92674   3
   1  -3  -1 191.582 4.17153   6
   1  -3  -1 185.648 5.29876   4
  -1   3   1 198.654 3.88334   3
  -1   3   1 195.771 3.68378   5
  -1   3   1 194.008 4.34455   9
  -1   3   1 194.167 4.16546   6
  -1   3   1 191.595 4.52914   2
  -1   3   1 185.854 4.36276   9
   0  -3  -1 0.30621 0.38402   2
   0  -3  -1 0.14075 0.27692   6
   0  -3  -1 -0.4301 0.30978   8
   0  -3  -1 -0.5668 0.40388   4
   0  -3  -1 0.01097 0.22482   7
   0  -3  -1 -0.5870 0.46431   1
   0  -3  -1 -0.2202 0.21130   9
   0  -3  -1 0.05659 0.08379   9
   0   3   1 0.08898 0.20132   9
   0   3   1 0.02445 0.19373   5
   0   3   1 -0.0835 0.16162   6
   0   3   1 -0.0279 0.17429   9
   0   3   1 0.27583 0.24884   3
  -1  -3  -1 61.3385 2.24894   1
  -1  -3  -1 61.6792 1.80485   9
  -1  -3  -1 61.6312 2.01783   2
  -1  -3  -1 58.3059 2.06091   8
  -1  -3  -1 62.9225 1.89814   9
  -1  -3  -1 60.5971 2.46814   4
  -1  -3  -1 61.8315 1.14013   7
   1   3   1 62.1731 1.85579   6
   1   3   1 62.3513 1.88119   9
   1   3   1 60.7120 1.81671   9
   1   3   1 60.7260 1.70144   3
   1   3   1 63.7765 1.43798   5
  -2  -3  -1 0.35516 0.80922   1
  -2  -3  -1 -0.1403 0.28681   2
  -2  -3  -1 0.01532 1.01475   4
  -2  -3  -1 -0.6764 0.51977   8
  -2  -3  -1 -0.4203 0.23616   9
   2   3   1 0.68175 0.30322   7
   2   3   1 0.08649 0.25501   3
   2   3   1 -0.5187 0.22133   9
   2   3   1 -0.1433 0.17298   9
   2   3   1 0.04626 0.25078   6
   2   3   1 -0.0989 0.28476   5
  -3  -3  -1 290.438 5.29974   9
  -3  -3  -1 292.252 6.79632   4
  -3  -3  -1 291.919 5.80528   8
  -3  -3  -1 292.286 5.42563   2
  -3  -3  -1 284.783 6.29830   1
   3   3   1 289.358 5.64548   5
   3   3   1 296.601 5.73940   3
   3   3   1 297.618 5.83934   7
   3   3   1 291.978 5.54237   6
   3   3   1 299.430 5.31611   9
   3   3   1 294.776 5.25088   9
  -4  -3  -1 0.15438 0.18753   2
  -4  -3  -1 0.00859 0.40054   1
  -4  -3  -1 0.04930 0.16273   9
  -4  -3  -1 0.54747 0.79284   4
  -4  -3  -1 -0.1981 0.48022   8
   4   3   1 -0.0478 0.40033   7
   4   3   1 -0.1081 0.11318   9
   4   3   1 0.33313 0.33623   5
   4   3   1 -0.1570 0.16890   9
   4   3   1 0.38510 0.32526   3
   4   3   1 0.37026 0.27926   6
  -5  -3  -1 47.4864 2.04187   8
  -5  -3  -1 43.8050 2.51592   4
  -5  -3  -1 47.3038 1.07437   2
  -5  -3  -1 44.5620 2.39690   1
   5   3   1 42.2778 2.00266   5
   5   3   1 47.0311 1.02005   9
   5   3   1 47.4842 1.66140   6
   5   3   1 47.3924 2.39303   7
   5   3   1 46.0649 1.94524   3
   5   3   1 46.5933 1.05423   2
   5   3   1 46.4272 1.05739   9
  -6  -3  -1 0.37889 0.64708   8
  -6  -3  -1 -0.2884 0.57514   4
  -6  -3  -1 -0.3889 0.60012   1
   6   3   1 -0.1216 0.35687   6
   6   3   1 -0.4276 0.37117   3
   6   3   1 0.25263 0.53134   5
   6   3   1 0.05072 0.62084   7
  -7  -3  -1 70.4057 3.59932   1
  -7  -3  -1 67.9063 3.67713   4
  -7  -3  -1 72.3781 2.86228   8
   7   3   1 74.9290 3.16920   5
   7   3   1 73.2637 3.70944   7
   7   3   1 70.1326 2.28303   6
   7   3   1 68.6440 2.84639   3
  -8  -3  -1 -0.2069 0.79200   4
  -8  -3  -1 -0.9081 0.75573   1
  -8  -3  -1 -0.0970 0.80451   8
   8   3   1 0.62783 0.77936   5
   8   3   1 0.25485 0.64311   3
   8   3   1 -0.7316 0.43403   6
   8   3   1 0.79148 1.05715   7
  -9  -3  -1 2.48224 1.25837   8
  -9  -3  -1 2.43634 1.40960   1
  -9  -3  -1 2.96183 1.65734   4
   9   3   1 2.10319 0.87743   3
   9   3   1 0.30137 0.88790   5
   9   3   1 1.41625 1.11442   7
 -10  -3  -1 -0.5098 0.85740   8
 -10  -3  -1 0.11254 1.35944   4
 -10  -3  -1 -0.9098 0.98282   1
  10   3   1 -1.3792 0.93988   7
  10   3   1 -0.0344 0.67089   3
  10   3   1 -1.2721 0.63995   5
 -11  -3  -1 25.6746 3.07661   1
 -11  -3  -1 33.1287 4.54542   4
  11   3   1 27.9891 2.87501   3
  11   3   1 32.6213 3.45405   5
  11   3   1 29.2287 3.98700   7
 -12  -3  -1 0.42239 1.47952   1
 -12  -3  -1 -0.1012 1.80206   4
  12   3   1 0.66285 0.93240   3
  12   3   1 -0.1438 0.96763   5
  12   3   1 -2.3392 1.11126   7
 -13  -3  -1 1.34476 2.26378   4
 -13  -3  -1 5.02159 2.37226   1
  13   3   1 3.67143 1.38115   3
  13   3   1 2.77118 1.29142   5
  13   3   1 1.38627 1.94253   7
 -14  -3  -1 -0.6110 1.67405   1
 -14  -3  -1 -0.6094 2.62866   4
 -14  -3  -1 5.30962 1.35773   7
  14   3   1 -1.3862 1.86528   7
  14   3   1 0.12257 1.24638   5
  11  -4  -1 -0.4164 1.27541   5
  11  -4  -1 -1.8754 2.41986   1
  11  -4  -1 0.19301 1.84451   7
 -11   4   1 1.63284 1.46399   1
 -11   4   1 0.99512 1.67555   4
  10  -4  -1 1.84653 1.16399   5
  10  -4  -1 2.01767 1.97192   7
  10  -4  -1 2.68319 2.75368   1
 -10   4   1 1.36538 1.17855   8
 -10   4   1 1.00786 1.29574   4
 -10   4   1 3.96364 1.83828   1
   9  -4  -1 -1.1077 1.60177   4
   9  -4  -1 -1.5046 1.55324   1
   9  -4  -1 -1.0613 0.65642   5
   9  -4  -1 -2.0068 1.11609   7
  -9   4   1 -0.5103 0.94910   4
  -9   4   1 0.29187 0.95413   8
  -9   4   1 1.00304 0.88951   1
   8  -4  -1 8.14732 2.90563   1
   8  -4  -1 6.40119 2.17455   7
   8  -4  -1 4.96192 2.34316   4
   8  -4  -1 6.63675 1.51576   5
  -8   4   1 5.79887 1.76525   1
  -8   4   1 6.08449 2.01865   4
  -8   4   1 5.45065 1.49834   8
   7  -4  -1 0.48869 0.82910   7
   7  -4  -1 -0.1106 1.23676   4
   7  -4  -1 -0.8396 0.93668   1
   7  -4  -1 -0.1953 0.48679   3
   7  -4  -1 0.33429 0.68020   5
  -7   4   1 0.06618 0.58883   8
  -7   4   1 0.45482 0.79122   1
  -7   4   1 -0.1465 0.46484   9
  -7   4   1 -0.1712 0.79530   4
  -7   4   1 0.29907 0.61951   2
   6  -4  -1 -1.6639 0.67963   7
   6  -4  -1 0.58038 0.63278   5
   6  -4  -1 -1.0233 1.15645   1
   6  -4  -1 0.35652 0.84529   8
   6  -4  -1 -0.3445 1.06281   4
   6  -4  -1 -0.3626 0.40188   3
   6  -4  -1 0.05467 0.44104   6
  -6   4   1 0.32549 0.45958   6
  -6   4   1 -0.3330 0.64692   4
  -6   4   1 -0.2040 0.45078   2
  -6   4   1 -0.0247 0.50170   9
  -6   4   1 0.27482 0.64748   8
   5  -4  -1 -0.2825 0.37884   6
   5  -4  -1 0.10642 0.37491   3
   5  -4  -1 -0.2760 0.44098   5
   5  -4  -1 0.78735 0.85396   8
   5  -4  -1 -0.4299 0.87232   4
   5  -4  -1 -0.1505 0.75937   7
   5  -4  -1 0.23590 0.57106   2
   5  -4  -1 0.22235 1.12343   1
  -5   4   1 0.36891 0.39855   6
  -5   4   1 -0.1224 0.37798   9
  -5   4   1 0.01261 0.46370   8
  -5   4   1 -0.1754 0.39739   4
  -5   4   1 0.11476 0.39459   2
   4  -4  -1 125.524 4.70762   8
   4  -4  -1 130.983 3.69387   6
   4  -4  -1 123.671 5.63524   4
   4  -4  -1 126.699 4.35176   2
   4  -4  -1 125.934 5.68871   1
   4  -4  -1 127.872 3.78981   5
   4  -4  -1 127.483 3.52018   3
   4  -4  -1 130.168 4.86656   7
  -4   4   1 125.748 3.33049   3
  -4   4   1 130.485 3.64440   6
  -4   4   1 121.678 3.87016   9
  -4   4   1 123.716 4.29849   8
  -4   4   1 126.927 4.14522   2
   3  -4  -1 -0.3563 0.51714   8
   3  -4  -1 -0.0802 0.73654   1
   3  -4  -1 -0.7822 0.54060   4
   3  -4  -1 -0.0657 0.27118   3
   3  -4  -1 -0.3317 0.29241   2
   3  -4  -1 -0.0134 0.52502   7
   3  -4  -1 -0.0218 0.32678   6
   3  -4  -1 -0.0504 0.32542   5
  -3   4   1 -0.3287 0.22072   3
  -3   4   1 -0.4531 0.27178   9
  -3   4   1 -0.2165 0.36359   8
  -3   4   1 -0.0482 0.27916   6
  -3   4   1 -0.2449 0.33272   2
   2  -4  -1 155.195 5.52445   4
   2  -4  -1 155.227 4.47261   7
   2  -4  -1 158.191 4.54345   2
   2  -4  -1 153.835 3.57404   3
   2  -4  -1 154.438 4.70919   8
   2  -4  -1 148.258 5.33026   1
   2  -4  -1 151.854 3.55715   5
   2  -4  -1 148.497 3.87870   6
  -2   4   1 153.465 3.51423   3
  -2   4   1 155.386 4.39975   2
  -2   4   1 154.211 3.87921   6
  -2   4   1 152.780 4.15555   9
   1  -4  -1 0.09635 0.39683   9
   1  -4  -1 0.12193 0.28425   9
   1  -4  -1 -0.4317 0.43867   1
   1  -4  -1 0.17300 0.56951   4
   1  -4  -1 0.17091 0.48081   8
   1  -4  -1 -0.4603 0.20657   2
   1  -4  -1 0.01231 0.35470   7
   1  -4  -1 0.06697 0.32107   6
   1  -4  -1 -0.2476 0.21356   5
  -1   4   1 0.29955 0.35725   9
  -1   4   1 -0.2133 0.18386   5
  -1   4   1 -0.4122 0.25478   9
  -1   4   1 0.33697 0.26030   3
  -1   4   1 -0.1059 0.24073   2
  -1   4   1 0.15073 0.28075   6
   0  -4  -1 129.768 4.12201   1
   0  -4  -1 133.667 3.82666   2
   0  -4  -1 132.584 3.07620   7
   0  -4  -1 137.822 4.53103   4
   0  -4  -1 127.754 3.57438   9
   0  -4  -1 135.074 3.88081   8
   0   4   1 135.564 3.07463   3
   0   4   1 135.977 3.72864   2
   0   4   1 136.918 2.63438   5
   0   4   1 131.947 3.50859   9
   0   4   1 129.863 3.40041   6
  -1  -4  -1 0.04011 0.35024   9
  -1  -4  -1 -0.3527 0.49514   4
  -1  -4  -1 -0.0981 0.34224   2
  -1  -4  -1 -0.9383 0.49255   1
  -1  -4  -1 0.17092 0.25829   9
  -1  -4  -1 -0.0839 0.42844   8
  -1  -4  -1 -0.0922 0.17237   7
   1   4   1 0.08438 0.28267   3
   1   4   1 0.09729 0.33852   2
   1   4   1 0.12051 0.27472   9
   1   4   1 0.27511 0.20343   9
   1   4   1 -0.1063 0.20226   5
   1   4   1 -0.0417 0.29057   6
  -2  -4  -1 18.0586 1.57783   4
  -2  -4  -1 17.9556 0.71946   7
  -2  -4  -1 16.1159 1.06516   2
  -2  -4  -1 15.7450 1.49449   1
  -2  -4  -1 16.6063 1.19644   8
  -2  -4  -1 16.5972 0.95225   9
  -2  -4  -1 15.4860 1.01379   9
   2   4   1 15.8975 0.75688   5
   2   4   1 16.4060 1.02714   2
   2   4   1 16.8481 1.02412   6
   2   4   1 17.0149 0.98546   3
   2   4   1 16.3975 0.97514   9
   2   4   1 15.5251 0.98582   9
  -3  -4  -1 0.30259 0.74026   4
  -3  -4  -1 -0.5572 0.40721   8
  -3  -4  -1 0.11117 0.27759   2
  -3  -4  -1 -0.3624 0.19918   7
  -3  -4  -1 0.05179 0.26634   9
  -3  -4  -1 0.05951 0.81518   1
   3   4   1 -0.5353 0.25859   5
   3   4   1 -0.0952 0.20408   2
   3   4   1 -0.2945 0.16488   9
   3   4   1 -0.0301 0.35727   7
   3   4   1 0.23973 0.29260   6
   3   4   1 0.00257 0.23441   9
   3   4   1 -0.1604 0.33709   3
  -4  -4  -1 41.3697 1.81832   8
  -4  -4  -1 42.3123 1.53445   2
  -4  -4  -1 46.4277 2.39087   1
  -4  -4  -1 42.3152 1.45366   9
  -4  -4  -1 42.4134 2.49280   4
  -4  -4  -1 43.8185 1.64094   7
   4   4   1 45.4038 1.76265   5
   4   4   1 42.5814 1.44693   9
   4   4   1 46.3755 1.93444   7
   4   4   1 43.0322 1.66793   6
   4   4   1 40.2404 1.77908   3
   4   4   1 45.1158 1.51377   2
   4   4   1 44.2125 1.42357   9
  -5  -4  -1 -0.0114 0.62379   8
  -5  -4  -1 -0.0184 0.74775   4
  -5  -4  -1 -0.6272 0.67003   1
  -5  -4  -1 0.12618 0.23835   2
   5   4   1 0.69181 0.63592   7
   5   4   1 -0.4698 0.27685   3
   5   4   1 0.04419 0.18041   2
   5   4   1 0.20610 0.16795   9
   5   4   1 -0.0352 0.19981   9
   5   4   1 -0.4674 0.35196   5
   5   4   1 -0.3938 0.35254   6
  -6  -4  -1 1.23650 1.23029   4
  -6  -4  -1 1.53520 0.83728   8
  -6  -4  -1 1.75221 1.06734   1
   6   4   1 0.59604 0.49547   5
   6   4   1 1.33156 0.22639   2
   6   4   1 1.34743 0.86074   7
   6   4   1 0.76626 0.23889   9
   6   4   1 1.35819 0.55311   6
   6   4   1 1.96977 0.74996   3
   6   4   1 0.92800 0.18535   9
  -7  -4  -1 0.35183 0.87868   8
  -7  -4  -1 -0.2894 0.78011   4
  -7  -4  -1 0.00984 0.85083   1
   7   4   1 0.45740 0.58055   3
   7   4   1 -0.7174 0.49167   5
   7   4   1 0.30255 0.78808   7
   7   4   1 -0.0017 0.44016   6
  -8  -4  -1 48.3855 2.53638   8
  -8  -4  -1 43.3948 3.17468   1
  -8  -4  -1 52.3052 3.67054   4
   8   4   1 49.2627 2.73054   5
   8   4   1 49.1907 3.17427   7
   8   4   1 52.4072 2.15853   6
   8   4   1 45.4276 2.55078   3
  -9  -4  -1 -0.4160 0.86877   1
  -9  -4  -1 0.37140 1.53564   4
  -9  -4  -1 -0.8456 1.01128   8
   9   4   1 -0.4713 0.96158   7
   9   4   1 0.04695 0.60086   6
   9   4   1 0.14343 0.65501   5
   9   4   1 -0.2359 0.58480   3
 -10  -4  -1 17.0576 3.03583   4
 -10  -4  -1 19.9174 3.31468   1
 -10  -4  -1 14.2847 2.02681   8
  10   4   1 22.4565 3.32449   7
  10   4   1 15.0936 2.00617   3
  10   4   1 17.3337 2.36126   5
 -11  -4  -1 -0.1598 0.95473   1
 -11  -4  -1 0.14401 1.30960   4
  11   4   1 0.22098 0.74078   3
  11   4   1 -0.7915 0.76742   5
  11   4   1 0.49282 1.35090   7
 -12  -4  -1 2.37823 1.84442   1
 -12  -4  -1 0.87107 2.15036   4
  12   4   1 4.67680 1.42822   3
  12   4   1 5.29198 2.15002   7
  12   4   1 5.67422 1.69495   5
 -13  -4  -1 0.50305 1.65795   1
 -13  -4  -1 -2.5471 1.95893   4
 -13  -4  -1 5.54533 1.47053   7
  13   4   1 -2.1079 1.31637   7
  13   4   1 -1.6927 0.82781   5
  13   4   1 -1.0511 0.79978   3
 -14  -4  -1 -4.2742 2.29359   4
 -14  -4  -1 -0.6445 1.63834   1
 -14  -4  -1 7.09196 1.56807   7
  14   4   1 -0.2175 0.96568   3
  14   4   1 -0.7165 1.87297   7
  14   4   1 3.87569 1.70888   5
 -15  -4  -1 -0.9665 1.91771   1
 -15  -4  -1 -6.3996 2.43552   4
 -15  -4  -1 5.55010 1.33984   7
  15   4   1 -1.1354 1.25355   5
  15   4   1 0.48014 2.02015   7
  11  -5  -1 -1.5028 1.63446   7
  11  -5  -1 1.22075 3.02613   1
 -11   5   1 0.05148 1.54329   4
 -11   5   1 2.91780 1.68406   1
  10  -5  -1 -0.0242 2.25949   4
  10  -5  -1 -0.6947 1.55960   7
  10  -5  -1 -0.9652 2.14655   1
 -10   5   1 2.94789 1.42567   1
 -10   5   1 -0.9075 1.04148   8
 -10   5   1 -0.6360 1.24951   4
   9  -5  -1 -0.3800 1.70978   4
   9  -5  -1 0.38712 1.70123   7
   9  -5  -1 0.06659 2.15570   1
  -9   5   1 2.65070 1.39104   1
  -9   5   1 -0.1660 1.07059   4
  -9   5   1 0.00179 0.95200   8
   8  -5  -1 -0.0372 1.34520   7
   8  -5  -1 -0.5839 1.34670   4
   8  -5  -1 0.85786 2.02634   1
   8  -5  -1 -0.9197 0.62916   5
  -8   5   1 0.12380 0.81395   8
  -8   5   1 1.28329 0.84199   1
  -8   5   1 0.09499 0.89991   4
   7  -5  -1 -0.6622 1.42580   1
   7  -5  -1 0.50468 1.24113   7
   7  -5  -1 0.15495 0.82056   5
   7  -5  -1 0.78699 1.17341   8
   7  -5  -1 0.12765 1.38361   4
  -7   5   1 -0.6705 0.56030   9
  -7   5   1 -0.4961 0.51764   2
  -7   5   1 1.29879 1.07041   4
  -7   5   1 0.30579 0.68974   8
   6  -5  -1 0.72019 0.74884   5
   6  -5  -1 -0.6689 0.91549   7
   6  -5  -1 1.09508 1.10902   8
   6  -5  -1 -0.4450 1.29989   1
   6  -5  -1 -0.7245 1.11033   4
  -6   5   1 0.54041 0.79701   4
  -6   5   1 0.23048 0.67001   8
  -6   5   1 -0.2548 0.55228   9
  -6   5   1 -0.0581 0.45918   6
  -6   5   1 -0.2411 0.47684   2
   5  -5  -1 0.53577 0.57583   6
   5  -5  -1 0.42960 0.52799   5
   5  -5  -1 0.85097 1.02870   4
   5  -5  -1 0.22681 0.47531   3
   5  -5  -1 0.06148 0.85477   7
   5  -5  -1 -0.2283 0.61745   2
   5  -5  -1 1.18024 1.05052   8
   5  -5  -1 1.13669 1.56728   1
  -5   5   1 0.74543 0.87880   4
  -5   5   1 0.94529 0.55854   9
  -5   5   1 -0.3518 0.34582   6
  -5   5   1 0.38332 0.61043   8
  -5   5   1 0.88226 0.48966   3
  -5   5   1 1.22619 0.68407   2
   4  -5  -1 -0.8688 0.38478   5
   4  -5  -1 -0.1883 0.57870   2
   4  -5  -1 0.85983 1.19283   1
   4  -5  -1 0.02191 0.40368   3
   4  -5  -1 0.15943 0.75382   7
   4  -5  -1 -0.5043 0.42955   8
   4  -5  -1 0.38866 0.77319   4
   4  -5  -1 0.13429 0.49277   6
  -4   5   1 -0.3442 0.37466   6
  -4   5   1 -0.0678 0.47448   8
  -4   5   1 -0.3610 0.32272   3
  -4   5   1 0.25949 0.52681   2
  -4   5   1 -0.8414 0.31670   9
   3  -5  -1 55.6193 2.13810   5
   3  -5  -1 58.6712 3.22019   8
   3  -5  -1 57.4228 2.11025   3
   3  -5  -1 60.5715 3.83295   1
   3  -5  -1 57.1619 2.94109   2
   3  -5  -1 51.0561 2.81800   7
   3  -5  -1 59.0884 2.42632   6
   3  -5  -1 59.2382 3.85855   4
  -3   5   1 54.8704 2.81500   8
  -3   5   1 60.6083 2.07757   3
  -3   5   1 57.1321 2.77877   2
  -3   5   1 57.7840 2.39588   6
  -3   5   1 59.1814 2.63866   9
   2  -5  -1 -0.2908 0.38334   8
   2  -5  -1 0.29584 0.74009   4
   2  -5  -1 -0.2809 0.44804   1
   2  -5  -1 -0.2527 0.52927   2
   2  -5  -1 -0.1117 0.33643   5
   2  -5  -1 -0.0590 0.51802   7
  -2   5   1 -0.2033 0.37661   2
  -2   5   1 -0.1302 0.24809   9
  -2   5   1 -0.1518 0.26877   3
  -2   5   1 -0.0694 0.35301   6
  -2   5   1 -0.3132 0.17588   5
   1  -5  -1 134.795 5.28191   4
   1  -5  -1 140.661 4.46990   2
   1  -5  -1 136.849 5.06950   1
   1  -5  -1 138.280 4.61508   8
   1  -5  -1 144.869 3.98925   7
   1  -5  -1 143.991 3.10785   5
  -1   5   1 143.490 3.93014   6
  -1   5   1 143.954 3.41120   3
  -1   5   1 144.364 4.36399   2
  -1   5   1 140.563 2.98999   5
  -1   5   1 143.800 4.15443   9
   0  -5  -1 0.51039 0.43049   2
   0  -5  -1 -0.0354 0.31340   7
   0  -5  -1 -0.5850 0.48684   1
   0  -5  -1 0.39472 0.57433   4
   0  -5  -1 0.22783 0.44343   8
   0   5   1 -0.0452 0.30320   2
   0   5   1 0.03894 0.20791   5
   0   5   1 -0.1719 0.23063   6
   0   5   1 -0.2229 0.33884   9
   0   5   1 0.15844 0.25542   3
  -1  -5  -1 34.4637 1.97658   8
  -1  -5  -1 37.4091 1.23862   7
  -1  -5  -1 35.1098 2.18473   1
  -1  -5  -1 37.7696 1.86065   9
  -1  -5  -1 36.1944 1.91206   2
  -1  -5  -1 35.4080 1.90131   9
  -1  -5  -1 36.0341 2.46343   4
   1   5   1 41.9454 2.16006   9
   1   5   1 38.7385 1.92980   2
   1   5   1 36.1573 1.75981   9
   1   5   1 36.3506 1.49194   3
   1   5   1 35.4669 1.71243   6
   1   5   1 37.2487 1.02218   5
  -2  -5  -1 -0.1026 0.24779   9
  -2  -5  -1 -0.3744 0.36980   2
  -2  -5  -1 -0.1676 0.24559   7
  -2  -5  -1 -0.1163 0.23523   9
  -2  -5  -1 0.87041 0.85620   1
  -2  -5  -1 0.37963 0.52461   8
  -2  -5  -1 -0.3414 0.59303   4
   2   5   1 -0.1237 0.30208   2
   2   5   1 -0.2623 0.29999   3
   2   5   1 0.10195 0.31542   9
   2   5   1 0.06355 0.27691   9
   2   5   1 -0.2150 0.20597   5
   2   5   1 -0.4551 0.16568   6
  -3  -5  -1 22.3219 1.46538   8
  -3  -5  -1 22.5392 1.29845   9
  -3  -5  -1 21.0837 0.98678   7
  -3  -5  -1 21.7943 1.95178   1
  -3  -5  -1 19.4410 1.13026   9
  -3  -5  -1 21.4770 1.92582   4
  -3  -5  -1 21.7041 1.34839   2
   3   5   1 22.7361 1.24515   9
   3   5   1 22.3320 1.31245   2
   3   5   1 20.1816 1.27053   6
   3   5   1 19.9370 1.23165   3
   3   5   1 20.6878 1.02390   5
  -4  -5  -1 0.10921 0.33983   7
  -4  -5  -1 -1.0332 1.04140   4
  -4  -5  -1 -0.1446 1.00503   1
  -4  -5  -1 -0.0690 0.58276   8
  -4  -5  -1 -0.4851 0.28429   2
   4   5   1 0.13327 0.27913   2
   4   5   1 0.20620 0.37166   6
   4   5   1 0.64939 0.39821   5
   4   5   1 -0.4710 0.39637   3
   4   5   1 -0.1723 0.48474   7
   4   5   1 0.24490 0.24683   9
   4   5   1 0.17657 0.22421   9
  -5  -5  -1 0.29788 0.34828   7
  -5  -5  -1 -0.7401 0.47324   8
  -5  -5  -1 0.34475 0.95273   4
  -5  -5  -1 0.10834 0.97946   1
  -5  -5  -1 -0.2140 0.29395   2
   5   5   1 0.53461 0.45050   5
   5   5   1 -0.1027 0.20263   9
   5   5   1 -0.0850 0.21392   2
   5   5   1 0.50642 0.55056   3
   5   5   1 0.35957 0.29268   9
   5   5   1 0.44053 0.56536   7
   5   5   1 0.20523 0.40492   6
  -6  -5  -1 0.36587 0.72994   8
  -6  -5  -1 -0.1634 0.32571   7
  -6  -5  -1 -0.2693 0.72742   1
  -6  -5  -1 0.45748 1.28719   4
   6   5   1 -0.2252 0.59654   7
   6   5   1 -0.2220 0.22910   9
   6   5   1 0.21236 0.23173   2
   6   5   1 0.29877 0.42701   5
   6   5   1 -0.0710 0.18401   9
   6   5   1 0.22134 0.46401   6
   6   5   1 0.64766 0.61078   3
  -7  -5  -1 1.76309 0.91888   8
  -7  -5  -1 0.99227 1.22102   1
  -7  -5  -1 1.28351 1.17435   4
  -7  -5  -1 0.72043 0.56981   7
   7   5   1 1.69148 1.03330   7
   7   5   1 0.76082 0.21047   9
   7   5   1 0.51620 0.49530   6
   7   5   1 0.78597 0.24264   2
   7   5   1 1.00040 0.29234   9
   7   5   1 0.86128 0.70872   3
   7   5   1 0.09597 0.54976   5
  -8  -5  -1 -0.8425 1.09631   1
  -8  -5  -1 -1.5027 0.81429   8
  -8  -5  -1 0.01320 0.58019   7
  -8  -5  -1 1.36002 1.65841   4
   8   5   1 0.77679 0.62584   6
   8   5   1 0.04195 0.90953   7
   8   5   1 0.98117 0.84098   3
   8   5   1 -0.6881 0.58731   5
  -9  -5  -1 2.25442 1.63218   1
  -9  -5  -1 2.37709 1.95761   4
  -9  -5  -1 1.06466 1.05956   8
  -9  -5  -1 0.83023 0.83001   7
   9   5   1 1.75949 0.78126   6
   9   5   1 1.74427 1.39698   7
   9   5   1 -0.0467 0.75419   3
   9   5   1 2.67256 1.11773   5
 -10  -5  -1 0.52181 1.75811   4
 -10  -5  -1 1.28147 1.46507   1
 -10  -5  -1 -0.3755 0.93537   8
 -10  -5  -1 -0.3316 0.54340   7
  10   5   1 0.22828 0.80066   5
  10   5   1 0.04352 0.67878   3
  10   5   1 -1.1088 1.06762   7
 -11  -5  -1 -2.6293 1.46673   4
 -11  -5  -1 -1.1833 1.17444   1
 -11  -5  -1 0.64246 0.75352   7
  11   5   1 -0.9926 1.24002   7
  11   5   1 0.40061 0.76143   3
  11   5   1 0.87294 0.97245   5
 -12  -5  -1 -2.4975 1.78792   4
 -12  -5  -1 0.08834 1.64622   1
 -12  -5  -1 2.49063 1.06846   7
  12   5   1 -0.0205 0.65290   3
  12   5   1 -0.3037 1.43676   7
  12   5   1 0.81900 1.07173   5
 -13  -5  -1 -2.8134 2.15207   4
 -13  -5  -1 4.70232 1.25382   7
 -13  -5  -1 1.12035 1.78679   1
  13   5   1 -1.6804 1.32656   7
  13   5   1 0.26137 0.82992   5
  13   5   1 1.04248 1.09420   3
 -14  -5  -1 4.06842 1.31034   7
 -14  -5  -1 -0.4965 1.83452   1
 -14  -5  -1 -4.6668 2.34474   4
  14   5   1 -0.1537 0.82807   3
  14   5   1 -2.4043 1.64440   7
  14   5   1 -0.4586 1.05798   5
 -15  -5  -1 -5.8170 2.73786   4
 -15  -5  -1 -0.2967 1.85092   1
 -15  -5  -1 4.94984 1.40656   7
  15   5   1 0.21625 1.08141   3
  15   5   1 1.23696 1.55997   5
  15   5   1 0.56498 2.20637   7
  10  -6  -1 -0.0082 2.64349   1
  10  -6  -1 0.54832 2.36903   4
  10  -6  -1 -0.7582 1.58110   7
 -10   6   1 1.60023 1.17319   1
 -10   6   1 0.33364 1.03059   4
 -10   6   1 -1.3695 0.98151   8
   9  -6  -1 -0.4671 1.49604   7
   9  -6  -1 -1.3985 1.26797   1
   9  -6  -1 -0.6051 1.86938   4
  -9   6   1 1.58939 1.46762   4
  -9   6   1 0.96804 1.21483   8
  -9   6   1 3.58291 1.31424   1
   8  -6  -1 0.30146 1.31465   7
   8  -6  -1 0.56329 1.88594   4
   8  -6  -1 0.15679 1.97124   1
  -8   6   1 3.04201 1.08904   1
  -8   6   1 0.32440 0.95715   4
  -8   6   1 0.38901 1.02902   8
   7  -6  -1 0.88752 1.23618   8
   7  -6  -1 -0.2691 1.66153   1
   7  -6  -1 0.24794 1.27528   7
   7  -6  -1 0.21043 1.49551   4
  -7   6   1 -0.1933 0.68236   8
  -7   6   1 0.36920 0.83171   2
  -7   6   1 0.62207 0.89449   4
  -7   6   1 -0.1409 0.59878   9
   6  -6  -1 21.0730 3.88713   4
   6  -6  -1 24.2195 4.35348   1
   6  -6  -1 20.9842 3.11367   7
   6  -6  -1 24.4077 3.35806   8
  -6   6   1 18.5429 2.54910   8
  -6   6   1 22.1093 3.35221   4
  -6   6   1 20.6679 2.22538   9
  -6   6   1 23.8172 2.15412   2
   5  -6  -1 0.11696 0.67993   8
   5  -6  -1 -0.1279 1.29760   4
   5  -6  -1 -0.2897 0.95594   7
   5  -6  -1 -0.1575 0.55810   5
   5  -6  -1 -0.8250 1.05934   1
  -5   6   1 0.27022 0.68613   8
  -5   6   1 -0.8114 0.45339   2
  -5   6   1 0.50841 0.63318   9
  -5   6   1 -0.0598 0.44285   6
   4  -6  -1 7.49655 1.82827   7
   4  -6  -1 9.81902 1.16446   3
   4  -6  -1 11.5782 2.09238   8
   4  -6  -1 13.6894 3.04369   1
   4  -6  -1 11.2293 1.85011   2
   4  -6  -1 11.6487 2.77323   4
   4  -6  -1 9.55322 1.26080   5
  -4   6   1 10.9540 1.18441   3
  -4   6   1 12.6597 1.96448   8
  -4   6   1 9.04480 1.40008   9
  -4   6   1 9.29681 1.63206   2
  -4   6   1 8.39694 1.28059   6
   3  -6  -1 -0.3758 0.88419   4
   3  -6  -1 -0.6764 0.84834   1
   3  -6  -1 0.36072 0.61479   2
   3  -6  -1 -0.1400 0.60798   8
   3  -6  -1 -0.9163 0.37814   5
   3  -6  -1 0.07387 0.67751   7
  -3   6   1 -0.3166 0.37147   6
  -3   6   1 -0.0462 0.27610   5
  -3   6   1 -0.3270 0.44457   9
  -3   6   1 -0.2581 0.31139   2
  -3   6   1 0.00434 0.37079   3
  -3   6   1 0.13913 0.49568   8
   2  -6  -1 1.70884 1.21333   1
   2  -6  -1 0.95745 0.92334   4
   2  -6  -1 1.01187 0.83982   2
   2  -6  -1 1.37632 0.51019   5
   2  -6  -1 1.66565 0.82287   7
   2  -6  -1 1.10657 0.89569   8
  -2   6   1 0.97337 0.49282   9
  -2   6   1 1.83269 0.52829   3
  -2   6   1 1.37248 0.71817   2
  -2   6   1 1.74816 0.43278   5
  -2   6   1 1.06749 0.57216   6
   1  -6  -1 -0.0867 0.41781   7
   1  -6  -1 0.14379 0.66906   8
   1  -6  -1 -0.0123 0.72022   1
   1  -6  -1 0.26986 0.60149   2
   1  -6  -1 -0.3512 0.68972   4
  -1   6   1 0.13409 0.23041   5
  -1   6   1 0.08987 0.36491   6
  -1   6   1 0.14025 0.33865   9
  -1   6   1 0.23064 0.36593   3
  -1   6   1 0.01528 0.46119   2
   0  -6  -1 4.49539 1.26903   4
   0  -6  -1 4.03030 0.72759   7
  -1  -6  -1 -0.1630 0.51627   8
  -1  -6  -1 -0.3619 0.47391   2
  -1  -6  -1 -0.6590 0.48090   4
  -1  -6  -1 0.36984 0.76193   1
  -1  -6  -1 -0.1993 0.24406   7
   1   6   1 -0.2278 0.29100   9
   1   6   1 0.16437 0.43304   6
   1   6   1 0.11735 0.35577   3
   1   6   1 0.18953 0.41256   2
   1   6   1 -0.0103 0.18613   5
  -2  -6  -1 485.687 8.32471   7
  -2  -6  -1 490.415 11.1242   1
  -2  -6  -1 489.535 11.7134   4
  -2  -6  -1 490.531 10.3852   8
  -2  -6  -1 486.156 10.2526   2
   2   6   1 498.323 8.22202   5
   2   6   1 492.068 10.0772   2
   2   6   1 491.646 9.26768   3
   2   6   1 493.339 9.76933   6
   2   6   1 481.472 9.73421   9
  -3  -6  -1 -0.6429 0.76418   4
  -3  -6  -1 0.09900 1.08520   1
  -3  -6  -1 -0.4118 0.40735   2
  -3  -6  -1 0.04334 0.41239   7
  -3  -6  -1 -0.4258 0.53309   8
   3   6   1 0.37369 0.46552   3
   3   6   1 -0.1279 0.31669   9
   3   6   1 0.28612 0.34589   6
   3   6   1 -0.3532 0.29171   2
   3   6   1 -0.6182 0.23776   5
  -4  -6  -1 348.574 7.82674   8
  -4  -6  -1 341.792 9.41571   4
  -4  -6  -1 352.063 7.15445   9
  -4  -6  -1 353.021 7.65243   2
  -4  -6  -1 353.740 9.19483   1
  -4  -6  -1 351.031 6.79816   7
   4   6   1 362.233 7.27787   9
   4   6   1 362.661 7.34945   9
   4   6   1 350.046 6.89536   5
   4   6   1 356.565 7.49609   2
   4   6   1 345.347 7.45571   3
   4   6   1 347.065 7.55434   6
  -5  -6  -1 0.54649 1.38658   1
  -5  -6  -1 -0.0929 0.52807   8
  -5  -6  -1 0.32828 0.41909   2
  -5  -6  -1 0.32186 0.38309   7
  -5  -6  -1 -0.2138 1.28998   4
   5   6   1 -0.0399 0.39696   5
   5   6   1 -0.0388 0.24064   9
   5   6   1 -0.1619 0.23950   2
   5   6   1 -0.1806 0.40329   6
   5   6   1 -0.0639 0.41080   3
   5   6   1 -0.9484 0.50019   7
  -6  -6  -1 26.6786 1.85481   8
  -6  -6  -1 32.4318 2.82090   1
  -6  -6  -1 29.1038 1.52086   2
  -6  -6  -1 27.4742 2.91569   4
  -6  -6  -1 28.1399 1.66882   7
   6   6   1 30.5208 1.78524   5
   6   6   1 25.8228 1.69301   6
   6   6   1 29.1093 1.37793   9
   6   6   1 32.5540 1.95074   3
   6   6   1 31.1995 1.37392   9
   6   6   1 29.2243 1.41776   2
   6   6   1 27.0913 1.96011   7
  -7  -6  -1 -0.7929 1.64055   4
  -7  -6  -1 0.25567 0.52028   7
  -7  -6  -1 -0.6131 0.72759   8
  -7  -6  -1 2.44092 1.59541   1
   7   6   1 -0.2532 0.23373   2
   7   6   1 0.79083 0.88323   7
   7   6   1 -0.0333 0.21891   9
   7   6   1 -0.3304 0.68015   3
   7   6   1 -0.4530 0.49285   6
   7   6   1 -0.0740 0.26532   9
   7   6   1 -0.0597 0.48571   5
  -8  -6  -1 8.15295 2.21159   1
  -8  -6  -1 7.68820 1.37884   8
  -8  -6  -1 8.13316 2.44608   4
  -8  -6  -1 9.04774 1.47150   7
   8   6   1 8.42911 1.87496   7
   8   6   1 5.95402 1.15423   6
   8   6   1 7.00236 1.44705   5
   8   6   1 9.41716 1.55014   3
  -9  -6  -1 0.94013 1.91465   4
  -9  -6  -1 -0.5292 1.48112   1
  -9  -6  -1 -0.9514 0.87789   8
  -9  -6  -1 0.40772 0.73135   7
   9   6   1 0.61572 1.19216   7
   9   6   1 0.23294 0.78544   5
   9   6   1 0.20190 0.59791   6
   9   6   1 0.03992 0.58713   3
 -10  -6  -1 -0.6075 0.58876   7
 -10  -6  -1 0.21023 1.84173   4
 -10  -6  -1 0.17705 1.41370   1
 -10  -6  -1 0.44120 0.99806   8
  10   6   1 -0.2233 1.07982   6
  10   6   1 0.16416 0.82113   3
  10   6   1 -0.5342 0.54720   5
  10   6   1 1.44816 1.27523   7
 -11  -6  -1 -0.5248 1.84219   4
 -11  -6  -1 0.67203 0.77577   7
 -11  -6  -1 -0.7685 1.35231   1
  11   6   1 -1.1989 1.17180   7
  11   6   1 0.23794 0.84462   3
  11   6   1 0.66862 0.96161   5
 -12  -6  -1 0.39127 1.81876   1
 -12  -6  -1 1.94326 0.88733   7
 -12  -6  -1 -1.6056 1.40906   4
  12   6   1 -0.6184 0.92407   5
  12   6   1 0.52379 1.49619   7
  12   6   1 -0.3838 0.70552   3
 -13  -6  -1 -1.1011 1.63110   1
 -13  -6  -1 -3.4849 2.17912   4
 -13  -6  -1 1.65421 0.77469   7
  13   6   1 -0.7756 0.96336   5
  13   6   1 0.35333 0.99054   3
  13   6   1 0.62430 1.62717   7
 -14  -6  -1 -1.3861 1.85565   1
 -14  -6  -1 3.94440 1.37659   7
 -14  -6  -1 -3.5701 2.66564   4
  14   6   1 -0.1413 1.16043   5
  14   6   1 -2.8798 1.53985   7
  14   6   1 0.47221 1.11281   3
 -15  -6  -1 -1.8996 1.94529   1
 -15  -6  -1 5.57537 1.61358   7
  15   6   1 -0.2752 2.00303   7
  15   6   1 0.50127 1.34356   5
  15   6   1 -0.2933 0.90893   3
   9  -7  -1 -2.5186 1.23885   7
   9  -7  -1 2.13735 2.46800   4
   9  -7  -1 -2.0104 1.94785   1
  -9   7   1 4.31054 1.27311   1
  -9   7   1 3.38454 1.86991   4
  -9   7   1 0.22217 1.07006   8
   8  -7  -1 1.57332 2.05360   4
   8  -7  -1 0.69817 2.08124   1
   8  -7  -1 -2.0142 1.40651   7
  -8   7   1 1.59330 1.31738   4
  -8   7   1 -0.1064 0.92621   8
   7  -7  -1 -1.0397 1.54605   1
   7  -7  -1 1.96424 1.77417   4
   7  -7  -1 -1.1900 1.06711   7
   7  -7  -1 -0.9325 1.05172   8
  -7   7   1 0.04017 0.79411   2
  -7   7   1 0.44229 0.79067   9
  -7   7   1 1.64774 1.08016   4
  -7   7   1 -0.6557 0.66835   8
   6  -7  -1 -0.8051 1.00151   8
   6  -7  -1 0.32732 1.35588   4
   6  -7  -1 -0.1379 1.39522   1
   6  -7  -1 -0.7185 0.99817   7
  -6   7   1 -0.1287 0.65911   2
  -6   7   1 0.10744 0.76261   4
  -6   7   1 -0.4716 0.56443   9
  -6   7   1 -0.0949 0.80964   8
   5  -7  -1 3.51417 2.07819   1
   5  -7  -1 2.03477 1.36508   7
   5  -7  -1 2.20643 1.75942   4
   5  -7  -1 4.00767 1.70252   8
  -5   7   1 4.85055 1.47957   8
  -5   7   1 2.77701 0.99028   9
  -5   7   1 3.79903 1.26371   2
  -5   7   1 3.69543 0.98705   6
   4  -7  -1 -0.0815 0.90269   7
   4  -7  -1 0.67319 0.97092   8
   4  -7  -1 -0.5961 1.14322   4
   4  -7  -1 1.18202 1.36828   1
  -4   7   1 -0.0362 0.66173   8
  -4   7   1 -0.2694 0.56876   9
  -4   7   1 -0.0215 0.53425   6
  -4   7   1 -0.0034 0.60156   2
   3  -7  -1 2.27102 1.08195   7
   3  -7  -1 4.11982 1.42902   2
   3  -7  -1 4.36845 1.58773   8
   3  -7  -1 4.07527 1.86244   1
   3  -7  -1 1.60506 1.45012   4
  -3   7   1 3.69622 1.07262   6
  -3   7   1 2.61719 1.04919   2
  -3   7   1 2.76401 0.74481   3
  -3   7   1 4.24554 1.13311   9
  -3   7   1 3.10552 1.17425   8
   2  -7  -1 -0.6052 0.94208   4
   2  -7  -1 -0.0360 0.86842   8
   2  -7  -1 -0.1468 0.66569   7
   2  -7  -1 -0.7876 0.88535   1
   2  -7  -1 0.71891 0.83341   2
  -2   7   1 0.10613 0.41206   3
  -2   7   1 0.39770 0.52313   6
  -2   7   1 -0.1296 0.38619   9
  -2   7   1 -0.0946 0.54865   2
   1  -7  -1 97.4396 4.36256   8
   1  -7  -1 92.6879 5.10613   4
   1  -7  -1 92.3489 3.41301   7
   1  -7  -1 95.8889 4.87437   1
   1  -7  -1 89.2334 4.12125   2
  -1   7   1 92.4491 2.24332   5
  -1   7   1 91.7124 2.84014   3
  -1   7   1 92.1796 3.46178   6
  -1   7   1 95.5971 3.98830   2
  -1   7   1 84.5766 3.54565   9
   0  -7  -1 0.09269 0.81250   1
   0  -7  -1 -0.3174 0.90646   4
   0  -7  -1 -0.1673 0.48708   8
   0  -7  -1 0.05468 0.39418   7
   0  -7  -1 -0.0309 0.48977   2
   0   7   1 0.02728 0.42533   3
   0   7   1 -0.2092 0.41649   6
   0   7   1 0.17464 0.22677   5
   0   7   1 0.25954 0.43613   9
   0   7   1 -0.0427 0.38794   2
  -1  -7  -1 5.35728 1.16740   2
  -1  -7  -1 5.31020 1.58278   1
  -1  -7  -1 5.78116 1.72802   4
  -1  -7  -1 5.98977 0.81020   7
  -1  -7  -1 5.27593 1.23097   8
   1   7   1 5.68081 1.04143   9
   1   7   1 5.83689 0.34127   5
   1   7   1 5.93606 1.05529   6
   1   7   1 7.11447 0.97452   3
   1   7   1 5.58080 1.12422   2
  -2  -7  -1 0.09541 0.49440   8
  -2  -7  -1 -0.1113 0.23976   7
  -2  -7  -1 -0.8997 0.95232   4
  -2  -7  -1 0.04698 0.93118   1
  -2  -7  -1 -0.1322 0.55215   2
   2   7   1 -0.1450 0.40690   2
   2   7   1 -0.0031 0.48294   6
   2   7   1 0.14796 0.41733   9
   2   7   1 0.10480 0.44478   3
   2   7   1 -0.0390 0.17830   5
  -3  -7  -1 17.7566 2.04601   8
  -3  -7  -1 14.8183 0.90786   7
  -3  -7  -1 15.0473 1.82751   2
  -3  -7  -1 18.4140 2.67747   1
  -3  -7  -1 15.9177 2.64051   4
   3   7   1 13.9385 1.34327   2
   3   7   1 14.0532 1.24740   9
   3   7   1 14.9467 1.59513   6
   3   7   1 15.5432 1.50606   3
   3   7   1 15.2602 0.85036   5
  -4  -7  -1 -0.4023 0.53926   8
  -4  -7  -1 -0.2005 1.40457   1
  -4  -7  -1 -0.3365 0.50148   7
  -4  -7  -1 -0.0921 0.95139   4
  -4  -7  -1 0.67010 0.55726   2
   4   7   1 -0.1291 0.28497   9
   4   7   1 -0.3021 0.30330   2
   4   7   1 0.03464 0.38243   3
   4   7   1 -0.4617 0.39726   6
   4   7   1 0.16538 0.37216   5
  -5  -7  -1 2.86311 1.75333   4
  -5  -7  -1 1.49405 0.65951   7
  -5  -7  -1 2.67463 0.95272   8
  -5  -7  -1 2.16253 0.82687   2
  -5  -7  -1 3.25674 1.82017   1
   5   7   1 4.32009 1.02447   3
   5   7   1 2.61031 0.71680   2
   5   7   1 3.26079 0.80067   6
   5   7   1 2.23382 0.62426   9
   5   7   1 2.06519 0.65880   5
  -6  -7  -1 -0.5410 0.42605   7
  -6  -7  -1 1.02144 1.39815   1
  -6  -7  -1 -0.4511 0.60214   8
  -6  -7  -1 -0.1559 1.25559   4
  -6  -7  -1 -0.2903 0.45450   2
   6   7   1 0.20610 0.48370   5
   6   7   1 0.15299 0.35864   9
   6   7   1 -0.3793 0.36523   6
   6   7   1 -0.5467 0.36601   3
   6   7   1 0.06905 0.31746   9
   6   7   1 -0.2340 0.28577   2
  -7  -7  -1 1.43892 2.00144   4
  -7  -7  -1 3.07077 0.93051   7
  -7  -7  -1 2.26285 0.94863   8
  -7  -7  -1 6.49511 2.31132   1
   7   7   1 3.35141 1.27680   7
   7   7   1 2.75752 0.57433   9
   7   7   1 2.46832 0.90979   6
   7   7   1 2.11910 0.59652   2
   7   7   1 2.24431 0.86164   5
   7   7   1 1.79535 0.83277   3
  -8  -7  -1 1.11654 1.60763   4
  -8  -7  -1 0.38735 0.89839   8
  -8  -7  -1 2.07488 1.86733   1
  -8  -7  -1 -0.6846 0.53931   7
   8   7   1 0.04260 0.64845   5
   8   7   1 -0.2187 0.61599   3
   8   7   1 1.49437 1.09153   7
   8   7   1 -0.3618 0.60259   6
  -9  -7  -1 25.8385 3.83326   1
  -9  -7  -1 22.9815 2.02409   7
  -9  -7  -1 24.8203 4.01982   4
  -9  -7  -1 27.6561 2.09252   8
   9   7   1 27.2323 3.17932   7
   9   7   1 20.0534 2.08532   6
   9   7   1 19.0524 2.34083   5
   9   7   1 23.3136 2.51206   3
 -10  -7  -1 0.11535 0.62708   7
 -10  -7  -1 -0.5828 1.88114   4
 -10  -7  -1 0.13474 1.66086   1
  10   7   1 0.28110 0.79378   3
  10   7   1 0.14044 1.15785   7
  10   7   1 0.34287 0.81679   5
  10   7   1 -1.0722 0.69000   6
 -11  -7  -1 2.46520 2.41892   4
 -11  -7  -1 0.58995 0.76500   7
 -11  -7  -1 -0.3654 1.61819   1
  11   7   1 1.09254 1.41039   7
  11   7   1 0.92991 0.89332   5
  11   7   1 0.99909 1.06758   3
 -12  -7  -1 -0.3717 1.82658   1
 -12  -7  -1 1.82650 0.98381   7
 -12  -7  -1 -1.7356 2.25306   4
  12   7   1 0.31499 1.05101   5
  12   7   1 0.29445 0.86119   3
  12   7   1 0.41006 1.50633   7
 -13  -7  -1 2.32097 1.08210   7
 -13  -7  -1 -1.6820 1.11723   1
  13   7   1 -1.5499 1.38736   7
  13   7   1 0.35837 0.93195   3
  13   7   1 0.84344 1.15064   5
 -14  -7  -1 -1.3081 1.29310   1
 -14  -7  -1 -6.3313 2.64860   4
 -14  -7  -1 2.81315 1.23644   7
  14   7   1 1.30956 2.10666   7
  14   7   1 -1.3316 1.02752   5
  14   7   1 1.54962 1.20867   3
 -15  -7  -1 -2.8319 2.12486   1
 -15  -7  -1 -7.3469 2.96901   4
 -15  -7  -1 3.30253 1.53206   7
  15   7   1 1.57919 1.58961   5
  15   7   1 -0.4997 0.88608   3
  15   7   1 -2.6749 1.82573   7
   8  -8  -1 1.76192 2.31166   4
   8  -8  -1 4.03728 2.84287   1
  -8   8   1 1.61104 1.37663   4
  -8   8   1 -0.1639 1.12975   8
   7  -8  -1 -0.7935 1.68616   4
   7  -8  -1 0.37676 1.39767   8
   7  -8  -1 0.64746 1.99260   1
  -7   8   1 1.65552 1.25951   4
  -7   8   1 0.84734 1.01410   2
  -7   8   1 0.67058 1.10872   8
   6  -8  -1 -0.1641 1.17682   1
   6  -8  -1 0.42303 1.51790   4
   6  -8  -1 0.34720 1.21992   8
  -6   8   1 1.30207 1.08772   8
  -6   8   1 0.74711 0.90483   2
  -6   8   1 0.81606 0.88459   4
   5  -8  -1 0.67417 1.30139   8
   5  -8  -1 1.25876 1.21111   7
   5  -8  -1 0.56374 1.29409   4
   5  -8  -1 -0.9232 1.19789   1
  -5   8   1 -0.3815 0.62323   9
  -5   8   1 0.76343 0.84401   2
  -5   8   1 0.38993 0.71164   6
  -5   8   1 0.89795 0.85967   8
   4  -8  -1 50.3058 4.50155   1
   4  -8  -1 51.0782 4.68880   4
   4  -8  -1 49.1473 3.42063   7
   4  -8  -1 51.7447 3.92910   8
  -4   8   1 53.7538 3.22403   9
  -4   8   1 44.6793 3.30040   8
  -4   8   1 49.4553 3.31579   2
  -4   8   1 49.8436 2.76139   6
   3  -8  -1 0.83483 0.92477   7
   3  -8  -1 -0.2612 0.67110   8
   3  -8  -1 0.77158 1.27448   4
   3  -8  -1 -0.1006 0.80423   1
  -3   8   1 -0.3981 0.59067   9
  -3   8   1 -0.2469 0.46612   8
  -3   8   1 -0.2155 0.61448   2
  -3   8   1 0.45734 0.64511   6
   2  -8  -1 3.33997 1.19625   2
   2  -8  -1 4.98388 1.31825   7
   2  -8  -1 5.48965 1.98022   1
   2  -8  -1 5.88266 1.99729   4
   2  -8  -1 5.75493 1.72431   8
  -2   8   1 4.20996 1.38411   8
  -2   8   1 5.11838 0.92495   3
  -2   8   1 2.87933 1.02766   9
  -2   8   1 4.03083 1.07891   6
  -2   8   1 3.57490 1.17347   2
   1  -8  -1 0.39923 0.95237   8
   1  -8  -1 0.25712 0.97002   4
   1  -8  -1 0.55561 0.90056   2
   1  -8  -1 -0.8875 0.94470   1
   1  -8  -1 0.13438 0.62780   7
  -1   8   1 0.39850 0.56309   3
  -1   8   1 -0.2450 0.43714   9
  -1   8   1 -0.4397 0.50059   6
  -1   8   1 -0.3937 0.61882   2
   0  -8  -1 67.6018 2.70269   7
   0  -8  -1 68.2556 4.60353   4
   0  -8  -1 69.8424 3.67905   2
   0  -8  -1 67.0559 3.76654   8
   0  -8  -1 67.0263 4.14877   1
   0   8   1 62.5363 3.14453   9
   0   8   1 66.8847 3.07771   6
   0   8   1 69.3303 2.57964   3
   0   8   1 66.2433 3.38150   2
  -1  -8  -1 -0.2263 0.75650   8
  -1  -8  -1 0.84305 1.03354   4
  -1  -8  -1 0.23473 0.58053   2
  -1  -8  -1 0.17210 0.40955   7
  -1  -8  -1 0.13113 1.04638   1
   1   8   1 -0.2664 0.31551   2
   1   8   1 -0.1246 0.50182   3
   1   8   1 -0.1691 0.42187   9
   1   8   1 0.85727 0.66747   6
  -2  -8  -1 12.7451 2.48779   4
  -2  -8  -1 15.3983 2.11044   2
  -2  -8  -1 16.8509 2.86048   1
  -2  -8  -1 14.0222 1.01761   7
  -2  -8  -1 15.0098 2.13155   8
   2   8   1 13.1630 1.78204   2
   2   8   1 13.6140 1.64005   6
   2   8   1 15.0388 1.53620   3
   2   8   1 15.0368 1.72158   9
  -3  -8  -1 -0.4265 0.43366   2
  -3  -8  -1 -0.1409 0.90861   4
  -3  -8  -1 -1.4403 1.12694   1
  -3  -8  -1 -0.6262 0.41316   8
  -3  -8  -1 -0.0996 0.31093   7
   3   8   1 0.54711 0.50360   6
   3   8   1 -0.2055 0.44435   9
   3   8   1 -0.4866 0.42787   3
   3   8   1 0.45492 0.27630   5
   3   8   1 -0.0813 0.30954   2
  -4  -8  -1 25.2814 1.97650   2
  -4  -8  -1 24.7525 2.05588   8
  -4  -8  -1 26.8065 3.51364   1
  -4  -8  -1 24.1098 1.34107   7
  -4  -8  -1 25.9174 3.62556   4
   4   8   1 19.6736 1.60033   2
   4   8   1 24.4668 1.79518   6
   4   8   1 21.1959 1.63982   3
   4   8   1 22.2853 1.62758   9
   4   8   1 23.0849 1.20639   5
  -5  -8  -1 0.33563 0.64562   2
  -5  -8  -1 0.06483 1.62081   4
  -5  -8  -1 -0.5474 0.64259   8
  -5  -8  -1 -0.6333 1.59243   1
  -5  -8  -1 -0.3231 0.68524   7
   5   8   1 -0.3132 0.33890   9
   5   8   1 -0.4511 0.35659   5
   5   8   1 -0.0714 0.60679   6
   5   8   1 -0.2687 0.39362   2
   5   8   1 -0.1202 0.64359   3
  -6  -8  -1 11.2529 1.46373   7
  -6  -8  -1 7.94286 1.49787   8
  -6  -8  -1 11.1817 2.95611   1
  -6  -8  -1 8.67416 2.32638   4
   6   8   1 10.2341 1.31271   5
   6   8   1 8.42546 1.14729   9
   6   8   1 9.64905 1.33818   2
   6   8   1 8.04392 1.34738   3
   6   8   1 10.0987 1.49141   6
  -7  -8  -1 0.26898 2.04153   4
  -7  -8  -1 -0.7578 0.56457   7
  -7  -8  -1 -1.2464 0.74497   8
  -7  -8  -1 1.63322 2.16054   1
   7   8   1 -0.3867 0.30733   9
   7   8   1 -0.0165 0.39490   2
   7   8   1 -0.3384 0.45374   6
   7   8   1 -0.8640 0.52007   5
   7   8   1 0.24497 0.83350   3
  -8  -8  -1 11.5714 2.87710   4
  -8  -8  -1 13.8858 1.86298   7
  -8  -8  -1 15.6947 3.47549   1
  -8  -8  -1 14.1068 1.92168   8
   8   8   1 14.1033 2.15011   7
   8   8   1 10.3302 1.57796   5
   8   8   1 8.83317 1.63017   3
   8   8   1 15.2976 1.94585   6
  -9  -8  -1 -0.3069 0.70710   8
  -9  -8  -1 -0.8181 1.84343   1
  -9  -8  -1 0.54749 0.73661   7
  -9  -8  -1 3.26770 2.45741   4
   9   8   1 0.07683 0.73827   6
   9   8   1 -0.2985 1.06221   7
   9   8   1 0.12984 0.70515   5
   9   8   1 0.67792 0.90460   3
 -10  -8  -1 3.84360 1.30682   7
 -10  -8  -1 1.10118 2.15516   1
 -10  -8  -1 2.86900 2.50202   4
  10   8   1 -0.1310 0.88177   3
  10   8   1 2.05256 1.06366   5
  10   8   1 2.59566 1.68420   7
  10   8   1 1.91575 1.12547   6
 -11  -8  -1 -0.3003 1.90339   1
 -11  -8  -1 1.14045 2.51879   4
 -11  -8  -1 -0.0234 0.73077   7
  11   8   1 -0.4423 1.21023   7
  11   8   1 0.57366 0.96598   5
  11   8   1 0.35925 0.93324   3
 -12  -8  -1 0.55839 2.71232   4
 -12  -8  -1 0.53207 1.58983   1
 -12  -8  -1 2.47147 1.29396   7
  12   8   1 0.58174 1.75097   7
  12   8   1 1.37450 1.06759   3
  12   8   1 0.82035 1.11295   5
 -13  -8  -1 -1.3448 1.31212   1
 -13  -8  -1 0.70156 0.96225   7
 -13  -8  -1 -4.3437 2.59228   4
  13   8   1 -0.6054 1.49008   7
  13   8   1 0.03649 0.91489   3
  13   8   1 1.42684 1.00027   5
 -14  -8  -1 4.38925 1.79411   7
 -14  -8  -1 -3.0643 3.32780   4
 -14  -8  -1 2.14375 2.73031   1
  14   8   1 5.22804 2.61845   7
  14   8   1 3.77889 1.58432   5
  14   8   1 2.54956 1.38696   3
 -15  -8  -1 0.59599 2.82319   1
 -15  -8  -1 -6.8758 3.18294   4
 -15  -8  -1 2.26808 1.32346   7
  15   8   1 -2.3591 1.73332   7
  15   8   1 0.39380 1.38272   5
  15   8   1 -0.2783 1.09124   3
   8  -9  -1 1.07145 1.65815   4
   8  -9  -1 1.67249 2.44121   1
  -8   9   1 1.93750 1.19650   4
  -8   9   1 0.62308 1.31886   8
   7  -9  -1 5.46491 2.96728   4
   7  -9  -1 4.90638 2.88535   1
   7  -9  -1 3.81601 2.12508   8
  -7   9   1 4.50240 1.77693   8
  -7   9   1 4.42140 1.63399   2
  -7   9   1 8.17382 2.48102   4
   6  -9  -1 0.85469 1.74407   4
   6  -9  -1 -0.3603 1.37927   8
   6  -9  -1 0.94839 2.03536   1
  -6   9   1 0.82858 1.01449   2
  -6   9   1 1.51766 1.16168   4
  -6   9   1 0.69164 1.09125   8
   5  -9  -1 -0.6753 1.18425   4
   5  -9  -1 0.62050 1.38370   8
   5  -9  -1 0.24864 1.56165   1
  -5   9   1 0.45335 1.02911   8
  -5   9   1 1.03570 1.07357   2
   4  -9  -1 0.72512 1.32366   8
   4  -9  -1 1.25917 1.37012   1
   4  -9  -1 -0.1325 1.26452   4
  -4   9   1 -0.1215 0.71726   8
  -4   9   1 -0.4497 0.59096   6
  -4   9   1 0.60249 0.84948   2
   3  -9  -1 1.41456 1.58452   4
   3  -9  -1 -1.4709 1.10947   1
   3  -9  -1 1.21864 1.24881   8
  -3   9   1 0.58547 0.79394   8
  -3   9   1 0.80032 0.83111   9
  -3   9   1 1.14738 0.90841   2
  -3   9   1 0.89339 0.77425   6
   2  -9  -1 -0.4232 0.95298   1
   2  -9  -1 0.98802 0.97853   8
   2  -9  -1 -0.3445 1.07594   4
  -2   9   1 0.18417 0.67338   6
  -2   9   1 -1.2637 0.50914   9
  -2   9   1 1.12627 0.86896   2
  -2   9   1 -0.1178 0.45378   8
   1  -9  -1 0.48139 1.19605   1
   1  -9  -1 -0.4387 0.91540   8
   1  -9  -1 0.83394 1.38476   4
   1  -9  -1 -0.5948 0.70015   2
  -1   9   1 -0.0078 0.70583   9
  -1   9   1 -0.2716 0.64679   6
  -1   9   1 -0.2599 0.54601   3
  -1   9   1 -0.3786 0.53620   2
   0  -9  -1 0.97090 1.05469   4
   0  -9  -1 0.47239 1.01438   8
   0  -9  -1 0.33026 1.14005   1
   0  -9  -1 0.50892 1.04910   2
   0   9   1 0.91300 0.85873   2
   0   9   1 -0.1195 0.48035   3
   0   9   1 0.45403 0.74808   6
   0   9   1 -0.0716 0.59780   9
  -1  -9  -1 58.6552 4.36990   4
  -1  -9  -1 56.4337 3.46697   2
  -1  -9  -1 56.3910 4.02543   1
  -1  -9  -1 60.9643 3.73539   8
   1   9   1 67.1418 3.25840   6
   1   9   1 52.2503 3.14302   2
   1   9   1 58.7817 3.16777   9
   1   9   1 59.0640 2.57897   3
  -2  -9  -1 -1.2361 1.03162   1
  -2  -9  -1 0.08263 0.99582   4
  -2  -9  -1 -0.9463 0.47517   8
  -2  -9  -1 -0.4898 0.74333   2
   2   9   1 -1.4042 0.49072   6
   2   9   1 -0.4125 0.47458   9
   2   9   1 -0.1142 0.57137   3
   2   9   1 0.38796 0.65395   2
  -3  -9  -1 4.91517 1.42587   2
  -3  -9  -1 4.54661 1.38693   8
  -3  -9  -1 5.96971 2.09370   1
  -3  -9  -1 6.02530 2.23968   4
   3   9   1 3.92165 1.12490   2
   3   9   1 5.61464 1.11496   3
   3   9   1 3.59680 1.05509   6
   3   9   1 3.60418 0.98705   9
  -4  -9  -1 0.01433 0.63620   2
  -4  -9  -1 -0.0143 1.12495   4
  -4  -9  -1 -1.2880 1.44558   1
  -4  -9  -1 -0.7554 0.66164   8
   4   9   1 -0.8150 0.54526   3
   4   9   1 -0.0478 0.44108   9
   4   9   1 -0.1461 0.50246   2
   4   9   1 0.34175 0.67501   6
  -5  -9  -1 0.66015 1.82186   1
  -5  -9  -1 -0.8018 1.75044   4
  -5  -9  -1 -0.3961 0.71133   8
  -5  -9  -1 1.53209 0.90484   2
   5   9   1 -0.1610 0.41109   9
   5   9   1 -0.1895 0.60032   6
   5   9   1 0.48421 0.57261   2
   5   9   1 -0.4460 0.39017   5
   5   9   1 -0.1974 0.72113   3
  -6  -9  -1 1.77260 2.24755   1
  -6  -9  -1 -1.2908 1.87585   4
  -6  -9  -1 -0.7238 0.66043   8
   6   9   1 -0.0803 0.41730   2
   6   9   1 -0.1100 0.52055   5
   6   9   1 0.50577 0.82766   3
   6   9   1 -0.6371 0.33649   9
   6   9   1 -0.7836 0.51364   6
  -7  -9  -1 18.0991 3.81221   1
  -7  -9  -1 18.6908 3.41397   4
  -7  -9  -1 21.1379 2.45673   8
   7   9   1 18.4618 1.53158   2
   7   9   1 18.1926 2.16157   3
   7   9   1 17.2377 2.10257   6
   7   9   1 19.3856 1.92868   5
   7   9   1 16.9046 1.42683   9
  -8  -9  -1 0.48323 0.74347   8
  -8  -9  -1 -0.4163 2.03991   4
  -8  -9  -1 2.74963 2.46458   1
   8   9   1 -0.7836 0.72331   6
   8   9   1 0.08489 0.62051   3
   8   9   1 0.90854 0.67824   5
  -9  -9  -1 1.51735 0.86829   8
  -9  -9  -1 1.57150 2.21785   4
  -9  -9  -1 -0.4988 2.19369   1
   9   9   1 -0.4353 0.56924   3
   9   9   1 1.00672 0.89652   5
   9   9   1 -0.3317 0.77423   6
 -10  -9  -1 -0.2720 0.95034   7
 -10  -9  -1 -0.0390 2.17388   4
 -10  -9  -1 -1.2577 1.39452   1
  10   9   1 0.01610 0.92507   6
  10   9   1 0.02918 1.45506   7
  10   9   1 -0.7381 0.48326   3
  10   9   1 0.36178 0.78113   5
 -11  -9  -1 9.79882 2.18559   7
 -11  -9  -1 14.6628 3.66958   4
 -11  -9  -1 14.4321 3.75838   1
  11   9   1 11.0187 2.55654   7
  11   9   1 10.1438 2.03407   3
  11   9   1 12.1853 2.00635   6
  11   9   1 10.5644 2.01796   5
 -12  -9  -1 -0.7970 2.27053   1
 -12  -9  -1 -3.4512 2.23484   4
 -12  -9  -1 1.09780 1.19574   7
  12   9   1 -0.4640 1.55374   7
  12   9   1 0.28977 0.99402   5
  12   9   1 1.90200 1.21089   3
 -13  -9  -1 1.44166 2.26452   1
 -13  -9  -1 -0.0050 3.12936   4
  13   9   1 4.17035 1.63112   5
  13   9   1 2.85814 1.32986   3
  13   9   1 0.58822 1.82184   7
 -14  -9  -1 -2.4229 2.25963   4
 -14  -9  -1 -5.8093 1.94835   1
  14   9   1 -1.2569 1.07994   5
  14   9   1 -2.1203 2.02392   7
  14   9   1 -0.8887 0.99722   3
 -15  -9  -1 -3.1088 2.56367   1
 -15  -9  -1 -3.5558 3.54702   4
  15   9   1 -0.6428 1.10529   5
  15   9   1 0.60115 1.27003   3
   7 -10  -1 0.42023 2.31342   1
   7 -10  -1 -2.2350 1.58470   8
   6 -10  -1 2.80497 2.53386   1
   6 -10  -1 2.02912 2.00931   8
   6 -10  -1 2.81912 2.53866   4
  -6  10   1 1.84548 1.34359   2
  -6  10   1 1.65840 1.39372   8
  -6  10   1 5.55498 1.99164   4
   5 -10  -1 0.54310 1.30712   4
   5 -10  -1 2.30814 2.03604   1
   5 -10  -1 0.38557 1.54677   8
  -5  10   1 0.92553 1.20331   8
  -5  10   1 -0.2150 0.96529   2
   4 -10  -1 6.73661 2.41423   8
   4 -10  -1 6.19720 2.45852   1
   4 -10  -1 5.95438 2.50981   4
  -4  10   1 3.47332 1.24082   6
  -4  10   1 5.52046 1.78942   8
  -4  10   1 5.47346 1.79046   2
   3 -10  -1 0.22400 1.14313   8
   3 -10  -1 1.89802 1.77820   4
   3 -10  -1 0.13178 1.15732   1
  -3  10   1 -0.7393 0.68522   2
  -3  10   1 0.37768 0.72362   8
  -3  10   1 -0.8370 0.75817   6
   2 -10  -1 0.06650 1.10604   1
   2 -10  -1 -0.1857 0.77446   4
   2 -10  -1 0.01117 1.17801   8
  -2  10   1 -0.1606 0.66383   2
  -2  10   1 -0.0532 0.47624   8
  -2  10   1 -0.3886 0.63594   6
   1 -10  -1 -0.8007 0.88500   8
   1 -10  -1 -0.5640 0.64042   4
   1 -10  -1 2.10781 1.36184   1
  -1  10   1 -0.1736 0.69985   2
  -1  10   1 0.23145 0.73033   9
  -1  10   1 0.03685 0.71558   6
  -1  10   1 0.30142 0.69210   8
   0 -10  -1 3.45815 1.64781   1
   0 -10  -1 0.37569 1.01412   4
   0 -10  -1 1.55277 1.28013   8
   0  10   1 1.28267 0.74791   9
   0  10   1 -0.2786 0.70845   6
   0  10   1 1.87542 1.09724   2
  -1 -10  -1 0.18466 0.90673   8
  -1 -10  -1 -0.0894 0.96351   1
  -1 -10  -1 0.48978 1.28006   4
  -1 -10  -1 -0.0133 0.98841   2
   1  10   1 0.04526 0.82284   2
   1  10   1 -0.0977 0.63670   9
   1  10   1 0.60690 0.79828   6
   1  10   1 -1.0564 0.40247   3
  -2 -10  -1 44.8082 3.33864   8
  -2 -10  -1 41.2509 3.56200   1
  -2 -10  -1 49.0642 4.27222   4
  -2 -10  -1 43.4852 3.26780   2
   2  10   1 45.4651 2.36447   3
   2  10   1 41.1111 2.73549   9
   2  10   1 39.5178 2.73789   6
   2  10   1 34.5042 2.73067   2
  -3 -10  -1 -0.1994 0.94218   2
  -3 -10  -1 -1.5658 0.95775   1
  -3 -10  -1 -0.6829 0.85693   4
  -3 -10  -1 -0.2294 0.83846   8
   3  10   1 -0.1313 0.71513   3
   3  10   1 0.00198 0.59444   2
   3  10   1 -0.2780 0.46921   9
   3  10   1 -0.0326 0.53691   6
  -4 -10  -1 22.5772 3.67673   1
  -4 -10  -1 19.0578 2.45006   2
  -4 -10  -1 26.3293 4.22005   4
  -4 -10  -1 18.5083 2.52143   8
   4  10   1 17.7010 2.04915   9
   4  10   1 17.8282 2.27753   2
   4  10   1 14.7599 2.01628   6
   4  10   1 18.1554 2.06652   3
  -5 -10  -1 0.58020 1.59684   4
  -5 -10  -1 -0.7479 1.63310   1
  -5 -10  -1 -1.1165 0.64031   8
   5  10   1 -0.1852 0.50008   2
   5  10   1 -0.6954 0.65578   3
   5  10   1 -0.7639 0.35662   9
   5  10   1 0.09347 0.56498   6
  -6 -10  -1 1.65904 0.96002   8
  -6 -10  -1 4.41524 2.35537   1
  -6 -10  -1 1.60245 1.64847   4
   6  10   1 1.98887 0.78265   9
   6  10   1 1.35844 0.96941   3
   6  10   1 1.39040 0.76501   2
   6  10   1 2.27879 1.04517   6
  -7 -10  -1 0.24434 0.72458   8
  -7 -10  -1 -0.7082 1.19239   4
  -7 -10  -1 3.19963 2.32117   1
   7  10   1 -0.1066 0.69234   6
   7  10   1 -0.9571 0.36335   2
   7  10   1 -0.5660 0.48025   9
   7  10   1 0.03904 0.87985   3
  -8 -10  -1 50.3073 3.14402   8
  -8 -10  -1 50.7899 4.78824   4
  -8 -10  -1 52.3081 4.84762   1
   8  10   1 51.6829 2.67306   5
   8  10   1 55.0050 3.35759   3
   8  10   1 48.9466 3.14572   6
  -9 -10  -1 -0.0905 1.71769   1
  -9 -10  -1 0.96949 2.18328   4
  -9 -10  -1 1.61428 1.01028   8
   9  10   1 -0.1922 0.93959   3
   9  10   1 0.61116 0.77715   5
   9  10   1 0.95613 1.05545   6
 -10 -10  -1 0.43744 2.52775   1
 -10 -10  -1 0.46794 2.35060   4
  10  10   1 1.08531 0.96861   5
  10  10   1 0.08400 1.09449   6
  10  10   1 -0.2246 0.96141   3
 -11 -10  -1 -2.4449 2.22216   1
 -11 -10  -1 -0.2392 2.54129   4
  11  10   1 1.67671 1.08095   5
  11  10   1 -0.4518 0.95540   3
  11  10   1 -1.4467 0.81528   6
 -12 -10  -1 6.92016 3.44417   1
 -12 -10  -1 6.65241 3.71192   4
  12  10   1 8.69895 1.96335   3
  12  10   1 9.57705 2.02043   5
 -13 -10  -1 -0.2977 2.27396   4
 -13 -10  -1 -1.8997 2.66263   1
  13  10   1 2.09980 1.41619   5
  13  10   1 0.72179 1.23130   3
 -14 -10  -1 -1.6255 3.33803   4
 -14 -10  -1 -1.7395 1.97862   1
  14  10   1 -0.0943 1.00423   3
  14  10   1 0.55168 1.17199   5
   5 -11  -1 0.89065 2.05254   1
   5 -11  -1 3.99271 2.35928   4
   5 -11  -1 -0.1176 1.11086   8
  -5  11   1 -0.6770 1.00243   2
  -5  11   1 0.60197 1.30567   8
   4 -11  -1 2.68139 2.10785   4
   4 -11  -1 -0.0251 1.42640   8
   4 -11  -1 -0.1471 1.37828   1
  -4  11   1 -0.3459 0.97242   8
  -4  11   1 0.35264 1.10324   2
   3 -11  -1 1.30165 1.76204   4
   3 -11  -1 1.35890 1.42129   8
   3 -11  -1 3.09566 1.82008   1
  -3  11   1 0.66976 0.99056   6
  -3  11   1 0.87409 1.23566   2
  -3  11   1 1.84040 1.14419   8
   2 -11  -1 1.41384 1.61933   4
   2 -11  -1 -1.0129 1.03901   8
   2 -11  -1 1.15492 1.48263   1
  -2  11   1 -0.4898 0.77200   2
  -2  11   1 -0.2039 0.76532   8
  -2  11   1 -0.0988 0.80444   6
   1 -11  -1 4.67882 2.09168   4
   1 -11  -1 5.71264 1.92636   8
   1 -11  -1 5.69056 2.12963   1
  -1  11   1 3.56920 1.32790   2
  -1  11   1 4.89525 1.43288   6
  -1  11   1 3.37441 1.38918   8
   0 -11  -1 0.32785 1.31192   4
   0 -11  -1 1.14191 1.30696   1
   0 -11  -1 -0.5882 0.91243   8
   0  11   1 0.64911 0.74655   2
   0  11   1 -0.3623 0.58685   6
  -1 -11  -1 2.68099 1.49397   1
  -1 -11  -1 5.38315 2.19735   4
  -1 -11  -1 3.65359 1.52461   8
   1  11   1 5.79207 1.44244   9
   1  11   1 5.77642 1.61854   2
   1  11   1 7.82129 1.63372   6
  -2 -11  -1 -0.2118 1.27526   4
  -2 -11  -1 0.97835 1.09987   8
  -2 -11  -1 0.54292 1.19105   1
   2  11   1 0.92738 0.85393   2
   2  11   1 -0.1743 0.75345   6
   2  11   1 0.13816 0.79359   3
   2  11   1 -0.1489 0.58775   9
  -3 -11  -1 6.35691 2.40419   4
  -3 -11  -1 6.49477 1.73833   8
  -3 -11  -1 7.66310 2.24528   1
   3  11   1 6.23588 1.60757   2
   3  11   1 6.51487 1.46296   9
   3  11   1 2.90928 1.18220   6
   3  11   1 2.46995 0.95527   3
  -4 -11  -1 0.01676 0.90110   8
  -4 -11  -1 0.60793 1.17695   4
  -4 -11  -1 1.13082 1.41089   1
   4  11   1 0.86455 0.82954   2
   4  11   1 -0.2085 0.60898   9
   4  11   1 -0.5805 0.44842   6
   4  11   1 0.06841 0.71796   3
  -5 -11  -1 12.5000 2.93001   1
  -5 -11  -1 8.02236 2.68454   4
  -5 -11  -1 10.0688 1.98310   8
   5  11   1 9.16815 1.75402   2
   5  11   1 7.36732 1.57628   6
   5  11   1 6.30256 1.36430   9
   5  11   1 8.03458 1.60719   3
  -6 -11  -1 0.39344 1.62446   4
  -6 -11  -1 0.86624 1.83185   1
  -6 -11  -1 1.09399 0.91728   8
   6  11   1 -0.9905 0.77206   3
   6  11   1 -0.6273 0.51130   9
   6  11   1 -0.5691 0.51252   2
   6  11   1 -0.6583 0.42947   6
  -7 -11  -1 21.4000 4.14433   1
  -7 -11  -1 18.4917 2.57071   8
  -7 -11  -1 23.7867 4.39335   4
   7  11   1 15.4083 1.83649   9
   7  11   1 19.1774 2.29479   2
   7  11   1 16.6584 2.29229   3
   7  11   1 16.0091 2.30597   6
  -8 -11  -1 -0.2294 1.47408   4
  -8 -11  -1 0.65601 0.81562   8
  -8 -11  -1 -1.9265 1.96953   1
   8  11   1 1.43267 1.08516   3
   8  11   1 -0.3439 0.83613   6
  -9 -11  -1 5.48377 2.50868   4
  -9 -11  -1 2.91892 2.81171   1
   9  11   1 2.32815 1.36661   6
   9  11   1 4.10091 1.42710   3
 -10 -11  -1 -2.4935 2.21062   1
 -10 -11  -1 -2.2615 2.02693   4
  10  11   1 -0.4887 0.86009   3
  10  11   1 -1.3798 0.88457   6
 -11 -11  -1 1.38406 1.90376   4
 -11 -11  -1 -0.2728 2.54093   1
  11  11   1 -0.9295 0.97718   3
  11  11   1 -0.0070 1.11223   6
 -12 -11  -1 -0.1433 2.85896   4
 -12 -11  -1 -2.9716 2.51118   1
  12  11   1 -0.3020 0.80700   3
  12  11   1 1.54964 1.18349   5
 -13 -11  -1 -2.5291 2.68778   4
 -13 -11  -1 1.20199 3.42242   1
  13  11   1 1.58717 1.27105   5
  13  11   1 0.64822 1.23355   3
 -14 -11  -1 -3.7107 2.92745   1
 -14 -11  -1 -2.9153 3.14442   4
  14  11   1 0.77311 1.21976   5
  14  11   1 0.36586 1.08875   3
   4 -12  -1 1.53767 2.01947   4
   4 -12  -1 2.55753 2.03647   1
   4 -12  -1 1.31555 1.75789   8
  -4  12   1 0.35183 0.97491   2
  -4  12   1 0.57724 0.99639   8
   3 -12  -1 0.39572 1.38586   1
   3 -12  -1 -0.1984 1.52931   8
   3 -12  -1 2.03773 2.15514   4
  -3  12   1 -0.3906 0.85370   2
  -3  12   1 -0.0965 0.95830   6
  -3  12   1 0.74723 1.13913   8
   2 -12  -1 6.42110 2.37392   8
   2 -12  -1 5.84597 2.64065   4
   2 -12  -1 4.54747 2.19748   1
  -2  12   1 8.31615 2.19845   8
  -2  12   1 7.63312 2.12521   2
  -2  12   1 5.96450 1.73446   6
   1 -12  -1 0.85607 1.43036   1
   1 -12  -1 -0.9228 1.32498   8
   1 -12  -1 0.14543 1.34215   4
  -1  12   1 0.81734 1.22389   2
  -1  12   1 0.40972 0.95375   6
  -1  12   1 0.99437 1.09279   8
   0 -12  -1 2.20945 1.40786   1
   0 -12  -1 2.41456 1.96176   4
   0 -12  -1 1.42119 1.38870   8
   0  12   1 1.27182 1.12054   8
   0  12   1 0.77018 0.97603   6
   0  12   1 1.09859 1.08106   2
  -1 -12  -1 0.55580 1.16502   8
  -1 -12  -1 1.15081 1.27141   1
  -1 -12  -1 0.12059 1.02946   4
   1  12   1 -0.2968 0.76105   6
   1  12   1 -0.2537 0.78935   2
  -2 -12  -1 1.23319 1.24188   8
  -2 -12  -1 3.39606 1.65647   1
  -2 -12  -1 0.64444 1.49675   4
   2  12   1 0.78899 0.91502   6
   2  12   1 1.36052 1.02253   2
  -3 -12  -1 0.58129 1.42435   4
  -3 -12  -1 0.07489 1.01864   8
  -3 -12  -1 2.22295 1.33681   1
   3  12   1 -0.0456 0.73546   2
   3  12   1 -1.4159 0.63231   6
   3  12   1 0.22601 0.72464   3
  -4 -12  -1 2.44615 1.53246   1
  -4 -12  -1 1.45482 1.32667   4
  -4 -12  -1 2.35102 1.30090   8
   4  12   1 0.85953 0.93120   2
   4  12   1 0.62091 0.87845   3
   4  12   1 0.67283 0.86504   9
   4  12   1 -0.4253 0.82280   6
  -5 -12  -1 2.12846 1.60782   1
  -5 -12  -1 1.54656 1.70328   4
  -5 -12  -1 1.79250 1.09495   8
   5  12   1 -0.5254 0.60284   9
   5  12   1 1.05933 0.97412   3
   5  12   1 -0.2388 0.72595   2
   5  12   1 -0.5490 0.50102   6
  -6 -12  -1 2.32393 1.17574   8
  -6 -12  -1 1.81015 2.00915   1
  -6 -12  -1 1.58731 1.56585   4
   6  12   1 -0.4432 0.75645   2
   6  12   1 0.63120 0.97085   3
   6  12   1 0.01048 0.92988   6
   6  12   1 0.63383 0.76480   9
  -7 -12  -1 1.64810 2.03222   1
  -7 -12  -1 -0.6425 1.47080   4
  -7 -12  -1 2.58278 1.09555   8
   7  12   1 -0.2921 0.59962   9
   7  12   1 -0.5473 0.64828   6
   7  12   1 0.32313 0.77264   2
   7  12   1 -0.8608 0.94655   3
  -8 -12  -1 1.67041 2.38842   1
  -8 -12  -1 1.24195 0.87528   8
  -8 -12  -1 1.89676 1.69454   4
   8  12   1 1.25788 1.16364   6
   8  12   1 1.48584 1.16835   3
  -9 -12  -1 -1.0957 2.13676   1
  -9 -12  -1 4.63258 2.71001   4
   9  12   1 1.07558 1.14281   3
   9  12   1 -1.8020 0.93414   6
 -10 -12  -1 -0.5519 2.35321   1
 -10 -12  -1 2.83584 2.04235   4
  10  12   1 0.47576 0.85349   3
  10  12   1 -0.6508 1.15261   6
 -11 -12  -1 1.10034 1.86296   4
 -11 -12  -1 -0.8435 2.67646   1
  11  12   1 0.53285 1.27149   3
  11  12   1 -1.7940 0.96946   6
 -12 -12  -1 0.03926 2.76463   4
 -12 -12  -1 -2.2272 2.84296   1
  12  12   1 0.20413 1.34980   3
  12  12   1 -1.4174 1.28924   6
 -13 -12  -1 -0.5803 2.76439   4
 -13 -12  -1 -4.8925 2.77603   1
  13  12   1 0.97206 1.34111   3
   3 -13  -1 2.37922 1.72011   1
  -3  13   1 1.12320 1.58968   2
   2 -13  -1 3.23326 2.30877   4
   2 -13  -1 0.90374 1.68620   8
   2 -13  -1 0.75907 1.64845   1
  -2  13   1 1.53086 1.47575   2
  -2  13   1 -0.2319 1.08526   6
  -2  13   1 0.78470 1.24988   8
   1 -13  -1 18.5986 4.39521   4
   1 -13  -1 20.4758 3.92133   8
   1 -13  -1 19.4250 4.08721   1
  -1  13   1 12.9420 2.72993   2
  -1  13   1 20.4382 3.50496   8
  -1  13   1 11.9516 2.27536   6
   0 -13  -1 3.57589 1.74010   1
   0 -13  -1 -0.9781 1.36808   8
   0 -13  -1 0.86969 1.61197   4
   0  13   1 1.43834 1.16086   8
   0  13   1 -0.6084 0.96769   6
   0  13   1 -0.5453 0.92115   2
  -1 -13  -1 0.84982 1.46228   8
  -1 -13  -1 4.45675 1.99582   4
  -1 -13  -1 2.53324 1.44801   1
   1  13   1 -0.3061 0.92052   6
   1  13   1 2.75728 1.39147   2
   1  13   1 1.36238 0.95853   8
  -2 -13  -1 0.66635 1.17174   8
  -2 -13  -1 1.59682 1.17424   1
  -2 -13  -1 1.24307 1.57833   4
   2  13   1 -0.6643 0.71779   2
   2  13   1 -0.0529 0.87207   6
  -3 -13  -1 1.24921 1.55579   4
  -3 -13  -1 4.50296 1.62312   1
  -3 -13  -1 1.69146 1.30733   8
   3  13   1 0.11072 0.89811   2
   3  13   1 0.16131 0.92994   6
  -4 -13  -1 0.09370 0.99659   8
  -4 -13  -1 3.47502 1.28568   1
  -4 -13  -1 2.71661 1.81234   4
   4  13   1 0.86259 0.90720   3
   4  13   1 -0.2717 0.98449   6
   4  13   1 0.22539 0.68083   2
  -5 -13  -1 3.74153 1.73523   1
  -5 -13  -1 3.88484 2.21598   4
  -5 -13  -1 2.16087 1.28433   8
   5  13   1 0.24784 0.80533   2
   5  13   1 -0.2978 0.94685   6
   5  13   1 0.19790 0.94443   3
  -6 -13  -1 3.36574 1.73705   1
  -6 -13  -1 1.18632 1.03114   8
  -6 -13  -1 2.79161 2.04467   4
   6  13   1 -0.4288 0.92638   6
   6  13   1 0.14564 0.95214   3
   6  13   1 -1.0202 0.76445   2
  -7 -13  -1 3.86876 2.30674   4
  -7 -13  -1 1.67862 1.09889   8
  -7 -13  -1 3.24608 2.11611   1
   7  13   1 1.83512 1.16699   2
   7  13   1 1.57967 1.16581   3
   7  13   1 1.21926 1.23127   6
  -8 -13  -1 1.68726 2.08237   1
  -8 -13  -1 0.74670 1.72258   4
  -8 -13  -1 1.82446 1.01715   8
   8  13   1 -0.3964 1.06383   6
   8  13   1 -0.5467 1.02123   3
  -9 -13  -1 3.48520 2.00662   4
  -9 -13  -1 7.93775 3.07903   1
   9  13   1 2.82653 1.67003   6
   9  13   1 -0.4467 1.02260   3
 -10 -13  -1 0.93792 2.27616   4
 -10 -13  -1 1.47408 2.69911   1
  10  13   1 -0.9152 0.95202   3
  10  13   1 -1.7074 1.20170   6
 -11 -13  -1 0.53518 1.95466   4
 -11 -13  -1 -2.5631 2.56470   1
  11  13   1 0.78102 1.34534   6
  11  13   1 2.22067 1.43401   3
 -12 -13  -1 -1.1016 2.74454   1
 -12 -13  -1 1.60439 2.72744   4
  12  13   1 -0.6544 1.29464   6
  12  13   1 0.47727 1.42128   3
 -13 -13  -1 -2.8968 3.01674   1
 -13 -13  -1 1.21529 2.77539   4
  13  13   1 2.25563 1.71541   3
   1 -14  -1 3.68704 2.49342   4
   1 -14  -1 0.18890 1.93297   8
  -1  14   1 -1.1644 0.98268   6
  -1  14   1 1.17527 1.49971   2
  -1  14   1 1.83071 1.42995   8
   0 -14  -1 3.55823 1.74418   1
   0 -14  -1 0.04653 1.54111   8
   0 -14  -1 0.19834 1.08920   4
   0  14   1 1.43121 1.25835   8
   0  14   1 0.56433 1.20374   2
   0  14   1 -0.6764 1.06067   6
  -1 -14  -1 3.69072 1.60835   1
  -1 -14  -1 -1.0683 1.27836   8
  -1 -14  -1 1.88553 1.82465   4
   1  14   1 0.12146 1.14472   2
   1  14   1 1.49223 1.22299   8
   1  14   1 -1.3053 1.00714   6
  -2 -14  -1 5.22374 2.42164   4
  -2 -14  -1 3.01284 1.53028   1
  -2 -14  -1 1.12397 1.48489   8
   2  14   1 1.36378 1.19228   8
   2  14   1 -0.3677 1.12867   6
   2  14   1 -1.2033 1.00180   2
  -3 -14  -1 4.33395 2.29187   4
  -3 -14  -1 5.32602 1.61153   1
  -3 -14  -1 0.78633 1.42265   8
   3  14   1 0.05192 1.10873   6
   3  14   1 -1.0717 0.90899   2
  -4 -14  -1 3.36543 2.03400   4
  -4 -14  -1 1.20467 1.23777   8
  -4 -14  -1 4.79590 1.44883   1
   4  14   1 0.49040 0.99370   6
   4  14   1 -0.3587 1.00240   2
  -5 -14  -1 1.63054 1.18499   8
  -5 -14  -1 2.78158 1.19406   1
  -5 -14  -1 3.42024 1.91911   4
   5  14   1 0.35510 1.10470   6
   5  14   1 -0.6628 0.71356   2
  -6 -14  -1 8.71173 2.55290   1
  -6 -14  -1 5.91607 2.47124   4
  -6 -14  -1 3.26321 1.53349   8
   6  14   1 1.30859 1.23861   3
   6  14   1 1.07577 1.03672   2
   6  14   1 3.67560 1.41320   6
  -7 -14  -1 1.86183 1.12472   8
  -7 -14  -1 1.91570 1.64719   1
  -7 -14  -1 0.82400 1.52547   4
   7  14   1 -1.1127 0.86456   3
   7  14   1 -0.4720 1.09593   6
   7  14   1 0.03665 0.92738   2
  -8 -14  -1 3.57093 2.35243   4
  -8 -14  -1 2.68730 1.94061   1
   8  14   1 0.11916 1.20178   3
   8  14   1 -0.2295 1.19482   6
  -9 -14  -1 3.39716 2.27806   4
  -9 -14  -1 0.40385 2.07373   1
   9  14   1 -1.8442 1.09037   6
   9  14   1 -0.2274 1.13033   3
 -10 -14  -1 4.30488 2.67249   1
 -10 -14  -1 6.60074 3.05359   4
  10  14   1 1.09629 1.36754   3
  10  14   1 1.40593 1.51276   6
 -11 -14  -1 1.55486 2.73565   1
 -11 -14  -1 3.74338 2.72114   4
  11  14   1 0.29766 1.29349   3
  11  14   1 -1.4492 1.27478   6
 -12 -14  -1 3.41796 3.38579   1
 -12 -14  -1 7.14346 3.15555   4
  12  14   1 1.70627 1.78806   6
  12  14   1 1.05803 1.50040   3
  -2 -15  -1 2.40104 1.94172   4
  -2 -15  -1 1.46864 1.71101   8
   2  15   1 1.58021 1.17669   8
   2  15   1 1.03191 1.46252   6
   2  15   1 0.94279 1.35028   2
  -3 -15  -1 2.90438 1.78226   4
  -3 -15  -1 1.59690 1.67688   8
   3  15   1 2.15754 1.29926   8
   3  15   1 0.90446 1.50006   6
   3  15   1 0.11744 1.13432   2
  -4 -15  -1 2.88762 2.15653   4
  -4 -15  -1 0.40016 1.27951   8
   4  15   1 -0.9858 1.10234   6
   4  15   1 -0.7350 1.04726   2
  -5 -15  -1 2.23323 2.00178   4
  -5 -15  -1 2.17796 1.39789   8
   5  15   1 -1.5740 1.04869   6
   5  15   1 0.85405 1.23387   2
  -6 -15  -1 2.93715 1.30380   8
  -6 -15  -1 2.47768 1.48259   4
  -6 -15  -1 4.48682 1.64022   1
   6  15   1 -1.1661 1.23151   6
   6  15   1 -1.1061 0.85967   2
  -7 -15  -1 3.84228 2.07800   4
  -7 -15  -1 5.84696 1.81473   8
  -7 -15  -1 2.93330 1.48597   1
   7  15   1 0.37140 1.03176   2
   7  15   1 0.66494 1.25060   3
   7  15   1 0.53275 1.58604   6
  -8 -15  -1 6.47075 2.35708   1
  -8 -15  -1 4.23079 2.48803   4
  -9 -15  -1 4.45862 2.23816   4
  -9 -15  -1 7.79798 2.69654   1
   9  15   1 0.20769 1.52956   6
   9  15   1 3.01104 1.58230   3
 -10 -15  -1 4.22008 2.41830   4
 -10 -15  -1 3.45180 2.44669   1
  10  15   1 -0.8672 1.24667   6
  10  15   1 1.65712 1.37674   3
  10  14  -2 2.25506 1.47719   3
  10  14  -2 0.44251 1.79784   6
 -10 -14   2 7.50757 2.53787   4
 -10 -14   2 -0.6073 2.28038   1
   9  14  -2 0.34772 1.10808   3
   9  14  -2 2.02184 1.81051   6
  -9 -14   2 5.26033 2.12668   4
  -9 -14   2 2.89895 2.42345   1
   8  14  -2 2.74697 1.92338   6
  -8 -14   2 5.82831 2.75306   1
  -8 -14   2 8.63984 2.67054   4
   7  14  -2 -1.2408 1.29808   6
  -7 -14   2 5.42485 2.22070   4
  -7 -14   2 4.35566 2.17304   1
   6  14  -2 0.58482 1.66361   6
   6  14  -2 0.86530 1.37332   2
  -6 -14   2 4.11251 1.92976   4
  -6 -14   2 6.44853 2.56356   1
   5  14  -2 1.94008 1.70528   6
   5  14  -2 -1.1042 0.97855   2
  -5 -14   2 2.04590 1.66902   4
  -5 -14   2 4.22940 1.82212   1
   4  14  -2 0.56117 1.34860   2
   4  14  -2 4.44937 1.44076   8
   4  14  -2 2.01577 1.77933   6
  -4 -14   2 5.79983 2.45650   4
  -4 -14   2 9.08909 2.51359   1
  -4 -14   2 1.70780 1.53304   8
   3  14  -2 1.01259 1.59797   6
   3  14  -2 -1.1826 1.05626   2
   3  14  -2 1.31210 0.97844   8
  -3 -14   2 5.54804 1.95425   1
  -3 -14   2 2.87263 1.88074   4
  -3 -14   2 0.75429 1.37858   8
   2  14  -2 5.74001 2.13790   6
   2  14  -2 7.13033 2.32358   2
   2  14  -2 7.07180 2.04312   8
  -2 -14   2 12.1505 3.15203   1
  -2 -14   2 5.82823 2.36460   8
  -2 -14   2 10.4930 3.49290   4
   1  14  -2 -0.6152 1.32841   2
   1  14  -2 -0.1150 1.13112   8
   1  14  -2 -1.6055 1.36250   6
  -1 -14   2 4.92642 2.15142   1
  -1 -14   2 -0.6019 1.52225   8
  -1 -14   2 3.34688 2.19392   4
  11  13  -2 -0.3106 1.54543   6
  11  13  -2 2.07630 1.39089   3
 -11 -13   2 3.29757 3.12834   1
 -11 -13   2 4.37453 2.21367   4
  10  13  -2 -1.2821 1.27948   6
  10  13  -2 1.21462 1.26526   3
 -10 -13   2 2.26751 1.67992   4
 -10 -13   2 1.25471 2.49235   1
   9  13  -2 1.15537 1.67835   6
   9  13  -2 1.32415 1.26041   3
  -9 -13   2 3.09669 1.76106   4
  -9 -13   2 5.40818 3.10774   1
   8  13  -2 0.57716 1.05258   3
   8  13  -2 0.36151 1.55887   6
  -8 -13   2 2.42554 1.81434   4
  -8 -13   2 -0.1216 2.06239   1
   7  13  -2 16.7180 2.49690   3
   7  13  -2 15.5551 2.72388   6
  -7 -13   2 20.5455 4.55069   1
  -7 -13   2 16.5082 3.71325   4
   6  13  -2 -1.3416 1.14458   6
  -6 -13   2 2.48519 1.87385   1
  -6 -13   2 3.65009 1.84145   4
   5  13  -2 -0.6018 0.97964   2
   5  13  -2 1.57719 0.93082   8
   5  13  -2 0.27106 1.30704   6
  -5 -13   2 1.29775 1.24491   1
  -5 -13   2 1.54597 1.27949   8
  -5 -13   2 3.37389 1.76312   4
   4  13  -2 -0.8816 0.87775   2
   4  13  -2 2.22066 1.01238   8
   4  13  -2 -0.1263 1.18657   6
  -4 -13   2 0.20950 1.22125   8
  -4 -13   2 4.01606 1.62750   1
  -4 -13   2 1.91389 1.48609   4
   3  13  -2 0.76183 0.87006   8
   3  13  -2 -0.3880 0.71665   2
   3  13  -2 -0.5718 1.12334   6
  -3 -13   2 -0.4158 1.13521   8
  -3 -13   2 2.75091 2.04279   4
  -3 -13   2 2.98606 1.44493   1
   2  13  -2 0.76908 1.03667   6
   2  13  -2 -1.7001 0.90633   2
   2  13  -2 0.11420 0.90356   8
  -2 -13   2 1.46435 1.45941   4
  -2 -13   2 0.37870 1.21089   8
  -2 -13   2 2.81654 1.61764   1
   1  13  -2 0.41822 0.82874   8
   1  13  -2 -1.8063 0.87845   6
   1  13  -2 0.90278 1.27394   2
  -1 -13   2 0.18063 1.45398   8
  -1 -13   2 0.71292 1.65578   4
  -1 -13   2 4.39874 2.00929   1
   0  13  -2 -0.7299 1.22039   6
   0  13  -2 0.35182 0.99616   8
   0  13  -2 -0.5716 0.98098   2
   0 -13   2 1.12365 1.29661   1
   0 -13   2 -0.0751 1.56794   8
   0 -13   2 1.39022 1.36225   4
  -1  13  -2 -1.6806 1.06826   6
  -1  13  -2 -0.7006 1.35764   2
  -1  13  -2 1.03387 1.26582   8
   1 -13   2 -0.5303 1.61377   8
   1 -13   2 3.12085 2.21917   4
   1 -13   2 2.26678 1.74923   1
  12  12  -2 -0.1730 1.71125   6
  12  12  -2 0.09566 1.35252   3
 -12 -12   2 -1.4805 3.00282   1
 -12 -12   2 2.28358 2.20513   4
  11  12  -2 1.92132 1.40900   3
  11  12  -2 1.21624 1.66067   6
 -11 -12   2 2.65402 2.29190   4
 -11 -12   2 -1.9396 2.81847   1
  10  12  -2 2.92395 1.71972   6
  10  12  -2 0.90500 1.13830   3
 -10 -12   2 -0.6524 2.62627   1
 -10 -12   2 4.76425 2.50614   4
   9  12  -2 -0.8981 0.94018   3
   9  12  -2 -0.9683 1.27239   6
  -9 -12   2 3.83632 2.22442   4
  -9 -12   2 0.39980 2.47065   1
   8  12  -2 7.16214 1.82668   3
   8  12  -2 4.76761 1.67788   6
  -8 -12   2 7.57288 2.50298   4
  -8 -12   2 9.91415 3.45355   1
   7  12  -2 -1.4649 0.71737   3
   7  12  -2 -1.2417 0.69351   6
  -7 -12   2 2.62653 1.67707   4
  -7 -12   2 0.42203 2.08862   1
   6  12  -2 0.18227 0.86580   9
   6  12  -2 -0.1698 0.83875   2
   6  12  -2 1.52389 1.09202   3
   6  12  -2 -0.1326 1.15052   6
  -6 -12   2 2.67128 2.10393   1
  -6 -12   2 2.67351 1.74031   4
   5  12  -2 -0.9249 0.68858   2
   5  12  -2 1.16000 0.75230   8
   5  12  -2 -1.5005 1.01151   6
  -5 -12   2 1.40562 1.39770   4
  -5 -12   2 -0.6816 0.96253   8
  -5 -12   2 1.30858 1.63978   1
   4  12  -2 4.07361 1.29129   8
   4  12  -2 1.31436 1.22796   6
   4  12  -2 3.87346 1.56640   2
  -4 -12   2 4.07014 1.89280   1
  -4 -12   2 4.21014 2.15353   4
  -4 -12   2 3.13539 1.53459   8
   3  12  -2 0.54909 0.68862   8
   3  12  -2 -0.6674 0.71097   6
   3  12  -2 0.00385 0.87525   2
  -3 -12   2 2.07205 1.63564   4
  -3 -12   2 0.68992 1.25963   8
  -3 -12   2 1.92939 1.41640   1
   2  12  -2 2.47324 1.22247   8
   2  12  -2 1.58217 1.26569   6
   2  12  -2 2.18863 1.12073   2
  -2 -12   2 3.61233 1.74260   1
  -2 -12   2 4.53898 2.02222   4
  -2 -12   2 2.59011 1.58789   8
   1  12  -2 0.71793 0.94124   8
   1  12  -2 -0.3921 1.04196   6
   1  12  -2 0.41526 0.85399   2
  -1 -12   2 -0.0436 1.04411   8
  -1 -12   2 1.64818 1.50187   4
  -1 -12   2 3.51551 1.82169   1
   0  12  -2 1.41693 1.10519   8
   0  12  -2 1.26344 1.34170   2
   0  12  -2 0.27039 1.10505   6
   0 -12   2 1.57513 1.57554   4
   0 -12   2 4.89887 1.94093   1
   0 -12   2 3.24693 1.86173   8
  -1  12  -2 0.68980 1.00065   8
  -1  12  -2 -1.5533 0.87224   6
  -1  12  -2 0.85334 1.27030   2
   1 -12   2 1.04382 1.57712   1
   1 -12   2 -0.5765 1.43697   8
   1 -12   2 3.60340 2.31263   4
  -2  12  -2 0.21830 1.24275   2
  -2  12  -2 0.35753 1.09756   6
  -2  12  -2 1.24542 1.26955   8
   2 -12   2 1.24943 1.88297   4
   2 -12   2 0.31797 1.68457   8
   2 -12   2 1.37289 1.64417   1
  -3  12  -2 0.65610 0.90945   8
  -3  12  -2 0.15355 1.31564   2
   3 -12   2 1.95557 2.21371   4
   3 -12   2 1.14296 1.56957   1
   3 -12   2 0.29947 1.79876   8
  13  11  -2 1.42568 1.50605   3
 -13 -11   2 2.81872 2.73111   4
 -13 -11   2 -2.8700 3.15260   1
  12  11  -2 -0.7188 1.16204   3
  12  11  -2 -2.1330 1.35156   6
 -12 -11   2 -1.7968 3.07119   1
 -12 -11   2 -1.8585 1.99699   4
  11  11  -2 0.89596 1.16630   3
  11  11  -2 0.36455 1.37686   6
 -11 -11   2 2.28915 2.28700   4
 -11 -11   2 0.60657 3.27935   1
  10  11  -2 0.31992 0.99742   3
  10  11  -2 0.04115 1.26948   6
 -10 -11   2 0.29040 1.91812   4
 -10 -11   2 -3.7051 2.22999   1
   9  11  -2 2.05936 1.22559   3
   9  11  -2 0.22914 1.35937   6
  -9 -11   2 3.27290 2.08624   4
  -9 -11   2 0.15210 2.76831   1
   8  11  -2 -1.3333 1.01739   6
   8  11  -2 1.03947 1.09534   3
  -8 -11   2 1.12952 1.78338   4
  -8 -11   2 -0.8017 2.16684   1
   7  11  -2 3.72148 1.40697   2
   7  11  -2 4.71012 1.44477   3
   7  11  -2 3.80128 1.64465   6
  -7 -11   2 5.60604 2.56597   1
  -7 -11   2 6.56095 2.54067   4
   6  11  -2 -0.4552 0.98475   6
   6  11  -2 -1.9691 0.64218   9
   6  11  -2 -0.1830 0.72959   2
   6  11  -2 -0.4254 0.66978   3
  -6 -11   2 0.70415 1.45311   4
  -6 -11   2 0.42290 0.84463   8
  -6 -11   2 0.40616 1.96248   1
   5  11  -2 1.30227 0.91170   3
   5  11  -2 -0.9216 0.64001   9
   5  11  -2 0.76262 0.99196   2
   5  11  -2 1.74058 1.25057   6
  -5 -11   2 2.06997 1.07100   8
  -5 -11   2 2.24013 1.97211   1
  -5 -11   2 2.56312 1.62141   4
   4  11  -2 -0.9734 0.83334   6
   4  11  -2 -0.0314 0.58317   8
   4  11  -2 -0.4755 0.72063   9
   4  11  -2 -0.9511 0.60506   2
   4  11  -2 0.44607 0.70642   3
  -4 -11   2 -0.2302 0.84826   8
  -4 -11   2 1.00250 1.10357   4
  -4 -11   2 1.65350 1.76034   1
   3  11  -2 0.93167 1.00189   6
   3  11  -2 0.58871 0.69580   8
   3  11  -2 -0.1709 0.70486   9
   3  11  -2 -0.2420 0.75263   2
  -3 -11   2 1.89726 1.56973   4
  -3 -11   2 1.03083 1.34298   1
  -3 -11   2 -0.0211 0.96470   8
   2  11  -2 0.01687 0.95306   6
   2  11  -2 0.33820 0.86511   2
   2  11  -2 0.11006 0.60894   8
  -2 -11   2 1.25762 1.55706   4
  -2 -11   2 1.78936 1.53110   1
  -2 -11   2 -0.9040 0.89308   8
   1  11  -2 -0.6828 0.84602   6
   1  11  -2 1.37992 0.82744   8
   1  11  -2 0.91632 1.07620   2
  -1 -11   2 0.76247 1.45990   4
  -1 -11   2 0.31883 1.22957   1
  -1 -11   2 0.20418 0.98786   8
   0  11  -2 -0.2151 0.56123   8
   0  11  -2 -0.3458 0.82671   2
   0  11  -2 0.30506 0.96043   6
   0 -11   2 -0.0504 1.32373   4
   0 -11   2 -0.4529 0.76743   8
   0 -11   2 1.75632 1.38632   1
  -1  11  -2 0.40554 1.11722   2
  -1  11  -2 -0.0189 0.93345   6
  -1  11  -2 2.93712 1.33678   8
   1 -11   2 2.35203 1.71866   1
   1 -11   2 2.67118 1.68352   8
   1 -11   2 1.63710 1.40734   4
  -2  11  -2 -0.5785 0.66555   2
  -2  11  -2 -0.0068 0.94323   8
  -2  11  -2 -1.2021 0.83027   6
   2 -11   2 -0.8577 1.30112   8
   2 -11   2 2.04442 1.91919   4
   2 -11   2 0.36575 1.34438   1
  -3  11  -2 10.0617 2.50620   2
  -3  11  -2 13.3164 2.89742   8
   3 -11   2 13.5847 3.55262   1
   3 -11   2 14.6261 3.39527   8
   3 -11   2 12.6666 3.99488   4
  -4  11  -2 -0.4079 1.07299   8
  -4  11  -2 -0.0519 1.27478   2
   4 -11   2 0.40806 1.73984   1
   4 -11   2 1.29279 1.84524   4
   4 -11   2 -0.7535 1.58881   8
  -5  11  -2 -0.0726 1.42169   8
  -5  11  -2 1.95351 1.49429   2
   5 -11   2 0.71932 2.52752   4
   5 -11   2 2.57615 2.14138   1
  13  10  -2 0.08191 1.20354   3
  13  10  -2 -0.3470 1.30401   5
 -13 -10   2 -1.3720 3.39954   1
 -13 -10   2 -0.5774 2.53887   4
  12  10  -2 -0.8684 1.12741   3
  12  10  -2 2.12786 1.39249   5
  12  10  -2 0.88079 1.33215   6
 -12 -10   2 -0.8140 3.27288   1
 -12 -10   2 1.91707 2.71690   4
  11  10  -2 -1.0862 1.04647   6
  11  10  -2 -0.4155 1.07164   3
 -11 -10   2 -0.9034 1.80751   4
 -11 -10   2 -4.4083 2.52867   1
  10  10  -2 -0.8975 1.03378   6
  10  10  -2 0.11132 1.02895   3
 -10 -10   2 1.63981 2.04701   4
 -10 -10   2 -3.9876 2.15399   1
   9  10  -2 -0.5864 0.88048   3
   9  10  -2 0.63035 0.87322   6
  -9 -10   2 0.89001 2.02226   4
  -9 -10   2 0.78350 2.81058   1
   8  10  -2 0.53521 0.94600   6
   8  10  -2 1.63389 1.14267   3
  -8 -10   2 -0.8982 2.34439   1
  -8 -10   2 -0.0244 1.70109   4
   7  10  -2 0.97564 1.18302   6
   7  10  -2 0.13899 0.74263   2
   7  10  -2 -0.0756 0.85396   3
  -7 -10   2 0.59709 1.65641   4
  -7 -10   2 -0.6762 2.13597   1
   6  10  -2 -0.2417 0.91973   6
   6  10  -2 -0.4992 0.63170   2
   6  10  -2 0.10540 0.63029   9
   6  10  -2 -0.4132 0.77145   3
  -6 -10   2 0.44164 0.66905   8
  -6 -10   2 0.33585 1.40707   4
  -6 -10   2 -0.1846 1.98082   1
   5  10  -2 -0.2898 0.59248   9
   5  10  -2 -0.5524 0.66836   2
   5  10  -2 0.38334 0.99274   6
   5  10  -2 -0.4142 0.62645   3
  -5 -10   2 -1.7334 1.01026   4
  -5 -10   2 0.00371 0.68129   8
  -5 -10   2 -0.2509 1.68233   1
   4  10  -2 0.81111 0.70305   3
   4  10  -2 0.84361 0.86104   2
   4  10  -2 -0.3134 0.56628   6
   4  10  -2 0.89267 0.76825   9
  -4 -10   2 1.37501 1.50002   4
  -4 -10   2 0.29560 1.61352   1
  -4 -10   2 1.01342 0.94638   8
   3  10  -2 -0.6865 0.62370   2
   3  10  -2 0.01359 0.43833   8
   3  10  -2 0.85426 0.77797   9
   3  10  -2 -0.3786 0.60991   3
   3  10  -2 -0.6577 0.78539   6
  -3 -10   2 0.53725 1.53192   1
  -3 -10   2 -0.3252 0.84630   8
  -3 -10   2 -0.5336 0.83844   4
   2  10  -2 2.11248 0.92005   8
   2  10  -2 0.10345 0.76461   2
   2  10  -2 1.47041 0.87571   9
   2  10  -2 2.54014 1.16806   6
  -2 -10   2 -0.0022 0.99860   8
  -2 -10   2 1.82660 1.51226   1
  -2 -10   2 1.81762 1.66459   4
   1  10  -2 0.22274 0.64404   8
   1  10  -2 0.44913 0.71478   6
   1  10  -2 0.01523 0.53917   9
   1  10  -2 -0.3711 0.74739   2
  -1 -10   2 0.77113 1.31882   1
  -1 -10   2 1.64640 1.49218   4
  -1 -10   2 -1.2221 0.81312   8
   0  10  -2 -0.6899 0.75938   6
   0  10  -2 0.16374 0.66207   8
   0  10  -2 1.41193 0.98435   2
   0 -10   2 0.10785 1.07796   8
   0 -10   2 -0.3118 0.74018   4
   0 -10   2 0.44069 1.09306   1
  -1  10  -2 -0.9719 0.79571   6
  -1  10  -2 -0.7660 0.72662   2
  -1  10  -2 0.45757 0.78586   8
   1 -10   2 0.60277 1.19751   8
   1 -10   2 0.01095 1.22934   1
   1 -10   2 -0.3220 1.25025   4
  -2  10  -2 0.48472 0.90512   6
  -2  10  -2 1.11208 1.21320   2
  -2  10  -2 0.65397 0.94313   8
   2 -10   2 1.83445 1.51811   1
   2 -10   2 -0.6585 1.17035   8
   2 -10   2 3.21427 1.99213   4
  -3  10  -2 -0.2114 0.86067   2
  -3  10  -2 -1.4475 0.76846   6
  -3  10  -2 -0.4578 0.94489   8
   3 -10   2 0.35888 1.39725   1
   3 -10   2 -0.9659 1.27385   8
   3 -10   2 1.10678 1.81225   4
  -4  10  -2 7.39056 2.13293   2
  -4  10  -2 12.4380 2.67213   8
   4 -10   2 14.9566 4.03024   4
   4 -10   2 12.8430 3.29593   8
   4 -10   2 9.53840 3.14962   1
  -5  10  -2 0.12248 1.18953   8
  -5  10  -2 -0.8852 1.07592   2
   5 -10   2 0.43953 1.27332   1
   5 -10   2 0.64182 1.86178   4
   5 -10   2 -0.3846 1.65472   8
  -6  10  -2 3.51397 1.69887   4
  -6  10  -2 -0.6200 1.22685   2
  -6  10  -2 -0.4676 0.88405   8
   6 -10   2 -0.2815 2.09710   4
   6 -10   2 0.04583 1.74047   1
  14   9  -2 0.61630 1.32430   3
  14   9  -2 -0.3511 1.20321   5
 -14  -9   2 -0.0550 1.70510   7
 -14  -9   2 -1.3346 2.70978   4
 -14  -9   2 -4.7409 2.79972   1
  13   9  -2 -0.0914 1.04657   3
  13   9  -2 -0.8504 1.01450   5
 -13  -9   2 -1.5184 2.40275   4
 -13  -9   2 1.66820 1.63706   7
 -13  -9   2 -0.3069 3.11091   1
  12   9  -2 1.74322 1.29582   6
  12   9  -2 0.74744 1.27386   3
  12   9  -2 -0.7604 0.86020   5
 -12  -9   2 -1.4712 2.14409   4
 -12  -9   2 -1.8474 1.28573   7
 -12  -9   2 -3.8154 2.55615   1
  11   9  -2 1.17446 1.18558   3
  11   9  -2 0.76252 1.14623   6
  11   9  -2 1.25741 1.11680   5
 -11  -9   2 -1.5582 1.90945   4
 -11  -9   2 2.66703 1.71477   7
 -11  -9   2 1.05109 3.00547   1
  10   9  -2 0.00417 0.85965   5
  10   9  -2 -1.7997 0.87264   6
  10   9  -2 -0.6064 0.75719   3
 -10  -9   2 1.93994 1.75150   4
 -10  -9   2 -0.8971 2.63822   1
 -10  -9   2 -1.0085 1.17625   7
   9   9  -2 3.55256 1.33925   3
   9   9  -2 2.20764 1.40292   6
   9   9  -2 2.86980 1.10380   5
  -9  -9   2 3.42096 2.21965   4
  -9  -9   2 2.99530 2.55067   1
  -9  -9   2 3.63772 1.83856   7
   8   9  -2 -0.2864 0.71845   5
   8   9  -2 0.51715 0.91881   3
   8   9  -2 -0.1116 1.03904   6
  -8  -9   2 -1.5119 2.17647   1
  -8  -9   2 1.31432 1.48463   4
  -8  -9   2 -1.8935 1.20034   7
   7   9  -2 -0.1405 0.76463   3
   7   9  -2 -0.4898 0.63280   2
   7   9  -2 0.02441 0.98788   6
  -7  -9   2 -0.7232 1.03406   7
  -7  -9   2 1.15970 2.30610   1
  -7  -9   2 2.18391 1.94623   4
   6   9  -2 0.29704 0.67598   6
   6   9  -2 -0.3967 0.48134   9
   6   9  -2 0.49354 0.82993   3
   6   9  -2 0.17078 0.59870   2
  -6  -9   2 -2.8004 1.74918   1
  -6  -9   2 -1.6220 1.08866   7
  -6  -9   2 -0.1001 1.49313   4
  -6  -9   2 0.42373 0.62217   8
   5   9  -2 91.7963 4.00398   2
   5   9  -2 94.8758 4.37095   6
   5   9  -2 97.4440 3.87225   3
   5   9  -2 96.5242 3.82832   9
  -5  -9   2 94.0083 4.10195   8
  -5  -9   2 96.9048 5.73081   4
  -5  -9   2 91.7636 6.00834   1
  -5  -9   2 93.5264 4.11995   7
   4   9  -2 1.09076 0.80746   2
   4   9  -2 -0.2338 0.55272   9
   4   9  -2 -1.1684 0.80187   6
   4   9  -2 0.05908 0.62738   3
  -4  -9   2 0.36256 0.72214   8
  -4  -9   2 1.30540 1.66267   4
  -4  -9   2 1.23429 1.95305   1
  -4  -9   2 -0.7065 0.90188   7
   3   9  -2 5.52173 1.43796   6
   3   9  -2 7.39703 1.27306   3
   3   9  -2 6.18621 1.45558   2
   3   9  -2 8.05882 1.47240   9
  -3  -9   2 7.14510 2.56390   1
  -3  -9   2 5.53563 1.31989   7
  -3  -9   2 6.35607 2.21277   4
  -3  -9   2 6.57264 1.59490   8
   2   9  -2 -0.4786 0.58478   3
   2   9  -2 0.02039 0.45356   2
   2   9  -2 0.13899 0.59279   8
   2   9  -2 0.00513 0.58406   6
   2   9  -2 0.10725 0.65095   9
  -2  -9   2 0.25259 0.92277   8
  -2  -9   2 -1.0595 1.29802   1
  -2  -9   2 0.03278 0.79464   7
  -2  -9   2 -0.3956 1.21676   4
   1   9  -2 13.0845 1.82802   6
   1   9  -2 12.2189 2.03015   2
   1   9  -2 10.7531 1.71660   9
   1   9  -2 12.0692 1.95458   8
  -1  -9   2 11.0493 1.99909   7
  -1  -9   2 13.0579 2.92422   4
  -1  -9   2 11.1889 2.83327   1
  -1  -9   2 10.9654 2.20693   8
   0   9  -2 -0.5756 0.26648   8
   0   9  -2 0.37866 0.85490   2
   0   9  -2 0.09826 0.77213   6
   0   9  -2 1.04416 0.78152   9
   0  -9   2 0.48080 1.00505   4
   0  -9   2 -1.1815 0.34874   8
   0  -9   2 0.76477 1.35610   1
  -1   9  -2 10.6954 1.85854   9
  -1   9  -2 8.38036 1.60035   6
  -1   9  -2 11.0395 2.08768   8
  -1   9  -2 9.86759 1.95843   2
   1  -9   2 15.3131 2.75324   8
   1  -9   2 12.5575 3.08305   4
   1  -9   2 10.9064 2.73465   1
  -2   9  -2 -0.1911 0.69158   6
  -2   9  -2 0.19512 0.79340   2
  -2   9  -2 -0.0688 0.71344   8
  -2   9  -2 -0.0900 0.56584   9
   2  -9   2 0.01532 1.24189   1
   2  -9   2 -1.3326 0.82681   4
   2  -9   2 1.37701 1.28952   8
  -3   9  -2 6.35889 1.80429   2
  -3   9  -2 8.28124 2.07779   8
  -3   9  -2 4.59079 1.30811   6
   3  -9   2 4.97805 2.31139   1
   3  -9   2 6.62727 2.25164   8
   3  -9   2 7.51766 2.74059   4
  -4   9  -2 0.13188 0.87241   8
  -4   9  -2 0.21180 0.64848   2
   4  -9   2 -1.4049 1.11152   8
   4  -9   2 0.72233 1.53721   1
   4  -9   2 1.53155 1.77173   4
  -5   9  -2 0.37727 0.85549   8
  -5   9  -2 -0.7663 0.82566   2
   5  -9   2 0.79231 1.82897   4
   5  -9   2 1.57440 1.39232   8
   5  -9   2 1.86743 1.51806   1
  -6   9  -2 1.11269 1.34202   8
  -6   9  -2 1.70935 1.09790   4
  -6   9  -2 -1.1627 0.89439   2
   6  -9   2 0.00089 1.46127   4
   6  -9   2 0.14143 1.53789   1
  -7   9  -2 3.55073 1.73541   4
  -7   9  -2 0.42224 1.27489   2
  -7   9  -2 -1.2668 1.17684   8
   7  -9   2 0.44848 2.29905   1
   7  -9   2 0.11574 2.12401   4
  14   8  -2 0.98168 1.46143   5
  14   8  -2 0.75345 0.98732   3
 -14  -8   2 2.59367 1.84942   7
 -14  -8   2 -2.2433 2.70519   4
 -14  -8   2 -2.9852 2.63600   1
  13   8  -2 -0.2118 0.78506   3
  13   8  -2 1.13412 1.25246   5
 -13  -8   2 -2.1644 2.41692   4
 -13  -8   2 0.18167 1.39631   7
 -13  -8   2 1.07118 3.14121   1
  12   8  -2 0.05852 0.78393   3
  12   8  -2 1.06525 1.10818   5
 -12  -8   2 1.85590 2.47684   4
 -12  -8   2 -0.7223 1.15436   7
 -12  -8   2 -2.4137 2.44468   1
  11   8  -2 -1.4919 0.84363   6
  11   8  -2 0.78517 1.08749   3
  11   8  -2 -0.9273 0.80815   5
 -11  -8   2 -1.0381 1.01340   7
 -11  -8   2 -3.2032 2.16106   1
 -11  -8   2 -0.2757 1.98832   4
  10   8  -2 12.5904 2.17735   6
  10   8  -2 13.3222 2.31890   3
  10   8  -2 12.0613 2.13093   5
 -10  -8   2 13.9982 2.58091   7
 -10  -8   2 16.3959 3.72032   4
 -10  -8   2 12.9952 3.94743   1
   9   8  -2 0.54706 0.83096   5
   9   8  -2 -0.8326 0.91632   6
   9   8  -2 0.00362 0.91083   3
  -9  -8   2 1.87810 2.59462   1
  -9  -8   2 0.15412 1.94234   4
  -9  -8   2 -1.2410 0.83161   7
   8   8  -2 21.5889 2.33715   5
   8   8  -2 19.4701 2.47343   3
   8   8  -2 19.5526 2.52509   6
  -8  -8   2 16.9397 3.84066   1
  -8  -8   2 24.3998 4.01880   4
  -8  -8   2 21.9962 2.83723   7
   7   8  -2 -0.8521 0.69743   3
   7   8  -2 -0.4320 0.83603   6
   7   8  -2 -0.3875 0.59407   2
   7   8  -2 0.58169 0.62577   5
   7   8  -2 0.11383 0.58640   9
  -7  -8   2 -0.2338 1.66590   4
  -7  -8   2 0.35849 2.36958   1
  -7  -8   2 -0.5076 0.96357   7
   6   8  -2 252.831 6.06649   5
   6   8  -2 231.071 7.15299   6
   6   8  -2 251.955 6.28979   9
   6   8  -2 260.872 7.03493   3
   6   8  -2 249.739 6.59931   2
  -6  -8   2 244.095 9.79876   1
  -6  -8   2 242.931 6.48234   8
  -6  -8   2 242.973 9.08815   4
  -6  -8   2 233.666 7.10249   7
   5   8  -2 0.07838 0.65356   2
   5   8  -2 0.21240 0.57749   9
   5   8  -2 -0.9889 0.62578   3
   5   8  -2 0.38980 0.50118   5
   5   8  -2 1.03422 1.02283   6
  -5  -8   2 -0.0642 0.63679   8
  -5  -8   2 -1.7001 0.89437   7
  -5  -8   2 -1.5733 1.36320   4
  -5  -8   2 0.47995 2.27152   1
   4   8  -2 5.49412 1.12930   9
   4   8  -2 6.89177 1.21794   3
   4   8  -2 5.83812 1.27127   6
   4   8  -2 6.60005 1.28853   2
  -4  -8   2 8.17207 1.72427   7
  -4  -8   2 5.11098 1.23380   8
  -4  -8   2 4.31544 2.56631   1
  -4  -8   2 5.61584 2.10370   4
   3   8  -2 -0.6089 0.47867   2
   3   8  -2 0.68647 0.87682   6
   3   8  -2 -0.2785 0.51063   9
   3   8  -2 -0.3208 0.58782   3
  -3  -8   2 -1.4707 1.59430   1
  -3  -8   2 -0.0198 0.87871   7
  -3  -8   2 -0.0801 1.26848   4
  -3  -8   2 -0.3275 0.62111   8
   2   8  -2 20.5653 1.80165   9
   2   8  -2 16.5065 1.34070   3
   2   8  -2 21.2329 1.94561   2
   2   8  -2 19.8563 1.77330   8
   2   8  -2 18.4065 2.15604   6
  -2  -8   2 18.3867 1.76385   7
  -2  -8   2 20.6041 2.52433   8
  -2  -8   2 20.2215 3.30598   4
  -2  -8   2 19.8895 3.55929   1
   1   8  -2 0.55277 0.62463   9
   1   8  -2 0.58236 0.74897   2
   1   8  -2 0.10355 0.52706   3
   1   8  -2 0.27614 0.60563   8
   1   8  -2 0.28808 0.76618   6
  -1  -8   2 0.08732 0.71174   7
  -1  -8   2 -1.1435 0.95387   4
  -1  -8   2 -1.6797 1.20464   1
  -1  -8   2 -0.0499 0.78922   8
   0   8  -2 14.6021 1.87571   6
   0   8  -2 18.2308 2.09067   9
   0   8  -2 17.9201 2.34101   2
   0   8  -2 19.8214 2.46848   8
   0  -8   2 21.1033 2.80785   8
   0  -8   2 18.2069 1.74846   7
   0  -8   2 20.0156 3.60304   1
   0  -8   2 21.4680 3.52172   4
  -1   8  -2 -0.1129 0.66663   9
  -1   8  -2 -0.0467 0.58649   8
  -1   8  -2 0.18053 0.66748   6
  -1   8  -2 -0.2139 0.71132   2
   1  -8   2 -0.1883 1.17981   4
   1  -8   2 0.53276 0.78226   7
   1  -8   2 0.48228 0.97579   8
   1  -8   2 -0.2372 0.71830   1
  -2   8  -2 0.38811 0.60928   9
  -2   8  -2 -0.4163 0.60962   6
  -2   8  -2 -0.3143 0.67079   2
  -2   8  -2 0.70516 0.81256   8
   2  -8   2 0.97571 1.44778   1
   2  -8   2 -0.3159 0.73222   7
   2  -8   2 0.18688 1.09240   8
   2  -8   2 0.88997 1.36791   4
  -3   8  -2 -0.8825 0.64376   6
  -3   8  -2 0.44662 0.83265   2
  -3   8  -2 -0.3634 0.42756   8
  -3   8  -2 0.38240 0.56593   9
   3  -8   2 0.25577 0.86652   7
   3  -8   2 -0.1996 0.77112   8
   3  -8   2 2.53627 1.68864   1
   3  -8   2 0.86080 1.15213   4
  -4   8  -2 -0.4155 0.65206   8
  -4   8  -2 -0.2353 0.70903   6
  -4   8  -2 0.25134 0.91274   2
  -4   8  -2 0.54113 0.84403   9
   4  -8   2 -1.5626 0.95391   4
   4  -8   2 0.75324 1.27185   8
   4  -8   2 0.65946 0.96563   7
   4  -8   2 1.05849 1.44662   1
  -5   8  -2 -1.0420 0.72784   2
  -5   8  -2 0.62405 0.95952   8
   5  -8   2 0.46459 1.47338   4
   5  -8   2 -0.9092 1.24618   8
   5  -8   2 1.22108 1.19271   7
   5  -8   2 1.70771 1.73148   1
  -6   8  -2 -0.1993 0.68228   8
  -6   8  -2 0.64906 0.98471   4
  -6   8  -2 -0.1598 1.00917   2
   6  -8   2 0.79588 1.18110   7
   6  -8   2 -0.3529 1.50068   1
   6  -8   2 -0.2497 1.22898   4
  -7   8  -2 1.40165 1.36127   4
  -7   8  -2 -0.5609 0.96192   2
  -7   8  -2 -0.4399 1.19817   8
   7  -8   2 0.82043 1.46326   7
   7  -8   2 0.71575 1.99510   4
   7  -8   2 2.14856 2.30326   1
  -8   8  -2 0.35999 1.55066   8
  -8   8  -2 2.82589 1.52783   4
   8  -8   2 2.36647 2.67309   4
   8  -8   2 2.36014 1.89101   7
   8  -8   2 0.00470 2.16270   1
  14   7  -2 -1.2445 0.97332   3
  14   7  -2 -3.9323 1.94063   7
  14   7  -2 -1.9735 1.13241   5
 -14  -7   2 1.40064 2.94498   1
 -14  -7   2 0.38799 1.49273   7
 -14  -7   2 -5.7621 2.48411   4
  13   7  -2 0.85624 1.07778   3
  13   7  -2 -1.8489 1.79092   7
  13   7  -2 1.04041 1.35149   5
 -13  -7   2 -1.2785 2.35370   1
 -13  -7   2 -4.0138 2.16771   4
 -13  -7   2 -0.8504 1.17257   7
  12   7  -2 -3.4191 1.41735   7
  12   7  -2 0.07424 0.98486   5
  12   7  -2 0.39010 1.08372   3
 -12  -7   2 0.44630 1.27147   7
 -12  -7   2 -0.9599 1.63488   1
 -12  -7   2 -2.0112 2.20998   4
  11   7  -2 1.29549 1.21205   3
  11   7  -2 0.19584 0.98175   5
  11   7  -2 1.18858 1.18530   6
 -11  -7   2 1.87411 2.30108   4
 -11  -7   2 3.90075 2.78089   1
 -11  -7   2 2.30546 1.43722   7
  10   7  -2 0.00638 0.79245   5
  10   7  -2 -0.0793 0.83519   6
  10   7  -2 -0.0423 0.88186   3
 -10  -7   2 1.18527 1.91937   1
 -10  -7   2 -2.8636 1.59883   4
 -10  -7   2 -0.0471 1.03967   7
   9   7  -2 15.7399 2.25987   6
   9   7  -2 15.2587 2.13531   5
   9   7  -2 19.1086 2.43922   3
  -9  -7   2 16.4139 2.52040   7
  -9  -7   2 16.6655 3.84752   1
  -9  -7   2 15.0709 3.24193   4
   8   7  -2 0.73924 0.93528   6
   8   7  -2 -0.2063 0.86027   3
   8   7  -2 -0.3428 0.62883   5
  -8  -7   2 1.68904 1.93825   1
  -8  -7   2 0.67327 1.94779   4
  -8  -7   2 -0.7920 0.81037   7
   7   7  -2 0.12080 0.59419   5
   7   7  -2 0.25928 0.83429   3
   7   7  -2 0.91196 0.95923   6
   7   7  -2 0.57376 0.61432   2
   7   7  -2 -0.4456 0.50343   9
  -7  -7   2 3.36051 2.14868   1
  -7  -7   2 -1.3804 0.86920   7
  -7  -7   2 -0.1459 1.82627   4
   6   7  -2 0.62517 0.58424   2
   6   7  -2 -0.3630 0.49551   9
   6   7  -2 0.58608 0.65409   6
   6   7  -2 0.40981 0.75783   3
   6   7  -2 -0.0607 0.55640   5
  -6  -7   2 0.65103 1.68439   4
  -6  -7   2 0.80643 2.23192   1
  -6  -7   2 0.39499 0.54212   8
  -6  -7   2 0.38433 1.11054   7
   5   7  -2 23.3067 2.03289   6
   5   7  -2 24.9309 1.51662   5
   5   7  -2 23.5276 1.59938   9
   5   7  -2 26.2602 1.91552   3
   5   7  -2 24.6282 1.75429   2
  -5  -7   2 24.1702 1.73038   8
  -5  -7   2 25.2065 2.19382   7
  -5  -7   2 31.1108 4.51059   1
  -5  -7   2 24.2564 3.50602   4
   4   7  -2 0.08654 0.54662   3
   4   7  -2 0.07284 0.34412   5
   4   7  -2 -0.1942 0.70543   6
   4   7  -2 0.26842 0.47588   9
   4   7  -2 -0.4057 0.44683   2
  -4  -7   2 -0.1375 1.31359   4
  -4  -7   2 -0.7902 1.85409   1
  -4  -7   2 -0.2702 0.57108   8
  -4  -7   2 0.02101 1.04729   7
   3   7  -2 0.72834 0.54635   3
   3   7  -2 0.29900 0.32342   5
   3   7  -2 -0.1528 0.37785   9
   3   7  -2 -0.2841 0.63175   6
   3   7  -2 -0.0326 0.48242   2
  -3  -7   2 1.21366 1.05707   7
  -3  -7   2 -0.0697 1.67022   1
  -3  -7   2 0.09023 0.53076   8
  -3  -7   2 0.06388 0.21605   5
  -3  -7   2 -0.3132 1.08040   4
   2   7  -2 -0.4372 0.46096   3
   2   7  -2 0.31017 0.66344   6
   2   7  -2 0.03536 0.53836   2
   2   7  -2 -0.1377 0.41082   9
  -2  -7   2 0.35398 0.89457   7
  -2  -7   2 0.46737 1.11589   1
  -2  -7   2 -0.3409 0.66709   4
  -2  -7   2 -0.5051 0.53554   8
   1   7  -2 2.16246 0.69554   9
   1   7  -2 2.56524 0.89602   6
   1   7  -2 1.91422 0.78707   8
   1   7  -2 2.21673 0.64439   3
   1   7  -2 1.20145 0.78641   2
  -1  -7   2 2.21904 0.92086   7
  -1  -7   2 0.46569 1.41297   1
  -1  -7   2 2.79030 1.31533   4
  -1  -7   2 2.63414 1.03402   8
   0   7  -2 0.26326 0.46672   8
   0   7  -2 -0.4265 0.36888   3
   0   7  -2 0.72446 0.62958   9
   0   7  -2 0.06380 0.42583   6
   0   7  -2 -0.3287 0.57084   2
   0  -7   2 0.47794 0.69340   7
   0  -7   2 0.01626 0.57982   8
   0  -7   2 -0.3589 0.79613   1
   0  -7   2 1.66458 1.32452   4
  -1   7  -2 54.0866 2.93291   9
  -1   7  -2 55.4056 3.11724   2
  -1   7  -2 58.3471 2.74813   6
  -1   7  -2 59.6839 3.23107   8
   1  -7   2 55.1116 3.49073   8
   1  -7   2 53.4340 2.96944   7
   1  -7   2 53.4749 4.01209   1
   1  -7   2 55.7140 4.22767   4
  -2   7  -2 -0.2852 0.41744   9
  -2   7  -2 -0.3978 0.40645   8
  -2   7  -2 -0.3692 0.58609   2
  -2   7  -2 -0.1719 0.56467   6
   2  -7   2 -0.8041 0.55523   8
   2  -7   2 0.24988 0.72548   7
   2  -7   2 -0.2673 1.24822   1
   2  -7   2 -0.0829 0.81550   4
  -3   7  -2 3.96873 1.05803   9
  -3   7  -2 4.04604 1.02896   6
  -3   7  -2 3.14633 1.23907   8
  -3   7  -2 2.90963 1.20525   2
   3  -7   2 3.25100 1.29548   7
   3  -7   2 5.18063 2.07618   4
   3  -7   2 2.78155 1.71859   1
   3  -7   2 1.52110 1.34637   8
  -4   7  -2 -0.0774 0.64715   9
  -4   7  -2 -0.2065 0.57536   6
  -4   7  -2 -0.2084 0.49178   2
  -4   7  -2 0.08629 0.56773   8
   4  -7   2 -0.4811 1.28685   1
   4  -7   2 0.64074 0.93253   8
   4  -7   2 1.10432 1.13900   7
   4  -7   2 1.35264 1.54638   4
  -5   7  -2 1.23139 1.03547   8
  -5   7  -2 0.20881 0.88619   2
  -5   7  -2 0.12476 0.77728   9
   5  -7   2 0.26776 1.43210   1
   5  -7   2 -0.8887 1.17775   4
   5  -7   2 0.75421 1.41253   8
   5  -7   2 2.58927 1.44891   7
  -6   7  -2 -0.4489 0.48552   8
  -6   7  -2 -0.5133 0.77633   9
  -6   7  -2 -0.6198 0.68435   2
  -6   7  -2 2.17772 1.25579   4
   6  -7   2 -0.5256 1.50271   1
   6  -7   2 -0.1351 1.08181   7
   6  -7   2 1.06115 1.71263   4
  -7   7  -2 -0.7168 0.91825   8
  -7   7  -2 0.34615 0.99435   2
  -7   7  -2 0.66070 0.95209   4
   7  -7   2 -0.6042 1.20185   4
   7  -7   2 0.71380 1.99123   1
   7  -7   2 -0.3749 1.08935   7
  -8   7  -2 -0.5204 0.93824   2
  -8   7  -2 0.68037 1.31422   8
  -8   7  -2 1.87838 1.41140   4
   8  -7   2 -0.7126 2.15511   1
   8  -7   2 0.46499 1.39203   7
   8  -7   2 -0.0624 1.67328   4
  -9   7  -2 4.22141 2.07559   4
  -9   7  -2 2.37547 1.84933   8
   9  -7   2 3.26732 2.79778   1
   9  -7   2 2.89191 1.91930   7
   9  -7   2 1.11452 2.73283   4
  14   6  -2 0.97474 1.16737   3
  14   6  -2 -2.2461 2.21459   7
  14   6  -2 -1.5901 1.00855   5
 -14  -6   2 -0.2091 1.43620   7
 -14  -6   2 -2.7300 2.18082   1
  13   6  -2 -2.3662 1.59248   7
  13   6  -2 0.42858 0.98768   5
  13   6  -2 1.49444 1.18216   3
 -13  -6   2 1.43153 1.44846   7
 -13  -6   2 -3.1598 2.39573   4
 -13  -6   2 -1.4556 1.95910   1
  12   6  -2 6.83361 1.80680   3
  12   6  -2 3.92189 2.27959   7
  12   6  -2 5.77678 1.67683   5
 -12  -6   2 4.22063 2.74788   1
 -12  -6   2 4.70953 2.82378   4
 -12  -6   2 6.51045 2.07142   7
  11   6  -2 -0.6907 1.46680   7
  11   6  -2 -1.0427 0.70247   5
  11   6  -2 -0.7574 0.82779   6
  11   6  -2 -0.6613 0.76849   3
 -11  -6   2 0.58276 2.06180   4
 -11  -6   2 -0.2594 0.96591   7
 -11  -6   2 -1.5685 1.79019   1
  10   6  -2 0.78619 1.00073   3
  10   6  -2 1.29794 1.60035   7
  10   6  -2 1.01745 1.01024   6
  10   6  -2 0.26508 0.92128   5
 -10  -6   2 0.39813 1.06191   7
 -10  -6   2 -0.3031 1.90797   4
 -10  -6   2 -1.6768 1.73654   1
   9   6  -2 -1.0995 1.29380   7
   9   6  -2 -0.7496 0.69323   3
   9   6  -2 0.20896 0.92957   6
   9   6  -2 -0.8219 0.66613   5
  -9  -6   2 -0.0110 1.79094   4
  -9  -6   2 -0.8840 1.82154   1
  -9  -6   2 0.09437 1.02419   7
   8   6  -2 1.58358 0.98868   6
   8   6  -2 1.56681 0.99697   3
   8   6  -2 1.21059 0.87494   5
  -8  -6   2 4.82594 2.63255   1
  -8  -6   2 3.15492 2.25618   4
  -8  -6   2 2.80975 1.22734   7
   7   6  -2 0.81886 0.84238   6
   7   6  -2 0.22417 0.76185   3
   7   6  -2 0.97124 0.72518   5
   7   6  -2 -0.2158 0.47904   9
   7   6  -2 -0.6160 0.78203   2
  -7  -6   2 -1.2325 0.67825   7
  -7  -6   2 0.37117 2.14524   1
  -7  -6   2 0.55040 1.32715   4
   6   6  -2 56.8505 2.37758   2
   6   6  -2 58.1270 3.00467   6
   6   6  -2 57.8042 2.24086   9
   6   6  -2 52.7339 2.79108   3
   6   6  -2 60.0496 2.64856   5
   6   6  -2 57.5023 2.23127   9
  -6  -6   2 56.1654 2.13897   9
  -6  -6   2 54.9914 3.93289   4
  -6  -6   2 61.8746 3.17773   7
  -6  -6   2 59.6066 2.23994   8
  -6  -6   2 55.9577 4.50095   1
   5   6  -2 -0.4590 0.52983   3
   5   6  -2 -0.0387 0.67286   6
   5   6  -2 -0.3495 0.38829   9
   5   6  -2 0.02390 0.46898   5
   5   6  -2 0.02180 0.42947   2
  -5  -6   2 0.48304 1.42751   4
  -5  -6   2 -0.0758 0.81798   7
  -5  -6   2 1.64550 2.07359   1
  -5  -6   2 -0.3687 0.32692   8
   4   6  -2 0.57825 0.54818   3
   4   6  -2 0.27762 0.45718   2
   4   6  -2 0.49018 0.53070   6
   4   6  -2 0.63554 0.42716   5
   4   6  -2 -0.0279 0.36210   9
  -4  -6   2 1.64691 0.63724   8
  -4  -6   2 1.58856 1.50145   1
  -4  -6   2 0.28442 0.82754   7
  -4  -6   2 0.64880 1.25094   4
   3   6  -2 -0.1208 0.36238   9
   3   6  -2 -0.5686 0.55998   6
   3   6  -2 0.16255 0.45613   3
   3   6  -2 -0.1000 0.27548   5
   3   6  -2 0.10536 0.41385   2
  -3  -6   2 -0.7004 0.81381   7
  -3  -6   2 -0.1938 0.38410   8
  -3  -6   2 -0.6204 1.45400   1
  -3  -6   2 -0.0627 0.70200   4
   2   6  -2 50.2843 2.33764   9
   2   6  -2 53.8549 2.11102   3
   2   6  -2 53.1573 2.56567   6
   2   6  -2 52.6813 2.56059   2
  -2  -6   2 53.1296 2.61952   8
  -2  -6   2 52.5563 2.58567   7
  -2  -6   2 53.4674 1.30057   5
  -2  -6   2 54.6349 3.62644   1
  -2  -6   2 51.3566 3.36649   4
   1   6  -2 -0.1688 0.35867   9
   1   6  -2 0.41936 0.48150   6
   1   6  -2 0.00139 0.36944   3
   1   6  -2 0.01794 0.35298   8
   1   6  -2 0.05119 0.47613   2
  -1  -6   2 -0.9336 0.69063   4
  -1  -6   2 -0.8944 1.04615   1
  -1  -6   2 -0.3557 0.47531   8
  -1  -6   2 -0.5718 0.51845   7
   0   6  -2 17.4749 1.50069   9
   0   6  -2 14.3408 1.53308   6
   0   6  -2 15.7518 1.88488   8
   0   6  -2 13.2647 0.91735   3
   0   6  -2 15.8220 1.54917   2
   0  -6   2 18.8411 2.85566   4
   0  -6   2 16.1590 2.69376   1
   0  -6   2 15.8175 1.85064   7
   0  -6   2 15.3117 2.06387   8
  -1   6  -2 -0.1536 0.48405   6
  -1   6  -2 -0.2308 0.28763   3
  -1   6  -2 0.50159 0.52993   9
  -1   6  -2 -0.0674 0.51547   2
  -1   6  -2 -0.4507 0.34573   8
   1  -6   2 -0.7565 0.97984   1
   1  -6   2 -0.3425 0.88610   4
   1  -6   2 0.00966 0.64727   8
   1  -6   2 0.01060 0.55100   7
  -2   6  -2 19.4789 1.72717   9
  -2   6  -2 20.2617 1.82390   8
  -2   6  -2 20.9768 1.84590   2
  -2   6  -2 21.7956 1.56405   6
   2  -6   2 22.7745 3.42153   4
   2  -6   2 20.6409 1.93424   7
   2  -6   2 22.1053 2.72902   8
   2  -6   2 22.9950 3.53809   1
  -3   6  -2 -0.0230 0.61094   9
  -3   6  -2 -0.7284 0.32022   2
  -3   6  -2 -0.2664 0.53737   8
  -3   6  -2 -0.1125 0.45597   6
   3  -6   2 -0.1683 0.77769   7
   3  -6   2 0.64535 1.11057   8
   3  -6   2 -0.8739 0.68298   4
   3  -6   2 0.92058 1.39071   1
  -4   6  -2 0.15864 0.56334   6
  -4   6  -2 0.10346 0.85928   8
  -4   6  -2 -0.5922 0.42401   9
  -4   6  -2 -0.8306 0.61940   2
   4  -6   2 0.26382 0.89874   7
   4  -6   2 0.10281 0.95223   4
   4  -6   2 -1.3442 1.02189   1
   4  -6   2 0.15243 1.06299   8
  -5   6  -2 0.50983 0.69782   8
  -5   6  -2 -0.5965 0.55409   9
  -5   6  -2 -0.4486 0.70709   2
   5  -6   2 -0.6964 1.09501   8
   5  -6   2 1.46334 1.13694   7
   5  -6   2 -0.1943 1.33116   1
   5  -6   2 0.08037 1.29696   4
  -6   6  -2 120.456 6.35228   4
  -6   6  -2 123.068 5.16379   2
  -6   6  -2 112.705 4.65692   9
  -6   6  -2 110.514 5.30038   8
   6  -6   2 125.123 7.52240   1
   6  -6   2 110.210 7.12702   4
   6  -6   2 116.694 5.92662   7
  -7   6  -2 -0.9344 0.79350   8
  -7   6  -2 0.79239 1.01172   2
  -7   6  -2 0.33937 0.72085   4
  -7   6  -2 -0.3968 0.71525   9
   7  -6   2 1.18746 1.95376   1
   7  -6   2 0.37048 1.20055   7
   7  -6   2 1.00555 1.61912   4
  -8   6  -2 1.05035 1.17028   8
  -8   6  -2 -0.5076 0.92271   2
  -8   6  -2 0.87614 1.15145   4
   8  -6   2 -0.8188 1.29141   4
   8  -6   2 1.78621 1.53730   7
   8  -6   2 -0.1967 1.90937   1
  -9   6  -2 -0.7762 1.13923   8
  -9   6  -2 0.70402 1.52649   4
   9  -6   2 0.03449 2.21575   4
   9  -6   2 -0.0888 1.92434   1
   9  -6   2 1.89407 1.69589   7
 -10   6  -2 1.81779 1.68998   4
 -10   6  -2 0.00031 1.30521   8
  10  -6   2 0.52931 1.70320   7
  10  -6   2 -1.8476 2.18218   4
  10  -6   2 -0.5469 2.56696   1
  14   5  -2 0.33925 1.04479   3
  14   5  -2 0.01026 1.34303   5
  14   5  -2 -3.4174 1.77222   7
 -14  -5   2 0.06865 1.31235   7
 -14  -5   2 0.06927 1.86152   1
 -14  -5   2 -5.8690 2.12616   4
  13   5  -2 -1.2677 1.74078   7
  13   5  -2 -0.4993 0.79767   5
  13   5  -2 2.98213 1.47133   3
 -13  -5   2 -1.6776 2.36086   4
 -13  -5   2 0.15912 1.38881   7
 -13  -5   2 -2.3851 1.91992   1
  12   5  -2 0.40939 0.88899   3
  12   5  -2 0.45019 1.06327   5
  12   5  -2 -1.3355 1.43210   7
 -12  -5   2 -0.9222 0.73484   7
 -12  -5   2 -0.5085 1.79531   1
 -12  -5   2 -2.7110 1.83979   4
  11   5  -2 -1.0807 1.42571   7
  11   5  -2 0.62573 0.90016   3
  11   5  -2 0.30198 0.89038   5
 -11  -5   2 -1.6467 1.71333   4
 -11  -5   2 -0.7934 1.70120   1
 -11  -5   2 1.18110 1.16279   7
  10   5  -2 -1.2515 1.28796   7
  10   5  -2 -0.3217 0.57214   5
  10   5  -2 0.27777 0.69999   6
  10   5  -2 0.57421 0.87666   3
 -10  -5   2 -2.6616 1.33839   1
 -10  -5   2 -0.3169 0.89767   7
 -10  -5   2 1.49173 1.86741   4
   9   5  -2 -0.5630 0.68008   5
   9   5  -2 -0.2569 0.71626   3
   9   5  -2 -0.9009 0.58734   6
   9   5  -2 0.61268 1.39512   7
  -9  -5   2 -1.0581 1.13071   4
  -9  -5   2 0.03785 0.86763   7
  -9  -5   2 2.40529 1.96375   1
   8   5  -2 0.11454 0.77002   3
   8   5  -2 0.44212 0.75548   6
   8   5  -2 -0.1092 0.71198   5
   8   5  -2 -1.0030 1.20153   7
  -8  -5   2 1.10448 1.73057   4
  -8  -5   2 0.28457 1.77102   1
  -8  -5   2 -1.0827 0.70077   7
   7   5  -2 53.7155 2.78814   5
   7   5  -2 51.3253 2.74723   6
   7   5  -2 46.1822 3.29589   7
   7   5  -2 52.5116 2.84460   3
   7   5  -2 54.3494 1.82885   9
  -7  -5   2 54.7488 3.83190   4
  -7  -5   2 58.4120 3.12449   7
  -7  -5   2 52.5938 4.14214   1
   6   5  -2 0.76199 0.61658   5
   6   5  -2 -0.3389 0.42154   2
   6   5  -2 -0.4070 0.56341   3
   6   5  -2 0.02545 0.40477   9
   6   5  -2 0.41098 0.64929   6
  -6  -5   2 -0.2069 0.22064   9
  -6  -5   2 0.49056 1.39468   4
  -6  -5   2 -0.3825 0.61936   7
  -6  -5   2 0.00809 1.27858   1
  -6  -5   2 0.09164 0.35045   8
   5   5  -2 55.2623 2.19474   2
   5   5  -2 54.6470 2.05212   9
   5   5  -2 53.6017 2.31397   5
   5   5  -2 58.9929 2.65059   3
   5   5  -2 53.2615 2.58869   6
  -5  -5   2 56.8574 1.99624   8
  -5  -5   2 53.3312 3.42877   4
  -5  -5   2 54.9371 2.73501   7
  -5  -5   2 55.8086 1.99003   9
  -5  -5   2 60.9210 3.87576   1
   4   5  -2 -0.2257 0.34066   5
   4   5  -2 -0.2433 0.37439   2
   4   5  -2 -0.5107 0.48270   6
   4   5  -2 -0.0568 0.28895   9
   4   5  -2 -0.1415 0.44384   3
  -4  -5   2 -1.4330 1.44106   1
  -4  -5   2 0.02912 0.34733   8
  -4  -5   2 -0.3308 0.75537   7
  -4  -5   2 -1.1922 0.90057   4
  -4  -5   2 -0.0572 0.25679   9
   3   5  -2 19.7363 1.29218   9
   3   5  -2 22.8923 1.62889   6
   3   5  -2 22.5316 1.10992   5
   3   5  -2 20.5708 1.37476   3
   3   5  -2 22.6488 1.47139   2
  -3  -5   2 20.2154 1.37271   8
  -3  -5   2 22.4516 2.17723   4
  -3  -5   2 19.8979 1.76416   7
  -3  -5   2 20.7796 1.65365   9
  -3  -5   2 20.6441 2.31879   1
   2   5  -2 -0.2135 0.28847   9
   2   5  -2 -0.3438 0.42457   6
   2   5  -2 -0.5942 0.29938   2
   2   5  -2 0.13729 0.36435   3
   2   5  -2 -0.1673 0.22092   5
  -2  -5   2 -0.5727 0.70058   4
  -2  -5   2 -0.1029 0.67562   7
  -2  -5   2 -0.0497 0.15589   5
  -2  -5   2 -0.5958 0.33336   8
  -2  -5   2 -0.4414 1.19425   1
   1   5  -2 0.02843 0.45430   6
   1   5  -2 0.42603 0.43507   2
   1   5  -2 0.52841 0.47621   9
   1   5  -2 0.41689 0.41154   8
   1   5  -2 0.42796 0.37432   3
  -1  -5   2 0.36404 0.83507   4
  -1  -5   2 -0.5090 1.01731   1
  -1  -5   2 0.55403 0.69485   7
  -1  -5   2 0.25880 0.49888   8
  -1  -5   2 0.14483 0.14743   5
   0   5  -2 0.00552 0.29246   3
   0   5  -2 -0.1978 0.23500   9
   0   5  -2 0.43502 0.47794   6
   0   5  -2 0.38763 0.46284   2
   0   5  -2 -0.1327 0.36326   8
   0  -5   2 -0.5251 0.61298   4
   0  -5   2 -0.2436 0.48412   8
   0  -5   2 0.61966 1.04023   1
   0  -5   2 -0.5276 0.47086   7
  -1   5  -2 10.4666 1.46445   8
  -1   5  -2 8.70146 1.23093   9
  -1   5  -2 10.3200 0.62795   3
  -1   5  -2 8.88269 1.11642   6
  -1   5  -2 9.41993 1.37991   2
   1  -5   2 9.84695 1.46500   7
   1  -5   2 9.75452 0.46747   5
   1  -5   2 11.2510 2.22543   1
   1  -5   2 9.53423 2.03772   4
   1  -5   2 11.3496 1.74292   8
  -2   5  -2 0.09161 0.47371   8
  -2   5  -2 -0.1995 0.18031   3
  -2   5  -2 -0.3576 0.29711   6
  -2   5  -2 -0.0530 0.43675   9
  -2   5  -2 0.02613 0.44728   2
   2  -5   2 0.35034 1.03561   1
   2  -5   2 0.24089 0.26098   5
   2  -5   2 -0.0603 0.61443   7
   2  -5   2 0.19366 0.66111   4
   2  -5   2 0.06346 0.67201   8
  -3   5  -2 30.2367 1.65020   6
  -3   5  -2 23.4924 1.79282   9
  -3   5  -2 28.9720 2.03996   2
  -3   5  -2 28.5818 2.15355   8
   3  -5   2 27.2634 2.82191   4
   3  -5   2 26.2583 2.18682   7
   3  -5   2 27.0161 2.46621   8
   3  -5   2 25.7676 2.83556   1
   3  -5   2 27.0106 1.31376   5
  -4   5  -2 -0.0069 0.65544   8
  -4   5  -2 0.40348 0.43589   9
  -4   5  -2 -0.2044 0.42258   6
  -4   5  -2 -0.0958 0.53140   2
   4  -5   2 0.12233 0.40214   5
   4  -5   2 -0.4352 1.01594   1
   4  -5   2 0.41475 0.95725   4
   4  -5   2 -0.3820 0.65677   7
   4  -5   2 -0.9448 0.55011   8
  -5   5  -2 2.81425 1.28652   4
  -5   5  -2 2.30680 0.71945   6
  -5   5  -2 3.16559 1.24324   8
  -5   5  -2 4.01988 1.21139   2
  -5   5  -2 2.75936 0.91571   9
   5  -5   2 3.61337 1.45346   7
   5  -5   2 3.39160 1.73034   1
   5  -5   2 4.60212 1.75731   8
   5  -5   2 2.98694 0.81132   5
   5  -5   2 3.92045 2.03328   4
  -6   5  -2 -0.0107 0.56835   9
  -6   5  -2 0.53735 0.90114   4
  -6   5  -2 0.38626 0.79840   2
  -6   5  -2 -0.1585 0.72389   8
   6  -5   2 0.31723 1.44099   1
   6  -5   2 0.42436 0.97776   7
   6  -5   2 -1.3583 1.00815   4
  -7   5  -2 2.60833 1.16984   2
  -7   5  -2 4.81994 1.53544   8
  -7   5  -2 1.97516 1.32431   4
  -7   5  -2 4.38913 1.18212   9
   7  -5   2 3.35323 1.71121   7
   7  -5   2 2.67234 2.26217   1
   7  -5   2 1.32999 1.68385   4
  -8   5  -2 -1.4855 0.70976   2
  -8   5  -2 -0.6010 0.87437   8
  -8   5  -2 0.24065 1.03168   4
   8  -5   2 0.74988 1.97445   4
   8  -5   2 -1.6363 0.98936   7
   8  -5   2 -1.2412 1.22751   1
  -9   5  -2 0.78943 1.38897   4
  -9   5  -2 0.20812 1.13611   8
   9  -5   2 -1.0144 1.97638   4
   9  -5   2 0.02661 2.36839   1
   9  -5   2 0.40490 1.43297   7
 -10   5  -2 -0.1970 1.11354   8
 -10   5  -2 4.21874 1.23304   1
 -10   5  -2 -0.0980 1.41952   4
  10  -5   2 0.03532 2.60749   1
  10  -5   2 -0.3369 1.51277   7
  10  -5   2 -0.3279 2.31809   4
 -11   5  -2 0.29360 1.65936   4
 -11   5  -2 -2.1747 1.07130   8
 -11   5  -2 5.74209 1.81040   1
  11  -5   2 3.83362 2.35029   7
  11  -5   2 -0.2180 2.60182   1
  14   4  -2 1.65990 1.09596   3
  14   4  -2 0.26120 2.31343   7
  14   4  -2 1.44128 1.39895   5
 -14  -4   2 1.68377 1.48448   7
 -14  -4   2 -0.3775 2.32491   1
 -14  -4   2 -4.1845 2.20644   4
  13   4  -2 -2.4821 1.63411   7
  13   4  -2 0.28876 0.84921   3
  13   4  -2 1.02517 1.27899   5
 -13  -4   2 0.90982 1.25909   7
 -13  -4   2 -0.5421 1.96526   1
 -13  -4   2 -3.8219 1.94911   4
  12   4  -2 -1.6125 0.78503   5
  12   4  -2 0.18076 0.80839   3
  12   4  -2 -1.0606 1.42364   7
 -12  -4   2 -0.1651 1.78215   1
 -12  -4   2 -0.9713 0.82328   7
 -12  -4   2 -2.0975 1.67968   4
  11   4  -2 0.02234 0.60593   3
  11   4  -2 -0.0366 0.81507   5
  11   4  -2 0.03678 1.49738   7
 -11  -4   2 -2.0500 1.50004   4
 -11  -4   2 -0.4514 1.74020   1
 -11  -4   2 0.30448 0.97457   7
  10   4  -2 -0.8133 1.29509   7
  10   4  -2 -0.3750 0.43137   3
  10   4  -2 1.01469 0.83764   5
  10   4  -2 -0.1586 0.75133   6
 -10  -4   2 0.39150 1.01709   7
 -10  -4   2 -0.6152 1.60939   4
 -10  -4   2 0.68981 1.63487   1
   9   4  -2 0.49522 0.63060   3
   9   4  -2 0.05356 0.62426   6
   9   4  -2 0.19640 0.65036   5
   9   4  -2 -0.2939 1.29375   7
  -9  -4   2 -0.5700 0.70658   7
  -9  -4   2 -0.0365 1.57710   4
  -9  -4   2 0.31491 1.19078   1
   8   4  -2 1.33281 0.90689   3
   8   4  -2 4.08549 1.74037   7
   8   4  -2 2.63490 0.97831   6
   8   4  -2 0.96088 0.86241   5
  -8  -4   2 2.72431 1.90415   1
  -8  -4   2 1.35727 1.64020   4
  -8  -4   2 1.31195 1.03527   7
   7   4  -2 0.05818 0.64160   6
   7   4  -2 -0.3228 1.03851   7
   7   4  -2 -0.1810 0.23551   9
   7   4  -2 -0.3076 0.41214   5
   7   4  -2 -0.1772 0.67488   3
  -7  -4   2 0.57508 1.00846   4
  -7  -4   2 -0.9787 0.64124   7
  -7  -4   2 0.20888 0.41192   8
  -7  -4   2 0.52685 1.51873   1
  -7  -4   2 -0.0808 0.15492   9
   6   4  -2 1.80628 0.79399   6
   6   4  -2 2.39509 0.83046   3
   6   4  -2 0.84232 1.10374   7
   6   4  -2 1.62438 0.75624   5
   6   4  -2 1.86944 0.50360   9
   6   4  -2 2.33620 0.59188   2
  -6  -4   2 1.40344 0.82930   7
  -6  -4   2 4.30569 1.60433   4
  -6  -4   2 2.92408 0.51200   8
  -6  -4   2 2.13734 1.56976   1
  -6  -4   2 2.03344 0.39011   9
   5   4  -2 -0.1326 0.47474   3
   5   4  -2 0.04680 0.34036   5
   5   4  -2 0.63236 0.62285   6
   5   4  -2 0.16654 0.35514   9
   5   4  -2 0.26987 0.38903   2
  -5  -4   2 0.47038 0.32018   8
  -5  -4   2 0.38217 0.27120   9
  -5  -4   2 0.89995 1.14879   4
  -5  -4   2 1.30642 1.46413   1
  -5  -4   2 0.67472 0.65749   7
   4   4  -2 264.394 6.12240   3
   4   4  -2 271.550 5.71569   2
   4   4  -2 266.586 5.83222   5
   4   4  -2 263.788 5.48272   9
   4   4  -2 257.678 6.24065   6
  -4  -4   2 273.976 6.51547   7
  -4  -4   2 262.484 7.21275   4
  -4  -4   2 258.212 7.76991   1
  -4  -4   2 257.829 5.23169   8
  -4  -4   2 272.497 5.44377   9
   3   4  -2 -0.1315 0.29240   2
   3   4  -2 0.24708 0.42378   3
   3   4  -2 -0.3242 0.30212   5
   3   4  -2 -0.3748 0.45786   6
   3   4  -2 -0.0907 0.29136   9
  -3  -4   2 -0.0977 0.82401   4
  -3  -4   2 0.92994 1.36755   1
  -3  -4   2 0.00372 0.25823   9
  -3  -4   2 -0.0408 0.31795   8
  -3  -4   2 0.60686 0.66350   7
   2   4  -2 631.740 11.0756   3
   2   4  -2 624.242 11.2887   9
   2   4  -2 626.040 10.5072   5
   2   4  -2 623.811 11.5518   2
   2   4  -2 606.809 11.5904   6
  -2  -4   2 607.247 13.5142   1
  -2  -4   2 629.184 11.4076   8
  -2  -4   2 613.666 12.7788   4
  -2  -4   2 620.179 11.9111   7
  -2  -4   2 631.929 10.3447   5
  -2  -4   2 644.885 11.3571   9
   1   4  -2 -0.2038 0.22550   8
   1   4  -2 -0.0841 0.21587   9
   1   4  -2 -0.2261 0.36109   2
   1   4  -2 0.20630 0.33711   3
   1   4  -2 0.55811 0.50357   6
  -1  -4   2 -0.0736 0.20047   9
  -1  -4   2 0.01668 0.17042   5
  -1  -4   2 0.58936 0.71079   7
  -1  -4   2 0.31990 0.44549   8
  -1  -4   2 -0.0327 0.47159   4
  -1  -4   2 -0.4823 0.94995   1
   0   4  -2 636.933 12.0196   2
   0   4  -2 616.910 11.4365   6
   0   4  -2 633.491 11.8597   8
   0   4  -2 629.438 10.4633   3
   0   4  -2 637.218 11.7421   9
   0  -4   2 619.512 13.3850   4
   0  -4   2 622.187 11.9349   7
   0  -4   2 624.466 9.88979   5
   0  -4   2 622.077 13.6232   1
   0  -4   2 628.384 12.2882   8
  -1   4  -2 -0.1328 0.18054   3
  -1   4  -2 -0.4449 0.28333   8
  -1   4  -2 0.05867 0.36028   6
  -1   4  -2 0.12552 0.39918   9
  -1   4  -2 0.46711 0.41876   2
   1  -4   2 -0.4108 0.44934   8
   1  -4   2 0.25063 0.55073   7
   1  -4   2 0.15520 0.70601   4
   1  -4   2 0.00843 0.16667   5
   1  -4   2 0.22545 0.61576   1
  -2   4  -2 18.6986 1.41180   9
  -2   4  -2 18.1138 1.48861   8
  -2   4  -2 15.8415 1.35203   2
  -2   4  -2 17.6574 1.14332   6
  -2   4  -2 17.5549 0.56930   3
   2  -4   2 17.0794 1.54263   7
   2  -4   2 17.7986 2.02151   4
   2  -4   2 16.3531 0.87231   5
   2  -4   2 19.3934 1.79686   8
   2  -4   2 17.5814 2.61103   1
  -3   4  -2 -0.5971 0.36073   9
  -3   4  -2 -0.1648 0.29780   8
  -3   4  -2 0.11538 0.44072   2
  -3   4  -2 0.15867 0.36283   6
  -3   4  -2 -0.0635 0.13224   3
   3  -4   2 -0.0389 0.28700   5
   3  -4   2 -0.5852 0.55393   7
   3  -4   2 0.24905 0.57770   8
   3  -4   2 -0.6984 0.39364   4
   3  -4   2 -0.6606 0.71969   1
  -4   4  -2 0.25159 0.55635   8
  -4   4  -2 0.61659 0.56311   2
  -4   4  -2 0.47177 0.43684   6
  -4   4  -2 0.19487 0.48341   9
   4  -4   2 0.00868 0.40123   5
   4  -4   2 -0.5111 0.99575   1
   4  -4   2 0.50174 1.05253   4
   4  -4   2 -0.1326 0.84435   8
   4  -4   2 -0.5888 0.74081   7
  -5   4  -2 0.28574 0.43882   6
  -5   4  -2 -0.4631 0.43427   9
  -5   4  -2 -0.2141 0.56267   8
  -5   4  -2 -0.0739 0.51818   2
  -5   4  -2 -0.3248 0.45454   4
   5  -4   2 -0.1101 1.14597   4
   5  -4   2 -0.6182 0.75068   1
   5  -4   2 -0.2918 0.74446   7
   5  -4   2 -0.1585 0.41146   5
  -6   4  -2 3.03004 0.91557   9
  -6   4  -2 2.79969 1.19109   8
  -6   4  -2 3.11775 1.40357   4
  -6   4  -2 2.84270 1.04488   2
   6  -4   2 0.35210 1.40505   1
   6  -4   2 1.78340 0.73095   5
   6  -4   2 5.32497 2.22940   4
   6  -4   2 4.27056 1.60561   7
  -7   4  -2 -0.6917 0.45657   9
  -7   4  -2 0.38341 0.88702   4
  -7   4  -2 -0.3912 0.67256   8
  -7   4  -2 -0.7771 0.47664   2
   7  -4   2 0.26475 1.10014   7
   7  -4   2 -0.0785 1.52828   1
   7  -4   2 0.11392 0.69409   5
   7  -4   2 -0.9739 1.22172   4
  -8   4  -2 6.37913 1.75060   8
  -8   4  -2 4.02480 1.22622   2
  -8   4  -2 4.77563 1.86666   4
   8  -4   2 5.58249 2.17196   7
   8  -4   2 3.49484 2.35943   4
   8  -4   2 7.17231 2.92040   1
   8  -4   2 6.60252 1.49867   5
  -9   4  -2 -0.5164 0.98207   4
  -9   4  -2 0.09282 0.93575   8
   9  -4   2 -1.3547 1.67204   4
   9  -4   2 0.20615 2.07796   1
   9  -4   2 -0.4561 1.11142   5
   9  -4   2 -0.7226 1.20739   7
 -10   4  -2 2.61104 1.19342   1
 -10   4  -2 1.13241 1.28279   8
 -10   4  -2 0.78224 1.18020   4
  10  -4   2 0.12545 1.64022   4
  10  -4   2 -1.3673 2.33843   1
  10  -4   2 0.07559 1.47620   7
 -11   4  -2 1.04061 1.87850   4
 -11   4  -2 -0.8198 1.52112   8
 -11   4  -2 2.55506 1.18993   1
  11  -4   2 0.29452 1.67565   7
  11  -4   2 -0.5487 2.45129   1
  14   3  -2 0.50731 1.03055   3
  14   3  -2 0.30490 2.35415   7
  14   3  -2 -0.4393 1.18978   5
 -14  -3   2 -1.0366 1.45545   1
 -14  -3   2 -3.0141 2.22998   4
 -14  -3   2 2.04491 1.47269   7
  13   3  -2 1.22602 1.18879   5
  13   3  -2 0.46632 2.02897   7
  13   3  -2 0.47819 0.90166   3
 -13  -3   2 2.17106 2.02585   1
 -13  -3   2 2.29449 1.50858   7
  12   3  -2 -1.1126 1.55321   7
  12   3  -2 0.41604 0.84805   3
  12   3  -2 -0.4171 0.98943   5
 -12  -3   2 0.05333 1.75483   1
 -12  -3   2 -2.1770 1.61137   4
 -12  -3   2 1.86134 1.07746   7
  11   3  -2 0.62741 0.89032   3
  11   3  -2 0.13232 0.95947   5
  11   3  -2 2.86300 1.95342   7
 -11  -3   2 1.40620 1.13577   7
 -11  -3   2 0.19893 1.42529   1
 -11  -3   2 0.51934 1.41479   4
  10   3  -2 -0.7154 0.43216   3
  10   3  -2 -0.7179 1.34559   7
  10   3  -2 -0.3202 0.80630   5
 -10  -3   2 -1.1312 1.37337   4
 -10  -3   2 -0.3471 0.70288   7
 -10  -3   2 -0.8935 1.21547   1
   9   3  -2 13.3578 2.68921   7
   9   3  -2 10.0913 1.80355   5
   9   3  -2 10.1083 1.72017   3
   9   3  -2 7.87429 1.37655   6
  -9  -3   2 12.0734 2.10094   7
  -9  -3   2 13.6360 2.89897   1
  -9  -3   2 10.9567 2.49678   4
   8   3  -2 0.30322 0.68361   6
   8   3  -2 0.24684 0.72294   3
   8   3  -2 -0.1548 0.77426   5
   8   3  -2 0.38327 0.96693   7
  -8  -3   2 1.75492 1.48574   4
  -8  -3   2 0.26628 0.62382   7
  -8  -3   2 0.60089 1.43150   1
   7   3  -2 17.2916 2.00404   5
   7   3  -2 15.0984 2.40321   7
   7   3  -2 14.6245 0.43418   9
   7   3  -2 20.4920 2.00245   6
   7   3  -2 18.0785 1.99370   3
  -7  -3   2 19.2857 2.24489   4
  -7  -3   2 15.3432 0.40136   9
  -7  -3   2 18.4584 2.81212   1
  -7  -3   2 13.8370 1.98638   7
  -7  -3   2 15.5796 1.05471   8
   6   3  -2 0.25540 0.25237   9
   6   3  -2 -0.3562 0.33810   5
   6   3  -2 -0.1054 0.41684   3
   6   3  -2 0.02033 0.26475   2
   6   3  -2 -0.2920 0.67145   7
   6   3  -2 -0.5263 0.44319   6
  -6  -3   2 0.07494 0.32937   8
  -6  -3   2 0.75534 1.06533   4
  -6  -3   2 -0.0548 0.43544   7
  -6  -3   2 -0.4289 0.74982   1
  -6  -3   2 -0.1324 0.14872   9
   5   3  -2 21.2120 1.48940   5
   5   3  -2 24.4899 1.10071   9
   5   3  -2 26.8370 1.68029   6
   5   3  -2 26.6823 1.65684   3
   5   3  -2 27.0926 1.20024   2
   5   3  -2 25.8333 1.99819   7
  -5  -3   2 23.0107 2.02027   4
  -5  -3   2 24.5969 0.97838   9
  -5  -3   2 25.7329 0.91724   8
  -5  -3   2 28.8973 1.82250   7
  -5  -3   2 25.4029 2.31140   1
   4   3  -2 0.02911 0.38414   5
   4   3  -2 -0.4265 0.31369   6
   4   3  -2 0.12266 0.33973   2
   4   3  -2 0.03680 0.45091   3
   4   3  -2 -0.5223 0.27858   9
  -4  -3   2 -0.4841 0.84090   4
  -4  -3   2 0.47445 1.12645   1
  -4  -3   2 0.06762 0.20375   9
  -4  -3   2 -0.1397 0.20022   8
  -4  -3   2 -0.0062 0.51773   7
   3   3  -2 10.9570 0.89403   5
   3   3  -2 11.3888 0.81154   9
   3   3  -2 11.7562 0.97600   3
   3   3  -2 12.4718 1.10926   6
   3   3  -2 11.1027 0.89030   2
  -3  -3   2 10.5163 0.72832   9
  -3  -3   2 11.4069 1.13389   7
  -3  -3   2 14.1879 2.04351   1
  -3  -3   2 11.8249 0.69423   8
  -3  -3   2 13.1931 1.44824   4
   2   3  -2 0.01237 0.26485   9
   2   3  -2 0.01445 0.25809   5
   2   3  -2 -0.0448 0.33197   6
   2   3  -2 -0.0822 0.31140   3
   2   3  -2 0.12242 0.32203   2
  -2  -3   2 -0.1490 0.22274   9
  -2  -3   2 0.13434 0.29426   8
  -2  -3   2 0.70980 0.64789   7
  -2  -3   2 0.06702 0.70766   4
  -2  -3   2 0.61986 1.13849   1
   1   3  -2 5.26082 0.69931   8
   1   3  -2 5.85991 0.82584   2
   1   3  -2 7.29761 0.81795   9
   1   3  -2 6.82647 0.88621   6
   1   3  -2 5.99856 0.48851   5
   1   3  -2 6.86485 0.72322   3
  -1  -3   2 6.23919 1.07196   7
  -1  -3   2 6.09146 0.86860   8
  -1  -3   2 7.76140 0.84521   9
  -1  -3   2 7.56146 1.51389   1
  -1  -3   2 6.87455 1.23911   4
  -1  -3   2 5.66220 0.42264   5
   0   3  -2 -0.2883 0.26915   9
   0   3  -2 -0.1118 0.18810   3
   0   3  -2 -0.4841 0.18297   8
   0   3  -2 -0.0437 0.32500   6
   0   3  -2 -0.1117 0.31389   2
   0  -3   2 0.00652 0.19500   5
   0  -3   2 -0.5601 0.50614   7
   0  -3   2 -0.1057 0.17930   9
   0  -3   2 -0.3455 0.77984   1
   0  -3   2 -0.2458 0.35097   8
   0  -3   2 0.02836 0.53061   4
  -1   3  -2 78.6455 2.30606   6
  -1   3  -2 77.0857 2.67959   2
  -1   3  -2 76.8245 2.55878   9
  -1   3  -2 81.5306 1.54939   3
  -1   3  -2 75.5954 2.64427   8
   1  -3   2 76.1676 3.36529   4
   1  -3   2 63.5121 2.35850   9
   1  -3   2 79.9584 2.82846   7
   1  -3   2 74.7035 2.90234   8
   1  -3   2 78.1823 1.76162   5
   1  -3   2 74.8731 3.41962   1
  -2   3  -2 -0.1829 0.23510   8
  -2   3  -2 -0.0591 0.29635   6
  -2   3  -2 -0.0678 0.25039   2
  -2   3  -2 -0.0593 0.34490   9
   2  -3   2 -0.1561 0.24453   5
   2  -3   2 -0.1056 0.39583   4
   2  -3   2 -0.7790 0.44670   7
   2  -3   2 -0.2545 0.52805   1
   2  -3   2 -0.2845 0.37477   8
  -3   3  -2 19.2657 1.05460   6
  -3   3  -2 17.8116 1.42914   8
  -3   3  -2 20.2925 1.34013   9
  -3   3  -2 19.8178 0.54971   3
  -3   3  -2 19.5383 1.44483   2
   3  -3   2 22.6192 1.82490   7
   3  -3   2 21.0415 1.81930   8
   3  -3   2 20.2677 2.05260   4
   3  -3   2 20.6467 1.14512   5
   3  -3   2 18.9860 2.09957   1
  -4   3  -2 0.11755 0.27804   6
  -4   3  -2 -0.0150 0.33920   9
  -4   3  -2 0.21567 0.17048   3
  -4   3  -2 0.12189 0.45233   8
  -4   3  -2 -0.0970 0.40416   2
  -4   3  -2 -0.0593 0.52133   4
   4  -3   2 -0.1694 0.81852   4
   4  -3   2 0.04234 0.15962   3
   4  -3   2 0.22542 0.99001   1
   4  -3   2 -0.4365 0.59208   7
   4  -3   2 -0.2190 0.34757   5
  -5   3  -2 53.0687 1.78341   6
  -5   3  -2 51.2382 2.53311   2
  -5   3  -2 52.4723 2.38795   9
  -5   3  -2 45.1397 2.65974   8
  -5   3  -2 54.4955 3.34460   4
   5  -3   2 45.5701 3.64658   1
   5  -3   2 52.3633 2.32131   5
   5  -3   2 47.6944 1.49810   3
   5  -3   2 50.2124 3.15440   7
   5  -3   2 48.4213 3.69684   4
  -6   3  -2 -0.4641 0.48030   9
  -6   3  -2 0.03750 0.51379   2
  -6   3  -2 0.08526 0.77125   4
  -6   3  -2 0.75019 0.74012   8
   6  -3   2 -0.5852 1.07782   1
   6  -3   2 -0.2690 0.81177   7
   6  -3   2 0.07391 0.64695   5
   6  -3   2 0.48565 1.34230   4
  -7   3  -2 7.13994 1.36635   2
  -7   3  -2 6.62898 1.58806   8
  -7   3  -2 5.32369 1.59365   4
  -7   3  -2 4.83494 1.01033   9
   7  -3   2 6.72162 1.92953   7
   7  -3   2 5.32881 2.21680   1
   7  -3   2 4.64151 1.84133   4
   7  -3   2 2.85764 0.88444   5
  -8   3  -2 -0.3980 0.59507   2
  -8   3  -2 -0.7515 0.52914   9
  -8   3  -2 0.35910 0.80541   4
  -8   3  -2 -0.6350 0.68656   8
   8  -3   2 -0.0616 1.24201   1
   8  -3   2 0.43167 1.25745   4
   8  -3   2 0.37319 1.16514   7
   8  -3   2 0.33165 0.67220   5
  -9   3  -2 2.55914 1.55169   4
  -9   3  -2 1.07331 1.11916   8
   9  -3   2 2.46599 2.17382   4
   9  -3   2 1.83914 1.01218   5
   9  -3   2 -0.9864 1.87247   1
   9  -3   2 0.46108 1.34106   7
 -10   3  -2 1.14631 1.39061   4
 -10   3  -2 0.73968 0.75645   1
 -10   3  -2 0.18310 1.15366   8
  10  -3   2 0.78595 1.84014   1
  10  -3   2 0.22568 0.84738   5
  10  -3   2 0.23016 1.26764   7
 -11   3  -2 1.94218 1.23034   1
 -11   3  -2 -0.3223 1.50119   4
 -11   3  -2 0.41331 1.37588   8
  11  -3   2 0.35674 2.61120   1
  11  -3   2 2.17631 1.30910   5
  11  -3   2 0.30173 1.65879   7
 -12   3  -2 0.48329 0.94130   1
 -12   3  -2 -1.8463 1.19180   8
 -12   3  -2 -0.6867 1.32613   4
  12  -3   2 -1.1051 1.80985   1
  12  -3   2 -0.3693 1.83208   7
  14   2  -2 0.04396 2.18822   7
  14   2  -2 1.75845 1.34387   3
  14   2  -2 -0.1686 1.29821   5
 -14  -2   2 2.51688 1.32464   7
 -14  -2   2 -3.5667 2.05450   4
 -14  -2   2 -1.0341 1.30120   1
  13   2  -2 -0.5341 0.81276   3
  13   2  -2 1.12851 1.06959   5
  13   2  -2 -1.5477 1.73120   7
 -13  -2   2 -1.3500 1.70840   1
 -13  -2   2 2.18795 1.20630   7
 -13  -2   2 -3.7278 1.91368   4
  12   2  -2 -0.6860 0.85447   3
  12   2  -2 1.71745 1.30851   5
  12   2  -2 -0.3466 1.38184   7
 -12  -2   2 -0.1258 1.55189   1
 -12  -2   2 -1.0401 1.58528   4
 -12  -2   2 1.73990 1.10498   7
  11   2  -2 0.83448 1.13869   5
  11   2  -2 0.08363 1.16174   7
  11   2  -2 0.83558 0.86485   3
 -11  -2   2 -1.0036 1.36182   4
 -11  -2   2 0.89582 0.95585   7
 -11  -2   2 1.84881 1.81336   1
  10   2  -2 1.96666 0.99954   3
  10   2  -2 1.14262 1.64184   7
  10   2  -2 0.19243 0.68492   5
 -10  -2   2 1.40479 1.05549   7
 -10  -2   2 0.02876 1.36067   4
 -10  -2   2 1.55079 1.37553   1
   9   2  -2 -0.9876 0.58474   3
   9   2  -2 -0.6860 0.45472   5
   9   2  -2 0.46235 1.04572   7
   9   2  -2 0.14705 0.60714   6
  -9  -2   2 0.35469 1.41215   1
  -9  -2   2 -0.1428 0.53902   7
  -9  -2   2 0.29885 1.26254   4
   8   2  -2 67.7932 2.88242   6
   8   2  -2 67.9787 3.30940   3
   8   2  -2 74.9728 4.32098   7
   8   2  -2 63.2875 3.33186   5
  -8  -2   2 66.4444 3.48919   7
  -8  -2   2 66.7708 3.93079   4
  -8  -2   2 69.1545 4.12257   1
   7   2  -2 -0.5693 0.58823   5
   7   2  -2 0.01310 0.57241   3
   7   2  -2 0.35158 1.12848   7
   7   2  -2 -0.4686 0.51798   6
  -7  -2   2 0.07478 0.09546   9
  -7  -2   2 -0.5107 0.55493   7
  -7  -2   2 0.48426 0.84707   1
  -7  -2   2 -0.2685 0.09489   9
  -7  -2   2 -0.1822 0.55057   8
  -7  -2   2 -0.7952 0.77478   4
   6   2  -2 30.9805 0.95097   9
   6   2  -2 30.4380 0.99924   2
   6   2  -2 25.7993 2.34242   7
   6   2  -2 26.7826 1.85180   3
   6   2  -2 29.1479 1.96956   5
   6   2  -2 30.3708 1.78316   6
  -6  -2   2 29.7953 1.28054   8
  -6  -2   2 29.4963 0.91004   9
  -6  -2   2 27.4551 2.28032   1
  -6  -2   2 27.6755 2.17968   4
  -6  -2   2 26.3252 1.93732   7
   5   2  -2 0.00436 0.23785   9
   5   2  -2 0.22260 0.41905   5
   5   2  -2 -0.2279 0.24680   2
   5   2  -2 0.29331 0.39378   3
   5   2  -2 0.21593 0.84670   7
   5   2  -2 -0.1443 0.50556   6
  -5  -2   2 -0.3710 0.50721   7
  -5  -2   2 0.05561 0.33201   8
  -5  -2   2 0.30234 0.75894   4
  -5  -2   2 -0.4591 0.84239   1
  -5  -2   2 -0.1225 0.19502   9
   4   2  -2 14.8728 1.51932   7
   4   2  -2 7.00731 1.01205   5
   4   2  -2 7.93142 1.08465   3
  -4  -2   2 7.52648 0.38669   8
   3   2  -2 0.12762 0.30391   6
   3   2  -2 0.07332 0.28129   9
   3   2  -2 -0.0139 0.26501   3
   3   2  -2 -0.0234 0.31966   2
   3   2  -2 -0.0594 0.31900   5
  -3  -2   2 -0.0970 0.09964   8
  -3  -2   2 -0.6794 0.76869   1
  -3  -2   2 -0.0189 0.19290   9
  -3  -2   2 -0.1946 0.43404   7
  -3  -2   2 -0.1368 0.72170   4
   2   2  -2 17.4826 0.95055   9
   2   2  -2 18.0762 0.95877   5
   2   2  -2 18.0911 1.01795   2
   2   2  -2 17.8317 1.08074   6
   2   2  -2 16.9929 1.01025   3
   2   2  -2 18.0756 0.66695   8
  -2  -2   2 17.0364 1.72979   1
  -2  -2   2 17.3623 1.26231   7
  -2  -2   2 17.5426 0.73507   8
  -2  -2   2 18.2325 0.88263   9
  -2  -2   2 17.6943 1.36536   4
   1   2  -2 0.45286 0.28982   2
   1   2  -2 0.03121 0.28098   3
   1   2  -2 0.18094 0.31602   9
   1   2  -2 -0.1398 0.29827   6
   1   2  -2 -0.0565 0.19289   8
   1   2  -2 -0.1595 0.25000   5
  -1  -2   2 -0.3004 0.18075   5
  -1  -2   2 -0.0247 0.23701   9
  -1  -2   2 0.62462 1.12372   1
  -1  -2   2 0.64750 0.70066   7
  -1  -2   2 -1.1750 0.49273   4
  -1  -2   2 -0.3208 0.25123   8
   0   2  -2 5.46078 0.70751   6
   0   2  -2 4.49219 0.64013   9
   0   2  -2 4.98818 0.72276   2
   0   2  -2 5.06940 0.46479   3
   0   2  -2 5.45235 0.69455   8
   0  -2   2 3.44740 1.22167   1
   0  -2   2 5.01629 0.41930   5
   0  -2   2 5.34908 1.00274   4
   0  -2   2 5.10892 0.64278   9
   0  -2   2 6.74201 0.87381   8
   0  -2   2 5.55317 0.98449   7
  -1   2  -2 -0.0947 0.27978   9
  -1   2  -2 0.03558 0.26656   6
  -1   2  -2 0.30802 0.29104   2
  -1   2  -2 0.03365 0.08968   3
  -1   2  -2 0.01912 0.29141   8
   1  -2   2 -0.3994 0.47726   7
   1  -2   2 0.28106 0.23979   5
   1  -2   2 -0.2146 0.44972   4
   1  -2   2 0.12084 0.41224   8
   1  -2   2 0.08395 0.17858   9
   1  -2   2 -0.5568 0.56735   1
  -2   2  -2 17.2475 0.86143   6
  -2   2  -2 17.3324 1.05876   9
  -2   2  -2 16.7038 1.14202   8
  -2   2  -2 17.7898 1.17744   2
   2  -2   2 17.7345 0.89030   5
   2  -2   2 19.1570 1.37510   8
   2  -2   2 16.8351 1.57206   1
   2  -2   2 17.2500 1.36317   7
   2  -2   2 17.7924 1.59681   4
  -3   2  -2 0.25540 0.23907   6
  -3   2  -2 -0.1705 0.28011   9
  -3   2  -2 0.16078 0.39723   8
  -3   2  -2 0.13608 0.32895   2
   3  -2   2 0.05434 0.11508   3
   3  -2   2 0.45918 0.80327   1
   3  -2   2 0.56404 0.66775   7
   3  -2   2 -0.0507 0.46252   4
   3  -2   2 0.34371 0.31755   5
   3  -2   2 0.03779 0.25805   9
  -4   2  -2 64.3326 3.19049   4
  -4   2  -2 62.0031 2.73164   8
  -4   2  -2 60.5816 1.71011   6
  -4   2  -2 62.4893 2.46317   2
  -4   2  -2 63.6301 2.33760   9
   4  -2   2 64.9317 2.33761   5
   4  -2   2 63.8134 3.67470   4
   4  -2   2 63.8678 1.60786   3
   4  -2   2 62.1737 3.72643   1
   4  -2   2 61.4231 3.12353   7
  -5   2  -2 -0.0225 0.41650   4
  -5   2  -2 -0.1378 0.22054   6
  -5   2  -2 0.00324 0.36911   9
  -5   2  -2 -0.2756 0.42232   8
  -5   2  -2 0.45448 0.47940   2
   5  -2   2 -0.0117 0.22281   3
   5  -2   2 0.30909 0.74120   4
   5  -2   2 -0.0279 0.90988   1
   5  -2   2 0.26452 0.53810   7
   5  -2   2 0.18498 0.43864   5
  -6   2  -2 56.2327 2.35376   9
  -6   2  -2 53.7303 3.47836   4
  -6   2  -2 54.1832 2.50719   2
  -6   2  -2 55.9701 2.96384   8
  -6   2  -2 51.7678 1.68969   6
   6  -2   2 50.5083 1.85425   3
   6  -2   2 56.9359 4.24343   1
   6  -2   2 50.2838 2.50635   5
   6  -2   2 54.1242 3.49201   7
   6  -2   2 50.8389 4.03649   4
  -7   2  -2 -0.7771 0.74937   4
  -7   2  -2 0.39675 0.55967   9
  -7   2  -2 0.45763 0.56165   2
  -7   2  -2 -0.0026 0.70210   8
   7  -2   2 1.83619 1.76490   4
   7  -2   2 -0.1168 0.99849   7
   7  -2   2 -0.3043 1.31021   1
   7  -2   2 -0.5494 0.55362   5
  -8   2  -2 3.71687 1.31244   8
  -8   2  -2 4.77440 1.14349   2
  -8   2  -2 3.98096 1.65924   4
  -8   2  -2 3.25680 0.89623   9
   8  -2   2 3.66801 2.16356   1
   8  -2   2 5.59244 1.29770   5
   8  -2   2 4.01403 1.69644   7
   8  -2   2 3.96782 1.98007   4
  -9   2  -2 0.18325 0.91450   8
  -9   2  -2 0.39639 1.16793   4
  -9   2  -2 0.33083 0.74742   1
   9  -2   2 0.87658 0.84608   5
   9  -2   2 -0.4506 1.04551   7
   9  -2   2 0.88119 1.98335   1
 -10   2  -2 7.78580 2.27373   1
 -10   2  -2 2.98922 1.34162   8
 -10   2  -2 3.83410 1.75775   4
  10  -2   2 4.70013 2.54047   1
  10  -2   2 4.18706 2.05841   7
  10  -2   2 4.30260 1.39476   5
 -11   2  -2 -0.7691 1.02301   8
 -11   2  -2 -0.4440 0.98627   4
 -11   2  -2 0.90015 1.03006   1
  11  -2   2 -1.6272 2.11305   1
  11  -2   2 -0.1048 1.57519   7
  11  -2   2 -0.6558 0.81775   5
 -12   2  -2 1.48980 1.54637   8
 -12   2  -2 2.50685 1.64046   1
 -12   2  -2 0.75729 1.97502   4
  12  -2   2 0.66822 2.89203   1
  12  -2   2 1.54402 2.07118   7
  12  -2   2 3.48729 1.52576   5
 -13   2  -2 1.04605 2.24716   4
  13  -2   2 0.05026 1.20464   5
  13  -2   2 1.12566 2.36202   7
  14   1  -2 -1.1080 1.42104   5
 -14  -1   2 -2.5071 1.74441   4
  13   1  -2 1.28297 1.41937   5
  13   1  -2 2.53722 1.33067   3
  13   1  -2 4.68012 2.72761   7
 -13  -1   2 1.43402 2.07672   4
 -13  -1   2 3.05106 2.24394   1
 -13  -1   2 5.17206 1.76161   7
  12   1  -2 1.76877 1.32487   5
  12   1  -2 0.75522 2.00254   7
  12   1  -2 -0.1871 0.75722   3
 -12  -1   2 1.51233 1.51644   1
 -12  -1   2 1.63122 1.02564   7
 -12  -1   2 0.37535 1.72862   4
  11   1  -2 12.3862 2.07022   3
  11   1  -2 7.34603 2.36736   7
  11   1  -2 7.77452 1.95840   5
 -11  -1   2 9.95883 2.14544   7
 -11  -1   2 9.88548 2.73569   1
 -11  -1   2 9.93893 2.67788   4
  10   1  -2 -0.2599 0.88089   5
  10   1  -2 1.09699 1.22329   7
  10   1  -2 0.23290 0.77174   3
 -10  -1   2 0.69825 1.35195   1
 -10  -1   2 -0.4897 1.24378   4
 -10  -1   2 0.50268 0.59587   7
   9   1  -2 162.432 5.95948   5
   9   1  -2 161.647 5.59108   3
   9   1  -2 161.734 7.14700   7
  -9  -1   2 173.463 6.35298   7
  -9  -1   2 165.864 6.78542   4
  -9  -1   2 165.084 7.06665   1
   8   1  -2 -0.2631 0.52364   5
   8   1  -2 -0.3674 0.57901   3
   8   1  -2 0.50695 0.64960   6
   8   1  -2 -0.9824 1.14336   7
  -8  -1   2 0.32331 0.87358   7
  -8  -1   2 0.15062 0.65135   8
  -8  -1   2 0.21870 1.00640   4
  -8  -1   2 -0.0140 1.08244   1
   7   1  -2 5.21733 1.29754   5
   7   1  -2 6.56359 1.07719   6
   7   1  -2 5.84931 1.72053   7
   7   1  -2 5.87215 1.22557   3
  -7  -1   2 8.63410 1.79226   4
  -7  -1   2 8.35799 1.95436   1
  -7  -1   2 6.85080 0.65316   9
  -7  -1   2 7.07549 0.49348   9
  -7  -1   2 9.36716 1.59648   7
  -7  -1   2 7.93412 1.05081   8
   6   1  -2 -0.2871 0.91741   7
   6   1  -2 0.09579 0.17926   9
   6   1  -2 -0.0300 0.20034   2
   6   1  -2 -0.1214 0.48071   3
   6   1  -2 -0.1199 0.50302   6
   6   1  -2 -0.0421 0.36221   5
  -6  -1   2 -0.2855 0.31013   8
  -6  -1   2 -0.3298 0.27273   9
  -6  -1   2 -0.7496 0.43991   7
  -6  -1   2 -0.0666 0.14447   9
  -6  -1   2 -0.4711 0.52982   4
  -6  -1   2 -0.4695 0.46204   1
   5   1  -2 240.552 5.54659   6
   5   1  -2 236.578 6.78993   7
   5   1  -2 244.297 4.49554   9
   5   1  -2 243.006 5.84309   3
   5   1  -2 237.761 4.59317   2
   5   1  -2 235.629 5.96533   5
  -5  -1   2 236.004 6.28563   4
  -5  -1   2 233.262 6.67105   1
  -5  -1   2 232.926 4.65176   8
  -5  -1   2 241.554 4.51451   9
  -5  -1   2 241.987 6.13701   7
   4   1  -2 0.34494 0.55146   7
   4   1  -2 -0.1199 0.36450   6
   4   1  -2 -0.3171 0.34642   3
   4   1  -2 -0.0317 0.22345   9
   4   1  -2 0.07557 0.46407   5
   4   1  -2 0.17231 0.25057   2
  -4  -1   2 0.03138 0.25682   9
  -4  -1   2 0.16246 0.61936   1
  -4  -1   2 -0.0913 0.31268   7
  -4  -1   2 -0.2615 0.44078   4
  -4  -1   2 -0.0905 0.18758   8
   3   1  -2 34.8648 1.53793   6
   3   1  -2 29.3827 1.74401   7
   3   1  -2 32.7963 1.51417   3
   3   1  -2 30.8523 1.18369   2
   3   1  -2 25.7550 1.38766   5
   3   1  -2 33.2970 1.13843   9
  -3  -1   2 28.1157 0.66206   8
  -3  -1   2 33.2176 1.13593   9
  -3  -1   2 27.1471 1.48702   7
  -3  -1   2 27.0479 1.74979   1
  -3  -1   2 31.0642 1.54568   4
   2   1  -2 0.27409 0.43875   6
   2   1  -2 -0.1962 0.22716   3
   2   1  -2 -0.0080 0.39114   2
   2   1  -2 0.00456 0.25377   5
   2   1  -2 0.10640 0.32131   9
  -2  -1   2 0.08219 0.56294   1
  -2  -1   2 0.13803 0.47507   7
  -2  -1   2 -0.3516 0.22734   9
  -2  -1   2 0.80548 0.60412   4
   1   1  -2 132.858 2.94316   9
   1   1  -2 131.096 2.88674   3
   1   1  -2 133.710 2.49511   8
   1   1  -2 132.285 3.08917   6
   1   1  -2 132.100 3.05011   2
   1   1  -2 133.777 2.85995   5
  -1  -1   2 134.762 2.75085   5
  -1  -1   2 134.052 3.34854   7
  -1  -1   2 134.493 2.90643   9
  -1  -1   2 128.664 3.00530   4
  -1  -1   2 128.512 3.66091   1
   0   1  -2 -0.0401 0.34445   2
   0   1  -2 -0.0478 0.23490   9
   0   1  -2 -0.0065 0.20870   3
   0   1  -2 -0.1209 0.20531   8
   0   1  -2 0.10555 0.32308   6
   0  -1   2 -0.3712 0.32232   4
   0  -1   2 0.70613 0.26179   5
   0  -1   2 0.85818 0.64988   7
   0  -1   2 -0.9373 0.67227   1
   0  -1   2 0.33562 0.24399   9
  -1   1  -2 80.5052 1.95955   6
  -1   1  -2 82.2290 2.20614   9
  -1   1  -2 82.5148 1.44329   3
  -1   1  -2 79.9084 2.24313   8
  -1   1  -2 79.6207 2.30723   2
   1  -1   2 80.1976 2.13479   9
   1  -1   2 80.2806 1.41619   3
   1  -1   2 78.8345 2.83555   1
   1  -1   2 76.2235 2.51409   7
   1  -1   2 81.6781 1.88888   5
   1  -1   2 80.4172 2.74633   4
  -2   1  -2 0.32353 0.35163   2
  -2   1  -2 0.29665 0.27022   8
  -2   1  -2 0.07521 0.23488   9
  -2   1  -2 0.14125 0.22791   6
   2  -1   2 -0.1540 0.33262   5
   2  -1   2 0.09552 0.08805   3
   2  -1   2 0.33589 0.25824   9
   2  -1   2 0.19758 0.47162   1
   2  -1   2 0.01786 0.51995   4
   2  -1   2 -0.4281 0.48726   7
  -3   1  -2 9.54103 0.84345   2
  -3   1  -2 8.63783 0.48565   6
   3  -1   2 11.2235 1.44502   7
   3  -1   2 9.99624 0.80015   5
   3  -1   2 9.43554 0.72914   9
  -4   1  -2 -0.3969 0.38144   4
  -4   1  -2 0.39266 0.43901   8
  -4   1  -2 -0.0823 0.32338   2
  -4   1  -2 -0.4649 0.20510   9
  -4   1  -2 -0.1441 0.13933   6
   4  -1   2 0.26171 0.22554   3
   4  -1   2 0.37964 0.57002   7
   4  -1   2 0.24674 0.74739   4
   4  -1   2 -0.0635 0.17741   9
   4  -1   2 -0.2302 0.79253   1
   4  -1   2 -0.1658 0.31907   5
  -5   1  -2 0.41985 0.35834   9
  -5   1  -2 0.24314 0.50182   4
  -5   1  -2 0.20885 0.16790   6
  -5   1  -2 1.00157 0.53914   2
  -5   1  -2 0.46239 0.41697   8
   5  -1   2 0.14997 0.21788   9
   5  -1   2 0.41690 0.80565   7
   5  -1   2 0.52035 0.32293   3
   5  -1   2 0.77981 0.54439   5
   5  -1   2 0.17542 0.66709   4
   5  -1   2 0.20742 1.03947   1
  -6   1  -2 0.38668 0.56575   8
  -6   1  -2 -0.0769 0.14165   6
  -6   1  -2 -0.1855 0.60028   4
  -6   1  -2 -0.2157 0.38950   2
  -6   1  -2 -0.0092 0.38852   9
   6  -1   2 -0.3837 1.02337   1
   6  -1   2 0.14202 1.15696   4
   6  -1   2 0.40976 0.31737   9
   6  -1   2 0.27539 0.57591   5
   6  -1   2 0.78426 0.41320   3
   6  -1   2 -0.5451 0.68315   7
  -7   1  -2 11.9989 1.81486   8
  -7   1  -2 13.1672 1.46690   2
  -7   1  -2 12.0726 1.27495   9
  -7   1  -2 14.8261 2.41230   4
   7  -1   2 14.9408 2.96551   1
   7  -1   2 14.0238 2.51646   7
   7  -1   2 11.9453 1.26026   3
   7  -1   2 11.1416 1.56049   5
   7  -1   2 11.7113 2.58575   4
  -8   1  -2 -0.3604 0.55643   2
  -8   1  -2 0.22890 0.81048   8
  -8   1  -2 0.15400 0.90203   4
  -8   1  -2 -0.2003 0.49427   9
  -8   1  -2 -0.7038 0.94295   1
   8  -1   2 0.42872 1.18377   7
   8  -1   2 -0.4030 0.65814   5
   8  -1   2 -1.5037 1.24150   1
   8  -1   2 -0.5970 0.37872   3
  -9   1  -2 0.56532 0.94034   1
  -9   1  -2 0.98927 1.24088   4
  -9   1  -2 1.02813 1.01324   8
   9  -1   2 1.11174 1.25524   7
   9  -1   2 1.10088 0.86527   5
   9  -1   2 -0.7965 1.49039   1
 -10   1  -2 0.48699 0.93607   1
 -10   1  -2 -0.6248 0.74610   4
 -10   1  -2 -0.7684 0.80896   8
  10  -1   2 0.06511 0.84842   5
  10  -1   2 -1.7525 0.86627   7
  10  -1   2 -0.4400 1.88458   1
 -11   1  -2 0.78742 1.05808   1
 -11   1  -2 0.30229 1.14232   8
 -11   1  -2 -0.2703 0.97603   4
  11  -1   2 -1.7218 2.04136   1
  11  -1   2 -0.5396 0.73893   5
  11  -1   2 0.10624 1.44978   7
 -12   1  -2 0.20692 1.79425   4
 -12   1  -2 0.73714 1.15713   1
 -12   1  -2 0.29483 1.41809   8
  12  -1   2 -4.2775 1.95191   1
  12  -1   2 1.25866 1.23998   5
  12  -1   2 0.63382 1.85181   7
 -13   1  -2 -1.5703 1.87386   4
 -13   1  -2 2.24019 1.51654   1
  13  -1   2 -0.2473 3.32119   1
  13  -1   2 0.88305 2.15896   7
  13  -1   2 0.40285 1.13770   5
  13   0  -2 -0.5902 2.14183   7
  13   0  -2 0.21218 1.27047   5
 -13   0   2 2.32204 1.03892   7
 -13   0   2 -1.8570 1.80308   4
 -13   0   2 0.23589 1.76949   1
  12   0  -2 -0.2986 1.01223   5
  12   0  -2 -0.5990 1.43379   7
  12   0  -2 0.62564 1.08544   3
 -12   0   2 1.50150 0.84283   7
 -12   0   2 0.57964 1.76734   4
 -12   0   2 0.45782 1.47022   1
  11   0  -2 -0.9157 0.82522   5
  11   0  -2 0.71061 1.74501   7
  11   0  -2 0.30787 0.82730   3
 -11   0   2 0.92361 1.17756   1
 -11   0   2 -1.5948 1.05535   4
 -11   0   2 1.87117 0.92871   7
  10   0  -2 -0.7614 0.58141   5
  10   0  -2 -0.3506 0.96723   7
  10   0  -2 -0.5675 0.75093   3
 -10   0   2 -0.4699 1.10180   1
 -10   0   2 -0.6213 1.01574   4
 -10   0   2 1.42349 0.92873   7
   9   0  -2 -0.3342 0.64657   3
   9   0  -2 -0.3235 1.41958   1
   9   0  -2 -0.5202 0.96536   7
   9   0  -2 0.46415 0.84975   5
  -9   0   2 -0.5103 0.97104   4
  -9   0   2 0.12105 0.85793   1
  -9   0   2 -0.1330 0.51456   7
   8   0  -2 1.29075 0.92235   5
   8   0  -2 0.94178 0.78244   3
   8   0  -2 2.62173 1.53151   7
   8   0  -2 2.59049 2.07034   1
   8   0  -2 1.03574 0.66017   6
  -8   0   2 1.35250 1.08327   1
  -8   0   2 0.56629 0.93955   7
  -8   0   2 0.57510 0.64041   8
  -8   0   2 2.39172 1.30396   4
   7   0  -2 -1.0560 0.92637   7
   7   0  -2 0.26096 0.38311   2
   7   0  -2 0.76366 1.26861   1
   7   0  -2 0.49285 0.56206   6
   7   0  -2 -0.3352 0.63948   5
   7   0  -2 0.10221 0.39856   3
  -7   0   2 0.07865 0.25836   2
  -7   0   2 -0.0611 0.21047   9
  -7   0   2 -0.0936 0.75354   4
  -7   0   2 -0.1924 0.64199   1
  -7   0   2 0.75699 0.49967   8
  -7   0   2 -0.3513 0.60878   7
   6   0  -2 14.6092 2.67830   1
   6   0  -2 14.2736 0.94854   2
   6   0  -2 14.6934 2.27022   7
   6   0  -2 12.2034 1.35091   6
   6   0  -2 12.0219 0.81558   9
   6   0  -2 13.6072 1.57468   3
   6   0  -2 14.4027 1.75043   5
  -6   0   2 11.6273 0.96732   8
  -6   0   2 11.1860 0.82930   9
  -6   0   2 13.4271 1.56372   4
  -6   0   2 12.6949 0.78553   9
  -6   0   2 15.4097 2.23856   1
  -6   0   2 12.3101 1.72297   7
  -6   0   2 12.8653 0.85320   2
   5   0  -2 0.24154 1.04331   1
   5   0  -2 -0.1639 0.24379   2
   5   0  -2 -0.1035 0.19312   9
   5   0  -2 -0.4191 0.41306   6
   5   0  -2 0.30651 0.41520   5
   5   0  -2 -0.5477 0.67761   7
   5   0  -2 -0.3415 0.37076   3
  -5   0   2 -0.2024 0.52095   7
  -5   0   2 0.28730 0.48934   4
  -5   0   2 0.21934 0.21354   9
  -5   0   2 -0.0252 0.29416   9
  -5   0   2 -0.0133 0.24607   8
  -5   0   2 -0.1338 0.57117   1
   4   0  -2 31.3314 1.21653   9
   4   0  -2 32.3515 1.55867   6
   4   0  -2 32.5986 2.41231   1
   4   0  -2 30.3446 1.58960   3
   4   0  -2 30.6769 1.27680   2
   4   0  -2 33.0856 1.75868   5
   4   0  -2 28.9578 2.05037   7
  -4   0   2 33.3476 1.87010   4
  -4   0   2 32.6475 1.22759   9
  -4   0   2 30.3050 1.74803   7
  -4   0   2 30.9109 1.18922   8
  -4   0   2 30.0203 1.90768   1
   3   0  -2 -0.0751 0.22382   9
   3   0  -2 0.11290 0.23269   8
   3   0  -2 -0.4805 0.28088   3
   3   0  -2 0.02274 0.34311   6
   3   0  -2 -0.1713 0.24591   2
   3   0  -2 -0.3738 0.21025   5
   3   0  -2 -0.1807 0.58332   7
  -3   0   2 -0.1198 0.31028   4
  -3   0   2 -0.0355 0.30147   7
  -3   0   2 0.14662 0.29520   9
  -3   0   2 -0.1477 0.12689   8
  -3   0   2 0.14202 0.36988   1
   2   0  -2 196.171 3.92632   2
   2   0  -2 191.724 3.45843   8
   2   0  -2 191.543 4.64845   7
   2   0  -2 198.737 4.18907   6
   2   0  -2 193.340 3.79077   9
   2   0  -2 195.477 4.20693   5
   2   0  -2 196.747 4.18793   3
  -2   0   2 189.311 4.48117   1
  -2   0   2 192.724 4.35674   7
  -2   0   2 190.350 3.80127   9
  -2   0   2 192.140 4.02526   4
   1   0  -2 0.19631 0.25000   3
   1   0  -2 0.45225 0.37730   2
   1   0  -2 -0.3144 0.23850   6
   1   0  -2 -0.1878 0.21989   8
   1   0  -2 0.56615 0.38031   5
   1   0  -2 0.22183 0.32202   9
  -1   0   2 -0.4869 0.38338   7
  -1   0   2 -0.0357 0.31364   9
  -1   0   2 0.23462 0.23711   4
  -1   0   2 -0.2724 0.23448   5
  -1   0   2 0.58531 0.47266   1
   0   0  -2 27.5664 1.07393   9
   0   0  -2 28.7800 1.04096   6
   0   0  -2 28.2290 0.92729   3
   0   0  -2 27.7888 1.13241   2
   0   0  -2 27.4863 0.94119   8
   0   0   2 27.1186 1.21279   1
   0   0   2 27.7999 0.81309   4
   0   0   2 28.4682 1.26301   7
   0   0   2 27.5714 1.03024   9
   0   0   2 24.6060 0.89078   5
  -1   0  -2 0.17031 0.35787   2
  -1   0  -2 -0.2227 0.19488   4
  -1   0  -2 0.19351 0.16936   3
  -1   0  -2 0.16578 0.25905   9
  -1   0  -2 0.11007 0.30075   8
  -1   0  -2 0.03263 0.18817   6
   1   0   2 0.36880 0.29390   5
   1   0   2 -0.0268 0.27881   9
   1   0   2 0.17974 0.47029   7
   1   0   2 0.31863 0.14663   3
   1   0   2 0.02127 0.35842   4
   1   0   2 0.11896 0.41083   1
  -2   0  -2 561.402 10.0188   8
  -2   0  -2 567.728 9.83856   2
  -2   0  -2 560.376 9.66051   9
  -2   0  -2 568.154 8.98355   6
  -2   0  -2 565.409 10.3278   4
   2   0   2 569.189 10.8648   4
   2   0   2 565.716 9.02788   3
   2   0   2 551.215 10.7734   1
   2   0   2 563.103 10.3572   7
   2   0   2 568.577 9.59236   5
   2   0   2 577.783 9.62290   9
  -3   0  -2 0.31538 0.36126   2
  -3   0  -2 0.01485 0.27058   9
  -3   0  -2 -0.2245 0.37977   8
  -3   0  -2 0.01958 0.33517   4
   3   0   2 0.23106 0.25334   9
   3   0   2 -0.5951 0.44585   7
   3   0   2 0.04362 0.46724   4
   3   0   2 -0.0876 0.57248   1
   3   0   2 0.15471 0.23799   3
   3   0   2 -0.7187 0.30609   5
  -4   0  -2 0.39320 0.32542   9
  -4   0  -2 0.10623 0.36411   4
  -4   0  -2 -0.0265 0.39360   8
  -4   0  -2 0.04755 0.31786   2
   4   0   2 0.17019 0.24005   3
   4   0   2 0.31857 0.57832   4
   4   0   2 -0.1337 0.25831   5
   4   0   2 0.86105 0.79589   1
   4   0   2 -0.5220 0.45863   7
   4   0   2 -0.0729 0.19637   9
  -5   0  -2 0.04102 0.43554   8
  -5   0  -2 -0.1214 0.50957   4
  -5   0  -2 -0.1293 0.29449   9
  -5   0  -2 0.17883 0.38726   2
   5   0   2 -0.5404 0.34458   5
   5   0   2 0.21793 0.32093   3
   5   0   2 -0.1514 0.46505   7
   5   0   2 0.22236 0.85047   4
   5   0   2 -0.1611 0.19478   9
   5   0   2 -0.6500 0.72691   1
  -6   0  -2 44.5373 2.35546   8
  -6   0  -2 44.2806 1.76032   9
  -6   0  -2 47.0009 2.94779   4
  -6   0  -2 47.9315 1.93832   2
   6   0   2 45.9530 1.88026   3
   6   0   2 50.5780 1.78009   9
   6   0   2 50.5268 3.54799   1
   6   0   2 48.2523 2.37690   5
   6   0   2 41.2015 2.83287   7
  -7   0  -2 -0.7834 0.70268   1
  -7   0  -2 0.56672 0.91660   4
  -7   0  -2 -0.3855 0.53740   8
  -7   0  -2 0.40606 0.33227   9
  -7   0  -2 -0.5155 0.42934   2
  -7   0  -2 -0.3306 0.35834   9
   7   0   2 0.11860 0.21600   9
   7   0   2 0.01367 0.41894   3
   7   0   2 0.38638 0.64616   5
   7   0   2 -0.9617 1.13352   1
   7   0   2 -0.6500 0.81820   7
  -8   0  -2 3.41756 1.38086   4
  -8   0  -2 1.74737 1.29339   1
  -8   0  -2 1.21431 0.59497   9
  -8   0  -2 1.66838 0.95181   8
   8   0   2 1.68333 1.31261   7
   8   0   2 1.29566 1.75643   1
   8   0   2 1.88583 0.71786   3
   8   0   2 3.25018 1.12369   5
  -9   0  -2 -0.2678 0.74430   1
  -9   0  -2 -1.0349 0.62003   8
  -9   0  -2 0.03140 1.13077   4
   9   0   2 -1.1703 1.38673   1
   9   0   2 0.42953 0.49064   3
   9   0   2 -0.1479 0.62882   5
   9   0   2 0.99371 1.24500   7
 -10   0  -2 12.1583 2.13921   8
 -10   0  -2 14.0460 2.86405   4
 -10   0  -2 11.6442 2.60837   1
  10   0   2 15.1642 3.80722   1
  10   0   2 14.7474 2.92039   7
  10   0   2 12.6690 2.09067   5
 -11   0  -2 -0.1277 1.14000   8
 -11   0  -2 -1.5543 1.15173   4
 -11   0  -2 -0.2119 0.99423   1
  11   0   2 -0.4685 0.71876   5
  11   0   2 -0.3749 1.01413   7
  11   0   2 -1.7460 2.01416   1
 -12   0  -2 0.97092 1.20904   1
 -12   0  -2 0.78762 1.51005   4
 -12   0  -2 -1.6362 1.24131   8
  12   0   2 -0.1624 0.95273   5
  12   0   2 0.36434 2.70228   1
  12   0   2 -0.3000 1.05325   7
 -13   0  -2 1.64718 1.11806   1
 -13   0  -2 -0.8299 1.93692   4
  13   0   2 0.13150 1.13760   5
  13   0   2 -1.5877 1.52174   7
  13   0   2 -1.6889 1.98666   1
 -14   0  -2 -0.0912 1.77467   4
  14   0   2 0.11134 1.33244   5
  13  -1  -2 1.09678 1.46888   5
  13  -1  -2 -2.1943 1.90723   7
 -13   1   2 3.06546 1.16597   7
 -13   1   2 1.01801 1.86070   1
 -13   1   2 -2.4888 1.52352   4
  12  -1  -2 -0.4101 0.79990   5
  12  -1  -2 -0.1779 1.31398   7
 -12   1   2 1.92316 1.02525   7
 -12   1   2 -1.7217 1.18622   4
 -12   1   2 -0.2319 1.01623   1
  11  -1  -2 2.31369 1.03977   3
  11  -1  -2 1.30926 1.18002   5
  11  -1  -2 0.17444 1.75360   7
  11  -1  -2 0.41536 2.64999   1
 -11   1   2 3.47583 1.16323   7
 -11   1   2 -0.5409 1.19253   4
 -11   1   2 2.41868 1.48695   1
  10  -1  -2 -0.7165 0.65349   3
  10  -1  -2 -0.8874 0.71487   5
  10  -1  -2 -0.3681 2.11103   1
  10  -1  -2 -1.1281 1.31561   7
 -10   1   2 -0.4843 0.70972   1
 -10   1   2 0.78665 0.80948   7
 -10   1   2 0.85020 1.24759   4
   9  -1  -2 4.11405 1.97856   7
   9  -1  -2 5.80926 1.31449   3
   9  -1  -2 4.31402 2.31882   1
   9  -1  -2 5.00473 1.50690   5
  -9   1   2 5.59075 1.44795   7
  -9   1   2 1.89140 1.27038   4
  -9   1   2 3.07282 1.52020   1
   8  -1  -2 -0.2758 0.53860   3
   8  -1  -2 2.08571 1.93903   1
   8  -1  -2 -0.2299 0.72241   5
   8  -1  -2 0.50434 0.51400   6
   8  -1  -2 -0.6990 0.73351   7
  -8   1   2 -0.4723 0.80738   4
  -8   1   2 -0.3214 0.89036   1
  -8   1   2 0.56703 0.60211   8
   7  -1  -2 22.5412 1.79298   3
   7  -1  -2 24.2962 2.46390   7
   7  -1  -2 23.7242 1.55809   6
   7  -1  -2 23.4326 2.44256   5
   7  -1  -2 24.6006 3.83011   1
   7  -1  -2 23.5430 1.48525   2
  -7   1   2 20.2862 2.14486   4
  -7   1   2 23.5298 1.29445   9
  -7   1   2 24.1571 1.68413   8
  -7   1   2 24.0936 1.39021   2
  -7   1   2 23.2871 2.40204   1
   6  -1  -2 0.14521 0.31442   9
   6  -1  -2 -0.6052 0.54278   5
   6  -1  -2 0.11002 0.93953   1
   6  -1  -2 -0.2407 0.33359   2
   6  -1  -2 -0.1830 0.92079   7
   6  -1  -2 0.41739 0.45302   6
   6  -1  -2 0.35861 0.50873   3
  -6   1   2 -0.0804 0.26016   2
  -6   1   2 -0.7386 0.36189   1
  -6   1   2 0.08584 0.31347   8
  -6   1   2 -0.5026 0.46961   4
  -6   1   2 -0.0300 0.24223   9
  -6   1   2 0.28441 0.34920   9
   5  -1  -2 38.1605 2.71196   4
   5  -1  -2 33.7027 1.84286   3
   5  -1  -2 34.0727 2.83233   1
   5  -1  -2 34.1263 2.48701   7
   5  -1  -2 34.4134 1.96805   5
   5  -1  -2 34.5207 1.85259   8
   5  -1  -2 34.8561 1.63176   2
   5  -1  -2 33.9485 1.71163   6
   5  -1  -2 33.7375 1.49586   9
  -5   1   2 35.7468 1.66190   8
  -5   1   2 32.9448 2.30711   1
  -5   1   2 35.3376 1.47290   9
  -5   1   2 34.8293 2.20699   4
  -5   1   2 36.1336 1.50813   9
   4  -1  -2 0.18083 0.43729   3
   4  -1  -2 -0.6902 0.54722   7
   4  -1  -2 -0.1581 0.61738   4
   4  -1  -2 -0.1347 0.78719   1
   4  -1  -2 -0.0155 0.33580   6
   4  -1  -2 0.09499 0.27550   9
   4  -1  -2 0.24609 0.41420   8
   4  -1  -2 0.03826 0.42250   5
   4  -1  -2 -0.1618 0.27165   2
  -4   1   2 -0.0619 0.25736   8
  -4   1   2 0.09757 0.23059   9
  -4   1   2 0.24397 0.28373   9
  -4   1   2 -0.5025 0.27231   4
  -4   1   2 -0.5753 0.43638   1
   3  -1  -2 162.737 5.00791   1
   3  -1  -2 158.909 4.59647   7
   3  -1  -2 161.872 4.04963   5
   3  -1  -2 155.098 3.76874   8
   3  -1  -2 161.984 3.74498   2
   3  -1  -2 161.907 3.85051   6
   3  -1  -2 164.021 3.59660   9
   3  -1  -2 155.217 3.90145   3
   3  -1  -2 160.229 4.66898   4
  -3   1   2 163.112 3.59564   8
  -3   1   2 162.924 3.56812   9
  -3   1   2 154.078 4.08815   7
  -3   1   2 153.612 4.38422   1
  -3   1   2 160.189 4.21258   4
   2  -1  -2 0.23845 0.31403   9
   2  -1  -2 -0.1829 0.31323   2
   2  -1  -2 0.41245 0.46470   4
   2  -1  -2 0.54258 0.64141   1
   2  -1  -2 0.39056 0.53992   7
   2  -1  -2 -0.6513 0.26105   5
   2  -1  -2 -0.2254 0.25449   8
   2  -1  -2 -0.3981 0.28014   3
   2  -1  -2 -0.0575 0.33246   6
  -2   1   2 -0.2870 0.26008   9
  -2   1   2 -0.6757 0.30904   7
  -2   1   2 -0.4127 0.26307   4
  -2   1   2 -0.1837 0.36104   1
   1  -1  -2 1049.52 17.2681   2
   1  -1  -2 1085.11 17.2372   4
   1  -1  -2 1066.61 17.2366   5
   1  -1  -2 1052.83 17.5638   7
   1  -1  -2 1062.89 17.2928   6
   1  -1  -2 1054.81 17.5646   1
   1  -1  -2 1096.20 17.2731   3
   1  -1  -2 1065.41 16.9985   8
   1  -1  -2 1051.56 17.1104   9
  -1   1   2 1040.47 17.0899   9
  -1   1   2 1068.03 17.0440   5
  -1   1   2 1039.46 17.2646   7
  -1   1   2 1049.49 17.2158   1
   0  -1  -2 0.08030 0.32545   2
   0  -1  -2 -0.0641 0.21162   9
   0  -1  -2 -0.0314 0.25876   6
   0  -1  -2 0.04904 0.24657   3
   0  -1  -2 0.18413 0.29680   8
   0  -1  -2 -0.1172 0.19628   4
   0   1   2 0.11522 0.20957   1
   0   1   2 -0.0707 0.16972   5
   0   1   2 -0.2365 0.16970   3
   0   1   2 -0.0347 0.30862   7
   0   1   2 0.49748 0.31462   9
  -1  -1  -2 31.4805 1.20872   8
  -1  -1  -2 34.4626 1.15037   4
  -1  -1  -2 34.7348 1.17807   9
  -1  -1  -2 32.2302 1.02324   6
  -1  -1  -2 34.2353 1.20004   2
   1   1   2 32.5834 1.20904   7
   1   1   2 30.9838 0.96986   3
   1   1   2 33.6282 1.11035   5
   1   1   2 33.7005 1.04405   1
   1   1   2 34.4948 1.13992   9
  -2  -1  -2 0.19502 0.16846   6
  -2  -1  -2 0.40645 0.42423   2
  -2  -1  -2 -0.2801 0.36185   4
  -2  -1  -2 0.02611 0.34292   9
  -2  -1  -2 0.24627 0.37161   8
   2   1   2 -0.2151 0.28852   5
   2   1   2 0.14566 0.26355   3
   2   1   2 0.05889 0.43978   1
   2   1   2 0.33989 0.32518   9
   2   1   2 -0.2939 0.30605   7
  -3  -1  -2 5305.90 91.1240   8
  -3  -1  -2 5411.57 91.8093   4
  -3  -1  -2 5238.59 89.0013   2
  -3  -1  -2 5318.60 88.9752   9
   3   1   2 5725.57 92.2036   7
   3   1   2 5326.88 88.5656   9
   3   1   2 5873.40 95.0206   1
   3   1   2 5628.92 88.5868   5
   3   1   2 5576.44 88.1902   3
   3   1   2 5638.73 84.9405   6
  -4  -1  -2 0.27761 0.35220   2
  -4  -1  -2 0.05064 0.42461   8
  -4  -1  -2 0.34810 0.56071   4
  -4  -1  -2 0.39749 0.31068   9
   4   1   2 -0.0689 0.39396   5
   4   1   2 -0.2630 0.50112   7
   4   1   2 0.22939 0.20534   9
   4   1   2 -0.4167 0.59087   1
   4   1   2 0.23868 0.29430   3
  -5  -1  -2 18.8686 0.97593   9
  -5  -1  -2 18.0092 1.37465   8
  -5  -1  -2 18.4426 1.68598   4
  -5  -1  -2 18.4274 1.03074   2
  -5  -1  -2 16.0663 1.52790   1
   5   1   2 19.6510 1.74832   7
   5   1   2 18.6039 0.85218   9
   5   1   2 16.3189 1.28252   5
   5   1   2 21.6375 1.17315   3
   5   1   2 15.0366 1.79993   1
  -6  -1  -2 -0.0850 0.45536   4
  -6  -1  -2 0.25001 0.56495   8
  -6  -1  -2 -0.0050 0.34948   9
  -6  -1  -2 -0.3235 0.33001   2
  -6  -1  -2 0.09525 0.67904   1
   6   1   2 -0.0315 0.19264   9
   6   1   2 -0.2977 0.93086   1
   6   1   2 -0.3335 0.35331   3
   6   1   2 -0.6156 0.44001   5
   6   1   2 0.51635 0.75124   7
  -7  -1  -2 0.72506 0.94482   4
  -7  -1  -2 0.45930 0.43347   9
  -7  -1  -2 1.74532 0.83495   8
  -7  -1  -2 0.84571 0.50135   2
  -7  -1  -2 0.59003 0.72618   1
   7   1   2 0.63676 0.28437   9
   7   1   2 0.70452 0.56726   5
   7   1   2 0.36679 0.43729   3
   7   1   2 0.50855 0.94718   7
   7   1   2 0.32873 1.03308   1
  -8  -1  -2 -0.3557 0.40382   9
  -8  -1  -2 0.35148 0.81248   8
  -8  -1  -2 -1.0343 0.70022   1
  -8  -1  -2 -0.1702 0.65412   4
   8   1   2 -0.5002 0.46193   5
   8   1   2 -0.3692 0.55118   3
   8   1   2 0.27768 0.80798   7
   8   1   2 -0.3100 1.41448   1
  -9  -1  -2 -0.4662 0.63240   1
  -9  -1  -2 0.93400 1.07960   8
  -9  -1  -2 0.88295 1.23630   4
   9   1   2 -0.7808 1.11262   1
   9   1   2 1.48169 0.75432   3
   9   1   2 1.29151 1.13924   7
   9   1   2 0.34500 0.84134   5
 -10  -1  -2 0.76697 1.11875   1
 -10  -1  -2 0.03897 1.09642   8
 -10  -1  -2 0.00417 1.24257   4
  10   1   2 -0.3893 0.59627   3
  10   1   2 0.70219 1.25360   7
  10   1   2 -1.1458 0.53230   5
  10   1   2 -1.2021 1.60545   1
 -11  -1  -2 2.49898 1.78697   4
 -11  -1  -2 0.08985 1.00221   1
 -11  -1  -2 0.28919 1.34696   8
  11   1   2 1.40713 1.09077   5
  11   1   2 2.22620 2.59094   1
  11   1   2 -1.0342 0.76511   7
 -12  -1  -2 -0.5457 1.16127   8
 -12  -1  -2 0.98970 1.31173   1
 -12  -1  -2 -0.4444 1.64737   4
  12   1   2 -0.9405 1.35331   7
  12   1   2 -1.4472 2.22108   1
  12   1   2 0.18606 1.03247   5
 -13  -1  -2 3.36725 2.53632   4
 -13  -1  -2 -0.1616 1.30357   1
  13   1   2 -1.4957 2.91078   1
  13   1   2 0.43247 1.85297   7
  13   1   2 1.29635 1.30593   5
 -14  -1  -2 -0.8263 0.84318   1
 -14  -1  -2 -3.4504 1.95843   4
  14   1   2 -0.3586 1.76934   7
  14   1   2 -0.1404 2.84090   1
  14   1   2 0.45251 1.36261   5
  12  -2  -2 0.46647 1.30645   5
  12  -2  -2 -3.5428 2.55849   1
  12  -2  -2 -1.1834 1.98189   7
 -12   2   2 0.51332 1.56002   1
 -12   2   2 4.28093 1.31671   7
 -12   2   2 -1.0026 1.42354   4
  11  -2  -2 1.76599 1.25823   5
  11  -2  -2 -1.6079 1.55909   7
  11  -2  -2 -3.3548 2.12578   1
 -11   2   2 2.34913 0.93624   7
 -11   2   2 0.55043 1.34911   1
 -11   2   2 -0.2098 1.21768   4
  10  -2  -2 1.54785 2.59334   1
  10  -2  -2 1.71358 1.33027   5
  10  -2  -2 3.64898 1.23552   3
  10  -2  -2 3.07637 2.15548   7
 -10   2   2 3.95049 1.74845   1
 -10   2   2 3.66950 1.81441   4
 -10   2   2 4.96623 1.27699   7
   9  -2  -2 0.14503 0.79939   5
   9  -2  -2 -0.9028 0.81317   7
   9  -2  -2 -0.1584 0.61448   3
   9  -2  -2 -2.4369 1.60040   1
  -9   2   2 -0.5773 0.84125   4
  -9   2   2 -0.0074 0.95804   1
  -9   2   2 -0.0390 0.64978   8
   8  -2  -2 -0.3636 1.25331   7
   8  -2  -2 1.09963 1.49488   1
   8  -2  -2 1.90778 0.82221   3
   8  -2  -2 0.84065 0.87411   5
  -8   2   2 1.46749 1.04806   1
  -8   2   2 0.87526 0.75845   8
  -8   2   2 0.93355 1.07379   4
   7  -2  -2 -0.0906 1.28773   4
   7  -2  -2 0.01505 0.53771   3
   7  -2  -2 -0.4785 0.43021   2
   7  -2  -2 -1.1593 1.43682   1
   7  -2  -2 0.01538 0.48011   6
   7  -2  -2 -0.3761 0.93073   7
   7  -2  -2 0.05615 0.70913   5
  -7   2   2 0.29189 0.40291   9
  -7   2   2 -0.0947 0.78925   4
  -7   2   2 -0.5464 0.83115   1
  -7   2   2 0.40775 0.50289   8
  -7   2   2 0.42423 0.41735   2
   6  -2  -2 0.57489 0.70377   8
   6  -2  -2 0.39552 0.50735   2
   6  -2  -2 1.92443 1.56317   1
   6  -2  -2 0.88266 0.60304   3
   6  -2  -2 0.76460 1.05726   7
   6  -2  -2 0.32026 0.49342   6
   6  -2  -2 1.09203 1.25720   4
   6  -2  -2 -0.1620 0.55106   5
  -6   2   2 -0.0924 0.74387   1
  -6   2   2 0.15697 0.63558   4
  -6   2   2 0.09915 0.36527   9
  -6   2   2 -0.2111 0.26966   2
  -6   2   2 -0.2199 0.31962   8
   5  -2  -2 0.18002 0.81347   4
   5  -2  -2 -0.3506 0.28544   2
   5  -2  -2 -0.0457 0.34142   6
   5  -2  -2 -0.2066 0.34983   3
   5  -2  -2 0.23183 0.38240   9
   5  -2  -2 -0.5102 0.70872   7
   5  -2  -2 0.02351 0.52025   5
   5  -2  -2 -0.5355 0.46191   8
   5  -2  -2 0.14259 1.01968   1
  -5   2   2 0.29475 0.31019   9
  -5   2   2 0.24295 0.64068   1
  -5   2   2 -0.3602 0.39382   4
  -5   2   2 0.07251 0.38905   8
  -5   2   2 0.07955 0.35075   9
  -5   2   2 -0.1080 0.30771   2
   4  -2  -2 23.8031 2.22312   1
   4  -2  -2 21.9452 2.02179   4
   4  -2  -2 23.5385 1.55122   8
   4  -2  -2 22.3097 1.90576   7
   4  -2  -2 22.1618 1.29002   9
   4  -2  -2 22.1171 1.50264   5
   4  -2  -2 24.1695 1.39726   6
   4  -2  -2 27.0661 1.51187   3
   4  -2  -2 21.8987 1.38121   2
  -4   2   2 21.1693 1.20845   9
  -4   2   2 22.2406 1.79668   1
  -4   2   2 22.4764 1.71652   4
  -4   2   2 21.8121 1.35305   8
  -4   2   2 21.9086 1.26984   9
   3  -2  -2 0.16166 0.37342   8
   3  -2  -2 -0.4517 0.48056   4
   3  -2  -2 0.27803 0.67606   1
   3  -2  -2 0.24922 0.32840   6
   3  -2  -2 -0.2666 0.34892   5
   3  -2  -2 -0.0185 0.31916   3
   3  -2  -2 -0.1544 0.25820   2
   3  -2  -2 -0.1806 0.52045   7
   3  -2  -2 0.18719 0.28424   9
  -3   2   2 -0.1630 0.21610   9
  -3   2   2 -0.1447 0.31194   4
  -3   2   2 -0.0736 0.25334   9
  -3   2   2 -0.6484 0.37035   1
   2  -2  -2 112.824 3.66979   4
   2  -2  -2 113.373 2.99256   5
   2  -2  -2 111.718 2.97955   3
   2  -2  -2 115.828 3.80201   1
   2  -2  -2 114.319 2.98341   9
   2  -2  -2 116.127 3.01838   6
   2  -2  -2 116.608 3.17522   2
   2  -2  -2 115.167 3.42868   7
   2  -2  -2 117.523 3.18846   8
  -2   2   2 115.274 2.90338   9
  -2   2   2 110.314 2.92947   9
   1  -2  -2 0.09338 0.28169   3
   1  -2  -2 -0.3309 0.33886   8
   1  -2  -2 0.49360 0.34405   5
   1  -2  -2 0.17420 0.42798   1
   1  -2  -2 -0.2067 0.34992   2
   1  -2  -2 0.08340 0.45984   7
   1  -2  -2 -0.2077 0.41121   4
   1  -2  -2 -0.2905 0.26194   6
   1  -2  -2 -0.2066 0.23640   9
  -1   2   2 -0.3635 0.21903   5
  -1   2   2 -0.5302 0.23947   7
  -1   2   2 -0.1249 0.31444   9
   0  -2  -2 70.3282 1.81242   1
   0  -2  -2 71.1932 2.00716   9
   0  -2  -2 70.2099 1.97315   6
   0  -2  -2 70.0680 1.87725   3
   0  -2  -2 69.5431 2.13604   2
   0  -2  -2 70.5655 2.16558   4
   0  -2  -2 67.7370 2.03772   8
   0   2   2 71.1455 1.80478   5
   0   2   2 70.6580 1.83595   3
   0   2   2 69.8350 2.00096   9
   0   2   2 71.0995 1.73043   7
  -1  -2  -2 -0.1595 0.18411   6
  -1  -2  -2 -0.1246 0.31480   9
  -1  -2  -2 0.44777 0.61750   4
  -1  -2  -2 -0.3589 0.33664   8
  -1  -2  -2 -0.0926 0.38246   2
  -1  -2  -2 0.45187 0.30483   1
   1   2   2 0.29790 0.25620   5
   1   2   2 0.11522 0.25838   3
   1   2   2 -0.3983 0.12214   6
   1   2   2 -0.1849 0.30312   7
   1   2   2 0.26632 0.35506   9
  -2  -2  -2 219.665 4.21528   9
  -2  -2  -2 219.252 4.06697   6
  -2  -2  -2 217.557 4.21077   1
  -2  -2  -2 216.458 4.59029   8
  -2  -2  -2 215.312 4.29002   2
  -2  -2  -2 221.667 4.90505   4
   2   2   2 226.852 4.35365   7
   2   2   2 212.322 4.24405   5
   2   2   2 215.452 4.19486   3
   2   2   2 217.088 4.05348   6
   2   2   2 221.041 4.48078   1
  -3  -2  -2 -0.6129 0.61397   4
  -3  -2  -2 -0.8796 0.29665   9
  -3  -2  -2 -0.5890 0.36307   1
  -3  -2  -2 -0.6335 0.60052   8
   3   2   2 -0.4473 0.41807   7
   3   2   2 0.02231 0.62707   1
   3   2   2 -0.0876 0.27319   3
   3   2   2 -0.2717 0.16109   6
   3   2   2 -0.7937 0.30677   9
   3   2   2 -1.6482 0.39852   5
  -4  -2  -2 433.563 8.89561   1
  -4  -2  -2 449.790 7.65336   2
  -4  -2  -2 436.113 9.36231   4
  -4  -2  -2 439.423 8.56370   8
  -4  -2  -2 439.175 7.49884   9
   4   2   2 447.487 8.44422   5
   4   2   2 442.416 7.29529   6
   4   2   2 446.340 7.53802   9
   4   2   2 446.232 8.05429   3
   4   2   2 427.391 9.52837   1
   4   2   2 434.391 9.03141   7
  -5  -2  -2 0.22561 0.60776   8
  -5  -2  -2 0.07537 0.27682   2
  -5  -2  -2 -0.2215 0.64535   4
  -5  -2  -2 0.45004 0.29156   9
  -5  -2  -2 0.21324 0.53534   1
   5   2   2 0.30493 0.21875   9
   5   2   2 -0.0236 0.20171   6
   5   2   2 0.50256 0.61640   7
   5   2   2 0.66008 0.88874   1
   5   2   2 0.32291 0.42187   5
   5   2   2 0.46862 0.43635   3
  -6  -2  -2 11.7516 1.41114   1
  -6  -2  -2 15.9300 2.20398   4
  -6  -2  -2 12.5078 0.72605   9
  -6  -2  -2 10.7684 0.72063   2
  -6  -2  -2 15.7581 1.78296   8
   6   2   2 12.7389 0.62396   9
   6   2   2 15.9443 1.73243   5
   6   2   2 10.5405 1.18692   3
   6   2   2 11.8057 0.63435   6
   6   2   2 14.1278 2.28058   1
   6   2   2 13.0748 1.98111   7
  -7  -2  -2 0.13056 0.62637   4
  -7  -2  -2 -0.0330 0.27191   9
  -7  -2  -2 -0.0768 0.71489   8
  -7  -2  -2 -0.0131 0.52752   1
  -7  -2  -2 0.08107 0.31410   2
   7   2   2 -0.0006 0.14894   9
   7   2   2 -0.1542 0.77189   7
   7   2   2 -0.0629 0.23809   6
   7   2   2 -0.0132 0.60016   5
   7   2   2 -0.5563 0.42748   3
   7   2   2 -1.2878 0.63222   1
  -8  -2  -2 1.25517 1.21335   4
  -8  -2  -2 1.60232 1.01432   8
  -8  -2  -2 0.86560 0.34252   9
  -8  -2  -2 0.17781 0.89435   1
   8   2   2 0.84603 1.56104   1
   8   2   2 1.82111 1.19381   7
   8   2   2 1.95382 0.74772   3
   8   2   2 2.48218 0.92926   5
  -9  -2  -2 0.90023 1.30200   4
  -9  -2  -2 0.31061 1.09853   8
  -9  -2  -2 -0.2422 0.65605   1
   9   2   2 -0.2383 1.05958   7
   9   2   2 -0.1611 0.76206   5
   9   2   2 -0.2434 1.28838   1
   9   2   2 -0.3893 0.51986   3
 -10  -2  -2 1.18881 1.16126   1
 -10  -2  -2 3.29798 1.73393   4
 -10  -2  -2 1.90592 1.24729   8
  10   2   2 1.71066 1.06209   5
  10   2   2 2.72029 1.42724   7
  10   2   2 2.72877 1.01912   3
  10   2   2 3.80933 2.40729   1
 -11  -2  -2 0.07390 1.15829   4
 -11  -2  -2 -1.4407 0.91157   1
 -11  -2  -2 -0.9361 1.18409   8
  11   2   2 0.44059 1.24236   7
  11   2   2 1.18873 1.06136   5
  11   2   2 -0.8855 2.04833   1
  11   2   2 0.18454 0.72083   3
 -12  -2  -2 2.54096 2.24402   4
 -12  -2  -2 3.30323 1.82512   1
  12   2   2 2.28225 1.78871   7
  12   2   2 4.71519 3.21644   1
  12   2   2 3.87881 1.53638   5
 -13  -2  -2 -2.6117 1.67115   4
 -13  -2  -2 1.16878 1.61651   1
  13   2   2 -0.0974 1.74784   7
  13   2   2 -3.1425 2.69621   1
  13   2   2 -0.9886 0.81550   5
 -14  -2  -2 -0.1388 1.47855   1
 -14  -2  -2 1.13825 2.15789   4
  14   2   2 -1.6530 1.46553   7
  14   2   2 0.16974 1.16673   5
  12  -3  -2 -3.9048 2.47609   1
  12  -3  -2 -1.4665 1.03719   5
  12  -3  -2 -2.9720 1.76018   7
 -12   3   2 -0.0250 1.79807   4
 -12   3   2 0.21561 1.58249   1
 -12   3   2 5.09594 1.27882   7
  11  -3  -2 -0.2224 1.44013   7
  11  -3  -2 2.07082 1.41503   5
  11  -3  -2 2.38648 2.97442   1
 -11   3   2 2.37629 1.39057   1
 -11   3   2 5.02820 1.24644   7
 -11   3   2 2.24872 1.75185   4
  10  -3  -2 0.09672 1.01830   5
  10  -3  -2 -0.8749 1.33223   7
  10  -3  -2 -2.3036 1.96478   1
 -10   3   2 3.28027 0.82108   7
 -10   3   2 2.35827 1.33395   1
 -10   3   2 -0.0115 0.84882   4
   9  -3  -2 5.67890 2.80406   1
   9  -3  -2 4.83118 2.05497   7
   9  -3  -2 5.89029 1.52359   5
   9  -3  -2 6.79942 1.46308   3
  -9   3   2 6.93830 2.09861   4
  -9   3   2 5.94196 1.55588   8
  -9   3   2 5.02960 1.81468   1
   8  -3  -2 -0.5491 0.69628   5
   8  -3  -2 -1.8455 1.34000   1
   8  -3  -2 -0.0427 0.68686   3
   8  -3  -2 0.16319 1.57734   4
   8  -3  -2 -1.6027 0.92586   7
  -8   3   2 -0.6759 0.80426   1
  -8   3   2 -0.0557 0.79767   4
  -8   3   2 0.15287 0.71241   8
   7  -3  -2 69.6748 4.37026   7
   7  -3  -2 67.7735 4.99145   1
   7  -3  -2 69.0210 3.11089   3
   7  -3  -2 69.7470 3.19450   2
   7  -3  -2 79.0298 5.13910   4
   7  -3  -2 68.2260 3.43505   5
   7  -3  -2 75.4460 2.94742   6
  -7   3   2 72.2569 3.04415   2
  -7   3   2 70.8278 4.25423   1
  -7   3   2 73.0991 4.27848   4
  -7   3   2 71.8920 3.32099   8
  -7   3   2 72.5663 2.89488   9
  -7   3   2 68.8414 2.72264   6
   6  -3  -2 0.18619 0.98507   7
   6  -3  -2 -0.0514 1.10755   4
   6  -3  -2 -0.3777 0.31418   6
   6  -3  -2 -0.5056 0.39718   2
   6  -3  -2 -0.0698 1.36531   1
   6  -3  -2 -0.2267 0.41132   3
   6  -3  -2 -1.2711 0.61527   8
   6  -3  -2 -0.2977 0.56611   5
  -6   3   2 0.25727 0.36806   6
  -6   3   2 -0.2639 0.46386   8
  -6   3   2 0.58029 0.45900   2
  -6   3   2 0.31721 0.39347   9
  -6   3   2 -0.2471 0.50721   4
  -6   3   2 -0.1617 0.87490   1
   5  -3  -2 124.519 4.05027   2
   5  -3  -2 119.783 4.04626   5
   5  -3  -2 128.191 4.56517   8
   5  -3  -2 126.013 3.71462   6
   5  -3  -2 118.361 5.48176   4
   5  -3  -2 122.950 5.01932   7
   5  -3  -2 124.424 5.76360   1
   5  -3  -2 119.236 3.78753   3
  -5   3   2 117.744 3.85945   2
  -5   3   2 122.230 4.96237   1
  -5   3   2 119.117 3.64867   9
  -5   3   2 119.707 4.80842   4
  -5   3   2 118.917 4.01926   8
   4  -3  -2 0.74963 0.76990   4
   4  -3  -2 0.63261 0.47833   3
   4  -3  -2 -0.2365 0.27823   6
   4  -3  -2 -0.0970 0.49899   8
   4  -3  -2 0.26317 0.40163   9
   4  -3  -2 0.30719 0.86232   1
   4  -3  -2 0.11844 0.42138   2
   4  -3  -2 0.47258 0.78495   7
   4  -3  -2 0.43546 0.54529   5
  -4   3   2 0.39396 0.33583   9
  -4   3   2 -0.0706 0.28083   2
  -4   3   2 -0.2613 0.44154   4
  -4   3   2 -0.1151 0.32365   8
   3  -3  -2 574.028 12.6521   4
   3  -3  -2 572.197 10.6738   6
   3  -3  -2 580.019 10.7711   5
   3  -3  -2 574.209 11.7767   7
   3  -3  -2 569.823 12.7616   1
   3  -3  -2 560.191 11.1300   2
   3  -3  -2 572.075 11.4205   8
   3  -3  -2 574.179 10.6025   3
   3  -3  -2 567.575 10.8330   9
  -3   3   2 582.012 10.8474   9
  -3   3   2 585.340 10.7447   9
   2  -3  -2 0.26425 0.37152   9
   2  -3  -2 0.13593 0.32839   5
   2  -3  -2 0.18075 0.42575   8
   2  -3  -2 -0.0110 0.41949   4
   2  -3  -2 -0.2254 0.39263   7
   2  -3  -2 0.07747 0.35122   2
   2  -3  -2 0.26217 0.55593   1
   2  -3  -2 -0.0089 0.27406   3
   2  -3  -2 -0.0967 0.26669   6
  -2   3   2 -0.2188 0.28975   9
  -2   3   2 0.17095 0.25182   3
  -2   3   2 0.22791 0.29564   9
   1  -3  -2 98.9274 2.58958   3
   1  -3  -2 96.7421 2.97968   8
   1  -3  -2 96.7221 3.22886   1
   1  -3  -2 99.8636 3.06672   2
   1  -3  -2 100.363 2.52904   5
   1  -3  -2 96.1878 3.39718   4
   1  -3  -2 96.2132 2.83321   9
   1  -3  -2 93.2194 2.72380   7
   1  -3  -2 94.2090 2.70569   6
  -1   3   2 95.4328 2.72430   9
  -1   3   2 94.0213 2.78811   9
  -1   3   2 93.0488 2.48753   3
  -1   3   2 95.2274 2.37808   5
  -1   3   2 94.7106 2.62360   6
   0  -3  -2 0.15618 0.32237   7
   0  -3  -2 -0.9279 0.40801   8
   0  -3  -2 -0.6788 0.46575   4
   0  -3  -2 0.05722 0.29601   6
   0  -3  -2 -0.2075 0.35006   1
   0  -3  -2 -0.4067 0.35116   2
   0  -3  -2 -0.4235 0.21772   9
   0  -3  -2 0.23807 0.30695   3
   0   3   2 -0.1273 0.22975   3
   0   3   2 0.35928 0.24778   9
   0   3   2 -0.2321 0.22626   6
   0   3   2 0.02535 0.23190   5
   0   3   2 -0.5049 0.16415   7
   0   3   2 -0.5480 0.29799   9
  -1  -3  -2 0.77649 0.54574   1
  -1  -3  -2 0.93243 0.85895   4
  -1  -3  -2 1.48212 0.57204   8
  -1  -3  -2 1.76679 0.47105   9
  -1  -3  -2 -0.0365 0.42406   2
  -1  -3  -2 1.39398 0.42803   6
   1   3   2 1.74233 0.39791   3
   1   3   2 1.87582 0.45583   5
   1   3   2 1.36203 0.38954   6
   1   3   2 1.71055 0.29319   7
   1   3   2 1.41673 0.48782   9
  -2  -3  -2 -0.8899 0.29534   9
  -2  -3  -2 -0.5367 0.58940   8
  -2  -3  -2 1.04083 0.95549   4
  -2  -3  -2 0.61834 0.62179   1
  -2  -3  -2 -0.2282 0.23850   6
   2   3   2 -0.1267 0.22524   3
   2   3   2 -0.6340 0.32103   9
   2   3   2 0.21356 0.35930   5
   2   3   2 -0.2600 0.12624   6
   2   3   2 -0.1309 0.22415   7
  -3  -3  -2 313.945 6.45005   1
  -3  -3  -2 312.370 6.45309   8
  -3  -3  -2 321.407 7.22926   4
  -3  -3  -2 323.227 5.93668   9
  -3  -3  -2 328.589 6.10662   2
   3   3   2 324.826 5.91690   9
   3   3   2 328.224 6.27198   7
   3   3   2 322.313 6.17520   5
   3   3   2 321.774 5.94144   6
   3   3   2 316.686 6.14597   3
  -4  -3  -2 -0.2550 0.25889   2
  -4  -3  -2 -0.1092 0.21436   9
  -4  -3  -2 0.30744 0.48903   1
  -4  -3  -2 0.24914 0.59091   8
  -4  -3  -2 0.03489 0.75776   4
   4   3   2 0.00808 0.41474   5
   4   3   2 -0.1255 0.27221   9
   4   3   2 0.11434 0.42056   7
   4   3   2 0.17787 0.36803   3
   4   3   2 0.13672 0.23531   6
  -5  -3  -2 107.767 4.07075   4
  -5  -3  -2 112.777 2.50992   2
  -5  -3  -2 112.046 3.43157   8
  -5  -3  -2 110.234 3.78400   1
  -5  -3  -2 108.202 2.38223   9
   5   3   2 112.265 3.35422   5
   5   3   2 108.517 4.24247   1
   5   3   2 110.010 3.78535   7
   5   3   2 113.126 2.63401   6
   5   3   2 111.400 3.15891   3
   5   3   2 109.727 2.43610   9
  -6  -3  -2 -0.2444 0.67948   8
  -6  -3  -2 1.20571 1.02125   4
  -6  -3  -2 -0.0629 0.64902   1
  -6  -3  -2 0.05630 0.17663   9
  -6  -3  -2 0.14946 0.21796   2
   6   3   2 -0.0193 0.41250   5
   6   3   2 0.02406 0.29702   6
   6   3   2 -0.5289 0.59277   7
   6   3   2 -0.0561 0.16991   9
   6   3   2 -0.0297 0.46500   3
   6   3   2 0.16898 0.97011   1
  -7  -3  -2 6.39372 0.35740   9
  -7  -3  -2 6.26487 0.37575   2
  -7  -3  -2 7.70100 1.57134   1
  -7  -3  -2 8.74976 1.45694   8
  -7  -3  -2 6.62170 1.66920   4
   7   3   2 4.70145 1.07890   5
   7   3   2 5.89897 0.32982   9
   7   3   2 6.84375 1.50444   7
   7   3   2 6.82991 1.83809   1
   7   3   2 7.27717 0.77291   6
   7   3   2 5.55675 1.01517   3
  -8  -3  -2 0.68821 1.12454   4
  -8  -3  -2 0.80777 1.00134   8
  -8  -3  -2 -0.3180 0.59759   1
   8   3   2 -1.1170 0.75171   7
   8   3   2 0.20754 0.57340   3
   8   3   2 -0.8500 0.95156   1
   8   3   2 0.62229 0.47927   6
   8   3   2 -0.7462 0.57946   5
  -9  -3  -2 0.16830 0.98074   8
  -9  -3  -2 1.15204 1.17717   1
  -9  -3  -2 1.65538 1.45978   4
   9   3   2 0.69183 0.71891   5
   9   3   2 2.41149 2.04220   1
   9   3   2 0.18248 1.12442   7
   9   3   2 0.33412 0.65595   3
 -10  -3  -2 0.63144 1.07839   1
 -10  -3  -2 -1.1285 0.65833   4
 -10  -3  -2 -0.9700 0.88371   8
  10   3   2 -1.2389 1.74223   1
  10   3   2 0.02814 0.88095   5
  10   3   2 -0.0436 0.70272   3
  10   3   2 -0.4754 1.09062   7
 -11  -3  -2 2.14110 1.29403   8
 -11  -3  -2 2.71249 1.49618   1
 -11  -3  -2 0.70745 1.57012   4
  11   3   2 0.14312 1.31766   7
  11   3   2 1.14948 0.95136   5
  11   3   2 1.65992 0.90402   3
  11   3   2 1.41140 1.93278   1
 -12  -3  -2 -2.1186 1.52905   4
 -12  -3  -2 -0.3109 1.21996   1
  12   3   2 0.07946 0.74544   3
  12   3   2 -0.1103 0.64939   5
  12   3   2 -0.4739 1.27003   7
 -13  -3  -2 7.35464 2.32347   1
 -13  -3  -2 6.44771 2.96463   4
  13   3   2 5.40027 1.74503   3
  13   3   2 7.64804 2.72832   7
  13   3   2 7.98597 1.97135   5
 -14  -3  -2 0.58724 1.63512   1
 -14  -3  -2 -2.2617 2.24233   4
  14   3   2 -0.4387 1.81457   7
  14   3   2 1.22277 1.34533   5
 -15  -3  -2 -4.3870 2.55756   4
  11  -4  -2 -1.0138 0.92931   5
  11  -4  -2 -3.2598 2.29893   1
  11  -4  -2 -0.3711 1.64595   7
 -11   4   2 1.14366 1.06374   1
 -11   4   2 -0.5600 1.25267   4
 -11   4   2 4.02058 1.08088   7
  10  -4  -2 0.11961 0.96072   5
  10  -4  -2 -0.8130 1.52245   7
  10  -4  -2 0.32993 1.81578   1
 -10   4   2 3.09165 0.95635   7
 -10   4   2 1.66927 1.53328   4
 -10   4   2 1.24452 1.03589   1
   9  -4  -2 -1.6343 1.03311   1
   9  -4  -2 -0.6788 1.30679   7
   9  -4  -2 -1.6645 1.37459   4
   9  -4  -2 0.17799 0.85688   5
  -9   4   2 -0.0628 0.72774   8
  -9   4   2 0.87085 0.90996   1
  -9   4   2 -0.6440 0.88285   4
   8  -4  -2 3.78156 2.10804   4
   8  -4  -2 4.21515 2.57182   1
   8  -4  -2 3.65282 1.29031   5
   8  -4  -2 1.13573 1.41081   7
  -8   4   2 6.16581 1.51359   8
  -8   4   2 5.29485 1.81205   1
  -8   4   2 3.93789 1.56697   4
   7  -4  -2 -0.3510 1.14576   4
   7  -4  -2 0.71264 0.56887   3
   7  -4  -2 0.16840 1.65703   1
   7  -4  -2 0.30761 1.14487   7
   7  -4  -2 -0.0675 0.88267   8
   7  -4  -2 -0.5270 0.64527   5
   7  -4  -2 0.31527 0.67271   2
  -7   4   2 -0.1026 0.46906   2
  -7   4   2 -0.2321 0.64255   1
  -7   4   2 -0.6583 0.65606   4
  -7   4   2 0.74721 0.70194   8
  -7   4   2 0.50590 0.56504   9
  -7   4   2 0.06389 0.50343   6
   6  -4  -2 0.66400 0.73857   5
   6  -4  -2 0.69368 0.59396   3
   6  -4  -2 0.15757 1.19438   1
   6  -4  -2 0.49861 0.92744   8
   6  -4  -2 0.65700 0.54220   6
   6  -4  -2 -1.0240 0.91268   4
   6  -4  -2 0.82305 1.18704   7
   6  -4  -2 0.13611 0.61652   2
  -6   4   2 0.14383 0.53450   9
  -6   4   2 0.02030 0.39991   2
  -6   4   2 0.07854 0.54828   8
  -6   4   2 0.03454 0.45416   6
  -6   4   2 -0.1387 0.65450   4
  -6   4   2 -0.2578 0.62452   1
   5  -4  -2 -0.6188 0.60001   8
   5  -4  -2 0.56083 1.04769   4
   5  -4  -2 -0.1940 0.50509   5
   5  -4  -2 0.01401 0.86188   7
   5  -4  -2 0.41954 0.94306   1
   5  -4  -2 -0.2486 0.55619   2
   5  -4  -2 0.43870 0.49324   3
   5  -4  -2 0.31178 0.47856   6
  -5   4   2 -0.2667 0.38775   8
  -5   4   2 0.15497 0.66853   4
  -5   4   2 0.16952 0.43320   2
  -5   4   2 0.37366 0.44197   9
  -5   4   2 0.31420 0.44716   6
   4  -4  -2 1.92016 1.31381   1
   4  -4  -2 2.80598 0.71572   3
   4  -4  -2 3.02975 0.90375   2
   4  -4  -2 2.93188 0.81506   9
   4  -4  -2 3.26760 1.31330   4
   4  -4  -2 1.37271 0.56948   6
   4  -4  -2 2.20763 0.75279   5
   4  -4  -2 1.65989 1.04160   7
   4  -4  -2 3.09968 1.03080   8
  -4   4   2 1.66711 0.67503   2
  -4   4   2 1.82971 0.53494   3
  -4   4   2 3.00101 0.70712   6
  -4   4   2 3.08916 0.76390   9
  -4   4   2 2.79745 0.85412   8
   3  -4  -2 -0.1574 0.56078   7
   3  -4  -2 -0.6022 0.30371   9
   3  -4  -2 0.31416 0.80593   1
   3  -4  -2 -0.0378 0.38843   5
   3  -4  -2 0.28691 0.52080   2
   3  -4  -2 -0.0718 0.31710   3
   3  -4  -2 0.09772 0.55794   8
   3  -4  -2 -0.3079 0.63227   4
   3  -4  -2 0.59023 0.46704   6
  -3   4   2 0.31001 0.38495   2
  -3   4   2 0.49960 0.36914   6
  -3   4   2 -0.1392 0.29200   3
  -3   4   2 -0.2038 0.31114   9
   2  -4  -2 1.05472 0.48040   5
   2  -4  -2 0.34252 0.68572   1
   2  -4  -2 0.63983 0.57062   8
   2  -4  -2 0.50743 0.40915   6
   2  -4  -2 1.18367 0.77459   4
   2  -4  -2 0.39406 0.45327   9
   2  -4  -2 0.97418 0.60021   2
   2  -4  -2 0.14334 0.37397   3
   2  -4  -2 0.69620 0.53962   7
  -2   4   2 1.39585 0.49162   6
  -2   4   2 2.33735 0.51321   5
  -2   4   2 2.78809 0.76174   2
  -2   4   2 1.89551 0.52083   3
  -2   4   2 2.70429 0.69792   9
   1  -4  -2 -0.0285 0.32694   8
   1  -4  -2 0.45491 0.33969   5
   1  -4  -2 -0.0960 0.35361   9
   1  -4  -2 0.38658 0.37239   6
   1  -4  -2 -0.2010 0.38032   2
   1  -4  -2 -0.3579 0.24919   3
   1  -4  -2 0.15770 0.39035   7
   1  -4  -2 0.21318 0.53028   1
   1  -4  -2 0.15846 0.42401   4
  -1   4   2 0.06580 0.29052   6
  -1   4   2 -0.0104 0.30081   9
  -1   4   2 -0.0815 0.24962   3
  -1   4   2 0.16622 0.25245   5
  -1   4   2 0.06505 0.33776   9
   0  -4  -2 61.9322 2.84900   4
   0  -4  -2 66.3494 2.51123   2
   0  -4  -2 65.3018 1.85362   7
   0  -4  -2 66.4691 2.23188   6
   0  -4  -2 63.3843 2.34802   9
   0  -4  -2 62.8302 2.51544   8
   0  -4  -2 62.1352 2.48471   1
   0   4   2 64.7010 2.26572   9
   0   4   2 66.0833 1.78663   5
   0   4   2 59.9519 2.12621   6
   0   4   2 65.1435 2.00938   3
  -1  -4  -2 0.23613 0.41842   2
  -1  -4  -2 -0.2173 0.26686   6
  -1  -4  -2 -0.3434 0.34174   8
  -1  -4  -2 0.35693 0.70992   4
  -1  -4  -2 0.38064 0.36701   9
  -1  -4  -2 -0.1055 0.41130   1
   1   4   2 0.10926 0.22449   3
   1   4   2 -0.1332 0.09903   7
   1   4   2 0.06361 0.26701   6
   1   4   2 0.33664 0.29477   9
   1   4   2 0.61842 0.22063   9
   1   4   2 -0.3073 0.25121   5
   1   4   2 0.18016 0.11851   7
  -2  -4  -2 -0.8350 0.79577   4
  -2  -4  -2 -0.0823 0.72212   1
  -2  -4  -2 -0.4011 0.19185   2
  -2  -4  -2 -0.1904 0.51669   8
  -2  -4  -2 -0.2172 0.31676   9
   2   4   2 -0.3100 0.25696   9
   2   4   2 0.19772 0.35377   3
   2   4   2 -0.3495 0.22248   6
   2   4   2 -0.1518 0.28277   5
   2   4   2 -0.1876 0.23534   9
  -3  -4  -2 -0.4921 0.27911   2
  -3  -4  -2 0.78304 0.97977   4
  -3  -4  -2 -0.0768 0.27838   9
  -3  -4  -2 -0.2123 0.49638   8
  -3  -4  -2 -0.0369 0.61360   1
   3   4   2 0.07591 0.36323   3
   3   4   2 -0.0686 0.23231   6
   3   4   2 0.05287 0.34671   5
   3   4   2 -0.1150 0.18956   9
   3   4   2 -0.1353 0.28351   9
   3   4   2 0.37726 0.29508   7
  -4  -4  -2 4.84594 0.96758   1
  -4  -4  -2 2.26552 0.54563   2
  -4  -4  -2 2.34469 0.46797   9
  -4  -4  -2 4.82269 1.32896   4
  -4  -4  -2 3.63404 0.87112   8
   4   4   2 3.14961 0.70738   7
   4   4   2 2.97186 0.46328   9
   4   4   2 2.67544 0.49364   9
   4   4   2 1.65696 0.54124   3
   4   4   2 3.16598 0.66389   5
   4   4   2 2.73325 0.52133   6
  -5  -4  -2 0.19353 0.23856   9
  -5  -4  -2 -0.0112 0.25631   2
  -5  -4  -2 0.36250 0.77572   4
  -5  -4  -2 0.25579 0.73272   8
  -5  -4  -2 -0.0828 0.55958   1
   5   4   2 0.11510 0.32023   6
   5   4   2 -0.0498 0.32255   5
   5   4   2 -0.2109 0.24935   9
   5   4   2 -0.5906 0.42957   7
   5   4   2 0.12824 0.19108   9
   5   4   2 -0.6432 0.36365   3
  -6  -4  -2 4.38798 1.20144   1
  -6  -4  -2 3.50073 1.21540   4
  -6  -4  -2 3.91175 1.13135   8
  -6  -4  -2 2.64270 0.38557   9
  -6  -4  -2 3.28445 0.47530   2
   6   4   2 3.60808 0.41710   9
   6   4   2 1.13154 0.62709   3
   6   4   2 4.72125 0.93872   5
   6   4   2 2.77468 0.59923   6
   6   4   2 1.77635 0.89348   7
   6   4   2 3.37037 0.49112   9
  -7  -4  -2 0.22734 0.13977   9
  -7  -4  -2 0.13209 0.14753   2
  -7  -4  -2 -0.2090 0.98498   8
  -7  -4  -2 0.03824 0.77668   1
  -7  -4  -2 -0.3644 1.07718   4
   7   4   2 -0.2851 0.53646   3
   7   4   2 0.01675 0.11794   9
   7   4   2 -0.2784 0.14073   9
   7   4   2 -0.3190 0.69624   7
   7   4   2 -0.5644 0.33168   6
   7   4   2 -0.0328 0.46830   5
  -8  -4  -2 64.0484 4.05282   4
  -8  -4  -2 66.6133 3.11538   8
  -8  -4  -2 63.4947 3.70055   1
   8   4   2 66.0360 3.21341   5
   8   4   2 60.7571 2.83591   3
   8   4   2 68.0080 3.78830   7
   8   4   2 64.1511 2.23947   6
  -9  -4  -2 0.16376 1.51862   4
  -9  -4  -2 0.20970 1.00407   8
  -9  -4  -2 -0.3924 0.94522   1
   9   4   2 -0.3121 0.60687   3
   9   4   2 -0.3464 0.57802   5
   9   4   2 -0.4981 0.99043   7
 -10  -4  -2 13.0253 2.71208   4
 -10  -4  -2 12.5622 2.08978   8
 -10  -4  -2 12.5813 2.57126   1
  10   4   2 11.5315 1.73061   3
  10   4   2 8.47543 1.72707   5
  10   4   2 15.1099 2.82787   7
 -11  -4  -2 -1.4373 0.85070   1
 -11  -4  -2 0.89682 1.33664   4
 -11  -4  -2 -1.1265 1.19062   8
  11   4   2 0.32263 0.75827   3
  11   4   2 0.32962 1.22986   7
  11   4   2 0.50775 0.96354   5
 -12  -4  -2 0.51281 1.42550   1
 -12  -4  -2 -1.4114 1.84271   4
  12   4   2 0.33644 1.50566   7
  12   4   2 0.96930 1.08081   5
  12   4   2 1.48909 1.07327   3
 -13  -4  -2 0.91859 1.35250   1
 -13  -4  -2 -1.9783 2.14105   4
  13   4   2 -0.2574 0.79114   3
  13   4   2 0.07112 1.54125   7
  13   4   2 0.12318 1.02611   5
 -14  -4  -2 -3.1452 2.54120   4
 -14  -4  -2 2.40574 2.11048   1
  14   4   2 0.10437 0.87684   3
  14   4   2 -0.6994 1.85934   7
  14   4   2 -0.4891 1.05123   5
 -15  -4  -2 6.09175 1.37922   7
 -15  -4  -2 -5.8826 2.53229   4
 -15  -4  -2 0.02992 1.77332   1
  15   4   2 -1.5244 1.84050   7
  15   4   2 -0.8123 1.15551   5
  11  -5  -2 -4.1631 2.33741   1
  11  -5  -2 -1.0252 2.08841   7
 -11   5   2 2.13182 1.56850   1
 -11   5   2 0.43313 1.61901   4
  10  -5  -2 -0.5904 2.36072   1
  10  -5  -2 -1.9312 1.52431   7
 -10   5   2 -0.3589 1.07596   4
 -10   5   2 2.15260 1.37821   1
 -10   5   2 5.62192 1.25036   7
   9  -5  -2 2.54101 1.92620   7
   9  -5  -2 3.95637 2.46367   4
   9  -5  -2 0.70364 1.73990   1
   9  -5  -2 3.75968 1.34548   5
  -9   5   2 3.79992 1.54609   8
  -9   5   2 5.45331 2.04554   4
  -9   5   2 4.39774 1.67890   1
   8  -5  -2 -1.1676 1.64454   1
   8  -5  -2 -0.1676 0.75220   5
   8  -5  -2 -0.9869 1.17124   7
   8  -5  -2 0.60096 1.57638   4
  -8   5   2 -0.2011 0.67857   8
  -8   5   2 1.64573 1.08084   1
  -8   5   2 0.11320 0.97768   4
   7  -5  -2 0.40044 1.16005   7
   7  -5  -2 2.49246 1.02517   5
   7  -5  -2 3.82016 1.49134   8
   7  -5  -2 3.56973 1.91967   1
   7  -5  -2 4.58115 2.23185   4
  -7   5   2 1.96128 0.84482   2
  -7   5   2 2.97946 1.33709   1
  -7   5   2 3.10986 1.39069   4
  -7   5   2 5.16456 1.39531   8
  -7   5   2 1.67199 0.74827   9
   6  -5  -2 -0.0328 0.89615   8
   6  -5  -2 -0.3035 0.75947   2
   6  -5  -2 -0.4802 1.02020   7
   6  -5  -2 0.61453 1.26370   4
   6  -5  -2 1.22862 0.72628   5
   6  -5  -2 -0.6215 0.45396   3
   6  -5  -2 -1.1780 1.01386   1
   6  -5  -2 -0.5800 0.42795   6
  -6   5   2 -0.2628 0.48236   8
  -6   5   2 -0.2256 0.37364   6
  -6   5   2 -0.0407 0.48227   2
  -6   5   2 0.44085 0.80355   4
  -6   5   2 -0.7017 0.37517   3
  -6   5   2 -0.1851 0.53482   9
   5  -5  -2 1.05421 1.12588   7
   5  -5  -2 2.70137 1.51163   4
   5  -5  -2 1.03803 0.54083   3
   5  -5  -2 1.59718 0.69817   5
   5  -5  -2 2.53523 0.99628   2
   5  -5  -2 3.48489 0.90966   6
   5  -5  -2 2.01630 1.08790   8
   5  -5  -2 2.53879 1.70016   1
  -5   5   2 1.54469 1.02622   4
  -5   5   2 2.34911 0.89191   2
  -5   5   2 3.09330 0.77491   3
  -5   5   2 2.43469 0.77938   9
  -5   5   2 1.88500 0.72550   6
  -5   5   2 2.21059 0.94223   8
   4  -5  -2 0.25344 0.43959   6
   4  -5  -2 0.06660 0.61094   2
   4  -5  -2 0.01326 0.71278   8
   4  -5  -2 -0.3552 0.48808   5
   4  -5  -2 0.40682 0.81622   7
   4  -5  -2 0.67574 1.10637   1
   4  -5  -2 0.15481 0.39765   3
   4  -5  -2 0.36043 0.96169   4
  -4   5   2 -0.0063 0.37316   3
  -4   5   2 -0.3824 0.36522   6
  -4   5   2 0.52298 0.51451   9
  -4   5   2 0.28123 0.46090   2
  -4   5   2 -0.1359 0.50319   8
   3  -5  -2 1.16006 0.59911   5
   3  -5  -2 0.09919 0.42522   3
   3  -5  -2 0.27834 0.59399   2
   3  -5  -2 1.48930 0.85926   7
   3  -5  -2 1.18981 0.64212   9
   3  -5  -2 0.67284 0.74002   8
   3  -5  -2 -0.1064 0.41310   6
   3  -5  -2 0.42053 0.91543   4
   3  -5  -2 0.68773 0.93828   1
  -3   5   2 0.35137 0.43478   9
  -3   5   2 0.62104 0.37600   5
  -3   5   2 0.42855 0.43619   6
  -3   5   2 0.92933 0.46736   3
  -3   5   2 0.94640 0.60846   2
   2  -5  -2 -0.1005 0.34221   3
   2  -5  -2 0.90832 0.62852   7
   2  -5  -2 0.84026 0.89995   1
   2  -5  -2 -0.2467 0.44833   2
   2  -5  -2 -0.2464 0.38141   5
   2  -5  -2 0.38598 0.63450   8
   2  -5  -2 0.11826 0.39649   6
   2  -5  -2 -0.1565 0.47626   9
   2  -5  -2 -0.0356 0.45620   4
  -2   5   2 0.51323 0.41884   9
  -2   5   2 0.36287 0.47185   2
  -2   5   2 0.12606 0.27209   3
  -2   5   2 -0.1937 0.24430   5
  -2   5   2 0.02169 0.34313   6
   1  -5  -2 1.26908 0.65190   9
   1  -5  -2 1.33988 0.48752   5
   1  -5  -2 1.77851 0.78259   8
   1  -5  -2 1.62864 0.57611   6
   1  -5  -2 0.14696 0.53104   2
   1  -5  -2 1.31205 0.83694   1
   1  -5  -2 2.13015 1.02483   4
   1  -5  -2 1.33887 0.60489   7
  -1   5   2 1.60031 0.54755   6
  -1   5   2 -0.0294 0.34903   3
  -1   5   2 1.02738 0.36993   5
  -1   5   2 0.52622 0.45580   9
  -1   5   2 1.73120 0.72526   2
   0  -5  -2 -0.4026 0.49139   8
   0  -5  -2 -0.3362 0.37747   9
   0  -5  -2 -0.0529 0.48838   4
   0  -5  -2 0.30537 0.39970   6
   0  -5  -2 -0.0968 0.49202   1
   0  -5  -2 -0.1047 0.31739   2
   0  -5  -2 0.06305 0.32087   7
   0   5   2 0.14412 0.31048   3
   0   5   2 0.13908 0.26649   5
   0   5   2 -0.0461 0.34064   6
   0   5   2 -0.4528 0.26822   2
   0   5   2 0.00494 0.36569   9
  -1  -5  -2 24.9174 1.48973   9
  -1  -5  -2 20.8538 1.82198   4
  -1  -5  -2 25.0866 1.64429   2
  -1  -5  -2 25.6609 1.65839   8
  -1  -5  -2 25.7118 1.66753   1
  -1  -5  -2 26.0380 0.77075   7
   1   5   2 28.0265 1.33964   3
   1   5   2 24.5611 1.02500   5
   1   5   2 24.3522 1.40213   6
   1   5   2 25.6931 1.44837   9
  -2  -5  -2 -0.0659 0.64528   1
  -2  -5  -2 0.35225 0.43107   2
  -2  -5  -2 0.17625 0.87212   4
  -2  -5  -2 -0.2894 0.47618   8
  -2  -5  -2 0.21254 0.39840   9
   2   5   2 0.47389 0.33877   5
   2   5   2 0.44101 0.38842   9
   2   5   2 0.03331 0.30509   9
   2   5   2 -0.1532 0.23362   3
   2   5   2 -0.1422 0.30413   6
  -3  -5  -2 40.3965 1.88739   2
  -3  -5  -2 40.4872 2.54193   4
  -3  -5  -2 43.6915 1.82356   9
  -3  -5  -2 40.0365 2.25545   1
  -3  -5  -2 37.8960 1.91543   8
  -3  -5  -2 41.8322 1.11033   7
   3   5   2 42.1488 1.72413   9
   3   5   2 40.4300 1.74493   6
   3   5   2 40.0931 1.74703   3
   3   5   2 41.6520 1.55662   5
  -4  -5  -2 -0.3387 0.16933   7
  -4  -5  -2 -0.4558 0.77692   1
  -4  -5  -2 -0.4856 0.22753   9
  -4  -5  -2 -0.4444 0.52945   8
  -4  -5  -2 0.48725 0.90504   4
  -4  -5  -2 -0.0909 0.33854   2
   4   5   2 0.08220 0.24457   9
   4   5   2 -0.3892 0.31904   5
   4   5   2 0.93600 0.39271   9
   4   5   2 -0.0038 0.42099   3
   4   5   2 -0.1019 0.32470   6
   4   5   2 0.15377 0.38983   7
  -5  -5  -2 17.3742 1.02784   9
  -5  -5  -2 16.5964 1.09235   2
  -5  -5  -2 16.3563 1.44139   8
  -5  -5  -2 16.0605 1.63905   1
  -5  -5  -2 14.9428 1.82664   4
   5   5   2 19.0530 1.38222   7
   5   5   2 18.7996 1.37797   3
   5   5   2 15.0412 1.19197   5
   5   5   2 16.5009 0.95330   9
   5   5   2 17.6379 1.01380   9
   5   5   2 18.6728 1.18363   6
  -6  -5  -2 -0.4972 0.78631   4
  -6  -5  -2 0.25039 0.33032   2
  -6  -5  -2 0.68880 0.76056   8
  -6  -5  -2 0.31321 0.26745   9
  -6  -5  -2 -0.5816 0.74439   1
   6   5   2 -0.2626 0.32838   6
   6   5   2 0.06457 0.28145   9
   6   5   2 0.41135 0.53304   5
   6   5   2 -0.3573 0.35552   3
   6   5   2 0.08848 0.20266   9
   6   5   2 -0.4753 0.59897   7
  -7  -5  -2 71.3279 4.15405   4
  -7  -5  -2 73.2209 3.03916   8
  -7  -5  -2 75.4488 3.77302   1
  -7  -5  -2 71.7846 1.93288   2
   7   5   2 72.0188 2.54044   6
   7   5   2 70.8049 1.87382   9
   7   5   2 69.0927 1.78684   9
   7   5   2 67.5527 3.32893   7
   7   5   2 68.8378 3.04697   5
   7   5   2 67.7291 1.84948   2
   7   5   2 72.1661 3.03499   3
  -8  -5  -2 -0.1666 1.42888   4
  -8  -5  -2 0.17216 1.05857   8
  -8  -5  -2 -1.6299 0.88251   1
   8   5   2 -0.3895 0.47544   6
   8   5   2 0.56603 0.76795   3
   8   5   2 -0.3598 0.62547   5
   8   5   2 0.53223 0.97710   7
  -9  -5  -2 11.0249 2.29501   1
  -9  -5  -2 11.9911 2.77120   4
  -9  -5  -2 9.84782 1.72600   8
   9   5   2 10.6488 2.17710   7
   9   5   2 9.20528 1.72042   5
   9   5   2 10.5581 1.63145   3
   9   5   2 9.67554 1.21394   6
 -10  -5  -2 -1.3018 1.09372   8
 -10  -5  -2 -0.7045 1.02930   1
 -10  -5  -2 -0.7552 1.56271   4
  10   5   2 -0.1247 1.11338   7
  10   5   2 0.65621 0.92036   5
  10   5   2 0.69512 0.80789   3
 -11  -5  -2 21.0980 3.80754   4
 -11  -5  -2 17.5111 2.33923   8
 -11  -5  -2 16.9034 3.23931   1
  11   5   2 10.7186 1.98739   5
  11   5   2 20.4295 3.27424   7
  11   5   2 14.2032 2.07280   3
 -12  -5  -2 0.16112 1.53137   1
 -12  -5  -2 -1.6532 1.91813   4
  12   5   2 0.47888 0.89337   3
  12   5   2 1.28458 1.00063   5
  12   5   2 0.17377 1.37724   7
 -13  -5  -2 -1.6668 1.61218   4
 -13  -5  -2 -0.2668 1.54757   1
  13   5   2 -0.5252 0.82980   3
  13   5   2 -0.7786 1.35630   7
  13   5   2 -0.6970 0.66303   5
 -14  -5  -2 -3.6143 2.45418   4
 -14  -5  -2 -0.2433 1.75161   1
  14   5   2 0.30784 0.85758   5
  14   5   2 -0.5233 1.79504   7
  14   5   2 1.59869 1.16490   3
 -15  -5  -2 6.43839 1.42018   7
 -15  -5  -2 -4.1965 3.02872   4
 -15  -5  -2 -0.7653 1.87057   1
  15   5   2 -1.0207 1.97370   7
  15   5   2 0.22319 1.21831   5
  15   5   2 0.69079 1.14829   3
  10  -6  -2 -0.7666 2.18614   4
  10  -6  -2 -2.7575 2.00133   1
  10  -6  -2 -0.4600 1.71663   7
 -10   6   2 -0.6588 1.26995   4
 -10   6   2 2.42380 1.29884   1
   9  -6  -2 -1.3460 1.46059   7
   9  -6  -2 1.44635 2.58113   1
   9  -6  -2 -0.2952 1.92410   4
  -9   6   2 2.65154 1.26186   1
  -9   6   2 0.64564 0.96882   4
  -9   6   2 -0.4661 1.10764   8
   8  -6  -2 5.97540 2.83373   1
   8  -6  -2 2.77380 1.86220   7
   8  -6  -2 3.30200 2.30176   4
  -8   6   2 1.95762 1.22741   8
  -8   6   2 6.81605 2.13306   4
  -8   6   2 4.56689 1.58185   1
   7  -6  -2 0.78465 1.85535   1
   7  -6  -2 0.64253 1.47136   4
   7  -6  -2 -0.7795 1.13043   7
   7  -6  -2 -0.2715 0.97505   8
  -7   6   2 0.28362 0.88021   4
  -7   6   2 2.28230 0.94801   1
  -7   6   2 -0.2412 0.58094   2
  -7   6   2 0.93878 0.83057   8
  -7   6   2 -0.8357 0.48304   9
   6  -6  -2 2.55356 0.96120   6
   6  -6  -2 2.97116 1.68434   1
   6  -6  -2 1.12955 0.89446   5
   6  -6  -2 3.65904 1.86746   4
   6  -6  -2 2.88401 1.51966   8
   6  -6  -2 0.56893 1.18491   7
   6  -6  -2 2.69338 1.15497   2
  -6   6   2 2.64602 0.88819   6
  -6   6   2 2.78824 0.95313   9
  -6   6   2 0.84360 0.96653   4
  -6   6   2 1.79237 0.93524   2
  -6   6   2 1.55498 0.89440   8
   5  -6  -2 -0.1066 0.65667   2
   5  -6  -2 0.12042 0.56049   5
   5  -6  -2 -0.6504 0.43126   6
   5  -6  -2 0.89320 1.01151   8
   5  -6  -2 0.24821 0.57545   3
   5  -6  -2 1.11341 1.50409   1
   5  -6  -2 -0.0016 0.90209   7
   5  -6  -2 -0.2485 1.12498   4
  -5   6   2 0.52676 0.73433   4
  -5   6   2 0.58880 0.47282   3
  -5   6   2 -0.6112 0.41418   9
  -5   6   2 0.32302 0.61709   8
  -5   6   2 0.14835 0.55574   2
  -5   6   2 -0.3472 0.43529   6
   4  -6  -2 0.29374 0.92273   7
   4  -6  -2 0.34120 0.61661   5
   4  -6  -2 0.48720 0.63046   6
   4  -6  -2 -0.6972 0.55688   2
   4  -6  -2 -0.2932 0.67072   4
   4  -6  -2 -0.6111 0.45296   3
   4  -6  -2 -0.3405 0.80570   8
   4  -6  -2 1.71140 1.42926   1
  -4   6   2 -0.1596 0.32243   9
  -4   6   2 -0.1123 0.50038   2
  -4   6   2 0.01161 0.36651   3
  -4   6   2 0.06521 0.42919   6
  -4   6   2 -0.3344 0.58805   8
  -4   6   2 0.55004 0.42357   5
   3  -6  -2 -0.7097 0.57201   4
   3  -6  -2 -0.0640 0.41128   6
   3  -6  -2 -0.5940 0.42098   5
   3  -6  -2 0.31270 0.50747   3
   3  -6  -2 -0.6297 0.39341   2
   3  -6  -2 0.72570 0.73566   7
   3  -6  -2 -0.1476 0.92623   1
   3  -6  -2 0.07586 0.74381   8
  -3   6   2 -0.3684 0.33535   5
  -3   6   2 0.03155 0.34701   3
  -3   6   2 -0.1220 0.39111   9
  -3   6   2 -0.2809 0.43193   2
  -3   6   2 -0.3054 0.35482   6
   2  -6  -2 40.3472 2.31561   7
   2  -6  -2 40.6998 2.16920   6
   2  -6  -2 36.3758 2.56209   8
   2  -6  -2 43.8068 1.83069   5
   2  -6  -2 41.4050 3.09358   1
   2  -6  -2 42.9902 2.57203   2
   2  -6  -2 39.2238 3.13662   4
  -2   6   2 41.3347 1.65885   5
  -2   6   2 37.4044 2.20305   9
  -2   6   2 40.5362 2.45150   2
  -2   6   2 43.1009 1.87593   3
  -2   6   2 44.2945 2.22070   6
   1  -6  -2 0.29774 0.54775   8
   1  -6  -2 0.19490 0.46911   6
   1  -6  -2 -0.7205 0.47443   2
   1  -6  -2 0.13142 0.47168   7
   1  -6  -2 -0.0790 0.75618   1
   1  -6  -2 0.16870 0.40552   9
   1  -6  -2 0.29861 0.82794   4
  -1   6   2 -0.1749 0.36833   3
  -1   6   2 -0.3713 0.20788   9
  -1   6   2 -0.1014 0.28289   5
  -1   6   2 -0.1164 0.39262   6
  -1   6   2 -0.6112 0.37131   2
   0  -6  -2 157.133 4.79227   9
   0  -6  -2 165.883 5.23527   8
   0  -6  -2 163.288 5.14437   2
   0  -6  -2 168.158 5.48011   1
   0  -6  -2 161.281 6.00017   4
   0  -6  -2 171.088 3.96431   7
   0   6   2 167.628 3.55570   5
   0   6   2 161.236 4.55732   6
   0   6   2 161.819 4.69437   9
   0   6   2 166.426 4.10282   3
   0   6   2 173.553 5.08580   2
  -1  -6  -2 -0.1280 0.69513   1
  -1  -6  -2 0.02878 0.52789   2
  -1  -6  -2 -0.0618 0.56934   8
  -1  -6  -2 -0.0694 0.34966   9
  -1  -6  -2 0.04802 0.22427   7
  -1  -6  -2 0.72364 0.94352   4
   1   6   2 -0.1672 0.40011   2
   1   6   2 -0.1117 0.33561   3
   1   6   2 -0.0233 0.29156   5
   1   6   2 -0.0460 0.23526   9
   1   6   2 0.03654 0.39688   6
  -2  -6  -2 159.737 4.80362   2
  -2  -6  -2 170.932 5.88128   4
  -2  -6  -2 168.490 4.96444   8
  -2  -6  -2 160.497 4.55196   9
  -2  -6  -2 163.068 5.05292   1
   2   6   2 166.997 4.49177   6
   2   6   2 160.297 4.42294   9
   2   6   2 170.544 4.18468   3
   2   6   2 167.788 4.75786   2
   2   6   2 156.604 3.42191   5
  -3  -6  -2 -0.1293 0.93624   1
  -3  -6  -2 -0.1088 0.15244   7
  -3  -6  -2 0.39873 0.47428   2
  -3  -6  -2 0.27671 0.45471   9
  -3  -6  -2 -0.3527 1.05646   4
  -3  -6  -2 -0.0265 0.65986   8
   3   6   2 -0.0332 0.30923   6
   3   6   2 0.11033 0.37152   3
   3   6   2 0.09362 0.31073   9
   3   6   2 0.23689 0.41581   2
   3   6   2 -0.1810 0.33374   5
  -4  -6  -2 255.550 7.09942   1
  -4  -6  -2 259.681 6.11812   2
  -4  -6  -2 249.414 5.77111   9
  -4  -6  -2 255.068 6.30188   8
  -4  -6  -2 246.790 7.57385   4
  -4  -6  -2 257.231 4.86461   7
   4   6   2 240.419 5.34613   5
   4   6   2 258.467 5.77872   9
   4   6   2 255.633 5.89724   6
   4   6   2 252.454 5.94792   2
   4   6   2 251.841 5.84787   3
   4   6   2 255.795 5.69627   9
  -5  -6  -2 -0.0680 1.43736   4
  -5  -6  -2 -0.2883 0.31677   9
  -5  -6  -2 -0.0341 0.26549   7
  -5  -6  -2 1.00008 1.19058   1
  -5  -6  -2 -0.5221 0.58539   8
  -5  -6  -2 -0.1133 0.32929   2
   5   6   2 0.22759 0.16458   9
   5   6   2 -0.5884 0.46195   7
   5   6   2 -0.3124 0.36533   5
   5   6   2 -0.0714 0.37011   6
   5   6   2 -0.0079 0.28214   9
   5   6   2 0.01161 0.26864   2
   5   6   2 0.88059 0.57750   3
  -6  -6  -2 16.7472 2.66231   4
  -6  -6  -2 17.7348 1.60702   8
  -6  -6  -2 17.0360 1.18545   2
  -6  -6  -2 16.4028 1.19287   7
  -6  -6  -2 19.8516 2.17711   1
  -6  -6  -2 16.5082 1.10978   9
   6   6   2 17.5143 1.12755   2
   6   6   2 16.5995 1.51217   7
   6   6   2 18.1423 1.35463   6
   6   6   2 18.3125 1.53771   3
   6   6   2 18.8802 1.11835   9
   6   6   2 17.7316 1.06189   9
   6   6   2 17.3432 1.38204   5
  -7  -6  -2 -0.0899 1.12349   1
  -7  -6  -2 -0.1320 0.39253   7
  -7  -6  -2 -0.3911 1.16655   4
  -7  -6  -2 -0.1328 0.93651   8
  -7  -6  -2 -0.4401 0.29592   2
   7   6   2 0.55921 0.72692   3
   7   6   2 0.11366 0.25839   2
   7   6   2 0.06413 0.58340   5
   7   6   2 0.73040 0.78566   7
   7   6   2 -0.1598 0.19525   9
   7   6   2 0.17596 0.36015   9
   7   6   2 0.74401 0.53968   6
  -8  -6  -2 13.6019 2.84837   4
  -8  -6  -2 13.1426 2.51994   1
  -8  -6  -2 10.8750 1.66497   8
   8   6   2 14.7447 2.25542   7
   8   6   2 13.0312 1.78877   5
   8   6   2 12.8249 1.44806   6
   8   6   2 15.8082 1.93072   3
  -9  -6  -2 -0.6975 0.86753   8
  -9  -6  -2 0.69590 1.88688   4
  -9  -6  -2 0.17087 1.33613   1
   9   6   2 -0.4069 0.67848   3
   9   6   2 -0.3875 0.67042   5
   9   6   2 0.53418 0.67065   6
   9   6   2 -0.5404 1.03071   7
 -10  -6  -2 3.06538 2.28669   4
 -10  -6  -2 3.75388 1.84833   1
 -10  -6  -2 3.90083 1.32660   8
  10   6   2 6.14187 1.50762   5
  10   6   2 3.59910 1.58655   7
  10   6   2 3.54590 1.24109   3
 -11  -6  -2 -0.6476 1.81447   4
 -11  -6  -2 -1.3469 1.17706   1
 -11  -6  -2 1.25913 0.70750   7
  11   6   2 -1.4795 0.63273   3
  11   6   2 -0.6033 1.08549   7
  11   6   2 -0.6141 0.78631   5
 -12  -6  -2 -1.3709 1.50022   4
 -12  -6  -2 3.58579 1.11278   7
 -12  -6  -2 0.08690 1.56086   1
  12   6   2 0.19335 0.87468   3
  12   6   2 -1.7044 1.16382   7
  12   6   2 1.28074 1.10302   5
 -13  -6  -2 2.67980 0.92015   7
 -13  -6  -2 -2.7682 2.26135   4
 -13  -6  -2 0.63266 1.79385   1
  13   6   2 -0.2235 0.96635   5
  13   6   2 -1.9524 1.26346   7
  13   6   2 -0.8308 0.71840   3
 -14  -6  -2 4.06087 1.10885   7
 -14  -6  -2 -4.5349 2.57683   4
 -14  -6  -2 1.71917 2.11940   1
  14   6   2 -1.4942 1.62257   7
  14   6   2 0.87274 1.08766   3
  14   6   2 0.66372 1.21785   5
 -15  -6  -2 -7.5558 2.77495   4
 -15  -6  -2 -0.2072 1.44100   1
  15   6   2 0.64189 2.11795   7
  15   6   2 1.43772 1.27947   3
  15   6   2 0.75865 1.46150   5
   9  -7  -2 0.52515 1.78640   7
   9  -7  -2 -0.7735 2.51621   1
   9  -7  -2 2.99964 2.65834   4
  -9   7   2 4.09572 1.16186   1
  -9   7   2 1.83802 1.71836   4
  -9   7   2 -1.0041 0.98426   8
   8  -7  -2 -0.5690 0.99981   4
   8  -7  -2 -0.9913 1.86672   1
   8  -7  -2 -1.8179 1.37613   7
  -8   7   2 4.02763 1.23236   1
  -8   7   2 -0.4931 0.79244   8
  -8   7   2 1.35587 1.19030   4
[truncated: 1,317,976 more chars]
