# Supplementary material for: Synthesis, spectroscopic and Hirshfeld surface analysis and fluorescence studies of (2E,2′E)-3,3′-(1,4-phenyl­ene)bis­[1-(4-hy­droxy­phen­yl)prop-2-en-1-one] N,N-di­methyl­formamide disolvate
Source: Acta Crystallogr E Crystallogr Commun. 2018 May 22;74(Pt 6):835–9. doi: 10.1107/S2056989018007429 (PMC6002815; doi:10.1107/S2056989018007429)
Supplement: Supplementary file 2 [file e-74-00835-Isup2.hkl]

#
# h,k,l, Fc-squared, Fo-squared, sigma(Fo-squared), status flag
#
data_I
_shelx_title ' mo_trpc11_0m in P-1 (RT)'
_shelx_refln_list_code          4
_shelx_F_calc_maximum      146.39
_exptl_crystal_F_000       274.00
_reflns_d_resolution_high  0.7697

loop_
 _space_group_symop_operation_xyz
 'x, y, z'
 '-x, -y, -z'

_cell_length_a     6.0569
_cell_length_b     9.5801
_cell_length_c    11.9941
_cell_angle_alpha  72.867
_cell_angle_beta   84.649
_cell_angle_gamma  86.710

_shelx_F_squared_multiplier     1.000

loop_
 _refln_index_h
 _refln_index_k
 _refln_index_l
 _refln_F_squared_calc
 _refln_F_squared_meas
 _refln_F_squared_sigma
 _refln_observed_status
   1   0   0        473.31        432.55         2.17 o
   2   0   0        518.61        504.29         2.82 o
   3   0   0        137.19        138.73         1.28 o
   4   0   0          1.67          0.49         0.26 o
   5   0   0          0.81          0.20         0.40 o
   6   0   0          0.53          0.70         0.66 o
   7   0   0         10.56          8.98         1.22 o
  -7   1   0          1.17          1.88         1.29 o
  -6   1   0          5.54          4.00         0.84 o
  -5   1   0          3.04          1.57         0.43 o
  -4   1   0        168.69        156.38         1.82 o
  -3   1   0          2.92          3.34         0.31 o
  -2   1   0        189.42        184.32         1.58 o
  -1   1   0        107.15        110.64         0.79 o
   0   1   0          3.39          8.80         0.15 o
   1   1   0       2383.36       2387.66        11.04 o
   2   1   0         31.28         29.74         0.55 o
   3   1   0        107.28        108.88         1.37 o
   4   1   0         22.34         19.42         0.84 o
   5   1   0         85.23         76.55         1.76 o
   6   1   0          6.28          6.79         0.87 o
   7   1   0          0.97          1.48         0.95 o
  -7   2   0          9.54         10.52         1.75 o
  -6   2   0          0.00         -0.36         0.83 o
  -5   2   0         24.40         28.86         1.27 o
  -4   2   0         38.08         46.43         1.08 o
  -3   2   0         21.73         17.39         0.59 o
  -2   2   0         30.44         29.55         0.51 o
  -1   2   0        158.40        143.35         2.88 o
   0   2   0        270.04        294.07         1.68 o
   1   2   0         59.73         52.24         0.65 o
   2   2   0         48.65         48.02         0.99 o
   3   2   0         26.24         32.08         0.65 o
   4   2   0          3.14          3.96         0.38 o
   5   2   0        795.57        762.54         7.22 o
   6   2   0         64.21         60.28         2.04 o
   7   2   0          3.97          2.21         1.23 o
  -7   3   0          1.73          0.52         1.03 o
  -6   3   0         24.06         31.12         2.21 o
  -5   3   0         24.33         26.36         1.60 o
  -4   3   0         17.31         28.45         0.88 o
  -3   3   0         27.48         27.65         0.68 o
  -2   3   0        155.88        156.08         1.35 o
  -1   3   0         91.60        104.42         5.75 o
   0   3   0         87.76         85.69         0.89 o
   1   3   0       1805.26       1796.24         8.90 o
   2   3   0       1181.76       1253.85         7.96 o
   3   3   0         11.07         21.10         2.23 o
   4   3   0         44.92         38.32         1.25 o
   5   3   0        127.36        119.55         2.53 o
   6   3   0         13.38         10.74         1.24 o
   7   3   0          1.50          1.15         1.08 o
  -7   4   0          1.05         -0.18         1.08 o
  -6   4   0         30.54         30.97         2.40 o
  -5   4   0          9.44          9.61         1.19 o
  -4   4   0          0.56         -0.12         0.54 o
  -3   4   0          2.66          2.46         0.37 o
  -2   4   0         39.62         40.84         1.14 o
  -1   4   0        240.49        232.71         2.68 o
   0   4   0        217.01        202.31         1.66 o
   1   4   0          0.48          1.20         0.20 o
   2   4   0         38.16         32.75         0.83 o
   3   4   0         44.33         44.12         1.16 o
   4   4   0         19.32         18.31         1.10 o
   5   4   0          3.94          3.31         0.84 o
   6   4   0          0.07         -0.37         0.63 o
   7   4   0          0.03          0.88         0.96 o
  -7   5   0          0.64          0.76         1.40 o
  -6   5   0          0.82          0.20         1.09 o
  -5   5   0         17.71         17.86         1.57 o
  -4   5   0         11.54         11.24         1.24 o
  -3   5   0          1.75          1.26         0.59 o
  -2   5   0         88.68        106.90         2.03 o
  -1   5   0        383.08        394.90         2.76 o
   0   5   0         21.18         22.21         0.67 o
   1   5   0         49.49         51.10         0.97 o
   2   5   0         16.80         16.71         0.74 o
   3   5   0         90.77         86.22         2.25 o
   4   5   0          2.57          3.27         0.81 o
   5   5   0          5.06          7.69         1.03 o
   6   5   0         36.68         41.43         2.64 o
   7   5   0         20.86         25.00         2.33 o
  -6   6   0          0.00         -0.23         1.22 o
  -5   6   0         10.99          8.04         1.36 o
  -4   6   0         23.50         24.61         1.81 o
  -3   6   0          5.69          5.18         0.90 o
  -2   6   0         33.80         33.61         1.42 o
  -1   6   0          3.36          3.74         0.39 o
   0   6   0        114.93        124.70         1.47 o
   1   6   0          9.96         12.06         0.92 o
   2   6   0          3.82          9.23         0.71 o
   3   6   0          0.26         -0.61         0.57 o
   4   6   0        127.94        109.97         2.57 o
   5   6   0          9.52         10.48         1.54 o
   6   6   0          1.77          2.80         1.55 o
  -6   7   0          0.67          1.41         1.88 o
  -5   7   0         41.30         39.59         2.57 o
  -4   7   0         68.95         71.74         3.14 o
  -3   7   0          0.00         -0.96         0.63 o
  -2   7   0          2.79          3.20         0.73 o
  -1   7   0         19.95         22.76         1.33 o
   0   7   0         24.64         27.00         1.04 o
   1   7   0          7.63          6.01         0.68 o
   2   7   0          0.07         -0.38         0.55 o
   3   7   0         82.62         73.84         2.11 o
   4   7   0          6.25          5.82         0.93 o
   5   7   0          8.20          4.59         1.59 o
   6   7   0          0.20          0.97         1.13 o
  -5   8   0          3.28          4.58         1.68 o
  -4   8   0          0.26          0.41         0.92 o
  -3   8   0          3.78          4.15         1.12 o
  -2   8   0          3.46          1.87         0.81 o
  -1   8   0          0.01         -0.84         0.62 o
   0   8   0         27.47         27.45         1.60 o
   1   8   0        179.46        189.48         2.90 o
   2   8   0          7.36          6.86         0.91 o
   3   8   0         35.13         35.44         1.95 o
   4   8   0         14.74         12.36         1.31 o
   5   8   0          3.88          6.45         1.32 o
  -4   9   0          0.12          1.39         1.06 o
  -3   9   0          0.43          0.15         0.85 o
  -2   9   0          0.70         -0.29         1.07 o
  -1   9   0          5.98          6.96         1.15 o
   0   9   0         56.83         61.55         2.45 o
   1   9   0         62.62         61.15         3.06 o
   2   9   0         20.77         18.17         1.43 o
   3   9   0          0.96          1.94         0.82 o
   4   9   0          0.76          2.07         1.39 o
   5   9   0          2.28          7.73         2.01 o
  -4  10   0          0.20         -0.34         1.10 o
  -3  10   0          3.22          2.22         1.27 o
  -2  10   0         10.56         12.85         1.77 o
  -1  10   0         35.01         37.31         2.42 o
   0  10   0          2.66          1.91         1.15 o
   1  10   0          7.77          6.85         1.79 o
   2  10   0          0.23          2.53         1.82 o
   3  10   0          0.03          1.34         1.59 o
   4  10   0          1.51          3.14         1.55 o
  -2  11   0          4.27          2.25         1.43 o
  -1  11   0         14.71         14.25         2.32 o
   0  11   0          0.11          0.74         1.68 o
   1  11   0          2.30          1.69         1.62 o
   2  11   0          0.00          2.50         1.53 o
   3  11   0          0.04          2.36         1.93 o
  -2 -11   1          0.46          2.62         1.87 o
  -1 -11   1          0.32          0.33         2.09 o
   0 -11   1          2.34         -0.34         1.56 o
   1 -11   1          0.59         -0.24         1.50 o
   2 -11   1          6.03          2.68         1.60 o
  -4 -10   1          0.97          1.88         3.37 o
  -3 -10   1          1.22          2.03         1.34 o
  -2 -10   1          0.33          0.85         1.66 o
  -1 -10   1          2.52          2.92         1.44 o
   0 -10   1          0.67          1.27         1.31 o
   1 -10   1          1.60          2.17         1.13 o
   2 -10   1          6.77          5.43         1.39 o
   3 -10   1          0.00          0.04         1.22 o
  -5  -9   1         17.58         22.15         2.30 o
  -4  -9   1          0.07          2.18         1.07 o
  -3  -9   1          0.57          0.36         0.71 o
  -2  -9   1         18.50         17.41         1.79 o
  -1  -9   1          9.94         10.02         1.88 o
   0  -9   1         59.17         62.19         2.71 o
   1  -9   1         15.62         16.20         1.63 o
   2  -9   1         52.77         60.22         2.53 o
   3  -9   1          0.75         -0.07         1.04 o
   4  -9   1          0.28         -0.63         1.45 o
  -5  -8   1          6.93          9.80         1.49 o
  -4  -8   1         12.23         18.96         2.05 o
  -3  -8   1         14.21         15.49         1.37 o
  -2  -8   1         86.56         81.09         2.26 o
  -1  -8   1         27.86         29.73         1.37 o
   0  -8   1        204.08        196.07         3.82 o
   1  -8   1         61.35         65.10         2.23 o
   2  -8   1          7.53          6.42         1.09 o
   3  -8   1          3.39          1.91         0.92 o
   4  -8   1          0.29          0.77         0.94 o
   5  -8   1          0.02          0.59         0.95 o
  -6  -7   1          0.08          1.24         0.96 o
  -5  -7   1         16.04         14.41         1.67 o
  -4  -7   1          5.08          4.60         0.96 o
  -3  -7   1          1.56          4.16         0.80 o
  -2  -7   1          9.17          9.60         1.02 o
  -1  -7   1          2.12          2.34         0.56 o
   0  -7   1         23.66         25.13         1.12 o
   1  -7   1         15.81         16.07         1.36 o
   2  -7   1         16.19         18.05         1.43 o
   3  -7   1          3.48          3.82         1.02 o
   4  -7   1          0.50          0.42         0.77 o
   5  -7   1          2.46          4.78         1.19 o
   6  -7   1          2.16          2.57         1.41 o
  -6  -6   1          2.97          5.20         1.18 o
  -5  -6   1          1.80          0.95         0.80 o
  -4  -6   1         71.64         55.29         1.91 o
  -3  -6   1         60.53         61.06         1.86 o
  -2  -6   1          0.93          1.46         0.53 o
  -1  -6   1          0.30          1.07         0.43 o
   0  -6   1         50.87         52.79         1.11 o
   1  -6   1         21.27         22.84         0.84 o
   2  -6   1         57.82         56.09         1.80 o
   3  -6   1        111.69        120.88         2.65 o
   4  -6   1         25.62         28.01         1.97 o
   5  -6   1         43.52         47.03         2.56 o
   6  -6   1          2.62          3.05         1.28 o
  -7  -5   1          1.49          0.34         1.26 o
  -6  -5   1          0.07         -0.48         0.67 o
  -5  -5   1          5.66          6.84         1.00 o
  -4  -5   1         47.41         50.37         1.76 o
  -3  -5   1          1.75          1.76         0.54 o
  -2  -5   1         47.47         35.81         1.76 o
  -1  -5   1          9.03          9.37         0.64 o
   0  -5   1        277.74        270.99         2.32 o
   1  -5   1        183.19        187.31         1.60 o
   2  -5   1         23.70         30.96         1.33 o
   3  -5   1         19.12         17.13         1.13 o
   4  -5   1          3.34          3.44         0.91 o
   5  -5   1         30.88         36.49         2.40 o
   6  -5   1          3.12          2.59         1.41 o
  -7  -4   1          0.00          2.14         1.25 o
  -6  -4   1          2.47          3.43         1.34 o
  -5  -4   1         57.55         51.25         2.01 o
  -4  -4   1         56.18         51.44         1.44 o
  -3  -4   1          0.00         -0.23         0.39 o
  -2  -4   1         19.94         28.22         0.84 o
  -1  -4   1         53.74         57.68         1.02 o
   0  -4   1         51.46         44.51         0.82 o
   1  -4   1        571.83        573.10         3.62 o
   2  -4   1        258.25        250.07         2.87 o
   3  -4   1          0.08          1.26         0.28 o
   4  -4   1         10.16          9.39         0.91 o
   5  -4   1          1.70         -0.21         0.67 o
   6  -4   1          3.05          4.43         1.19 o
   7  -4   1          0.05          0.97         1.35 o
  -7  -3   1          0.40          0.69         1.09 o
  -6  -3   1          0.71          0.45         0.71 o
  -5  -3   1         29.62         30.65         1.68 o
  -4  -3   1        142.41        124.21         2.21 o
  -3  -3   1        165.79        195.09         2.84 o
  -2  -3   1        181.04        178.02         2.19 o
  -1  -3   1        204.98        247.37         2.11 o
   0  -3   1          5.07          2.23         0.33 o
   1  -3   1        153.46        171.22         1.39 o
   2  -3   1          0.34         -0.07         0.13 o
   3  -3   1         12.62         11.86         0.52 o
   4  -3   1          3.84          6.09         0.56 o
   5  -3   1         40.04         40.33         1.94 o
   6  -3   1          2.20          2.25         0.95 o
   7  -3   1          4.69          3.98         1.22 o
  -7  -2   1          0.16          1.91         1.11 o
  -6  -2   1         33.78         34.05         1.87 o
  -5  -2   1          4.62          2.88         0.74 o
  -4  -2   1          5.02          4.55         0.50 o
  -3  -2   1        149.61        162.80         1.73 o
  -2  -2   1        418.86        467.13         3.86 o
  -1  -2   1        516.22        484.73         2.95 o
   0  -2   1         55.25         54.44         0.71 o
   1  -2   1       1061.44       1060.87         6.70 o
   2  -2   1          3.48          5.02         0.30 o
   3  -2   1         16.44         16.67         0.58 o
   4  -2   1          1.24          0.57         0.29 o
   5  -2   1         17.65         17.88         0.97 o
   6  -2   1         11.30         12.40         1.44 o
   7  -2   1          0.57          0.83         1.10 o
  -7  -1   1          0.02          0.19         0.82 o
  -6  -1   1          1.80          1.57         0.80 o
  -5  -1   1        286.12        277.52         4.20 o
  -4  -1   1        130.78        136.40         1.80 o
  -3  -1   1        741.69        758.11         5.10 o
  -2  -1   1        216.48        206.34         1.78 o
  -1  -1   1        104.90         93.26         0.91 o
   0  -1   1       1163.23       1158.88         6.04 o
   1  -1   1        748.47        769.38         3.95 o
   2  -1   1        285.50        278.82         1.90 o
   3  -1   1        314.20        355.71         2.63 o
   4  -1   1         35.14         35.95         0.94 o
   5  -1   1          0.07         -0.30         0.33 o
   6  -1   1          0.82          0.08         0.54 o
   7  -1   1          1.50          1.76         1.01 o
  -7   0   1          0.00          0.37         0.93 o
  -6   0   1         16.30         14.71         1.34 o
  -5   0   1          0.64          0.44         0.44 o
  -4   0   1         97.54        103.14         1.40 o
  -3   0   1         64.31         52.39         1.94 o
  -2   0   1         33.68         27.59         0.47 o
  -1   0   1        130.89        118.33         1.06 o
   0   0   1          8.46          9.52         0.22 o
   1   0   1       3636.30       3523.80        17.80 o
   2   0   1        256.25        280.06         1.94 o
   3   0   1          0.58          4.30         0.84 o
   4   0   1        233.06        256.48         2.30 o
   5   0   1          1.04          0.95         0.32 o
   6   0   1         48.50         44.32         2.05 o
   7   0   1          0.03         -0.10         0.76 o
  -7   1   1          0.14         -0.32         0.81 o
  -6   1   1          1.85          2.09         0.77 o
  -5   1   1          0.06          0.04         0.48 o
  -4   1   1          0.80          0.79         0.30 o
  -3   1   1        117.26        110.14         1.35 o
  -2   1   1        148.00        137.68         1.74 o
  -1   1   1       1077.30       1037.45         5.70 o
   0   1   1        268.40        263.86         1.44 o
   1   1   1        833.38        987.45         9.37 o
   2   1   1        356.59        389.13         2.17 o
   3   1   1        320.59        309.89         2.43 o
   4   1   1        115.82        116.44         1.47 o
   5   1   1         19.53         20.52         0.92 o
   6   1   1          7.88          6.83         0.95 o
   7   1   1          0.14          1.24         0.89 o
  -7   2   1          1.93          2.30         1.31 o
  -6   2   1          0.28         -1.09         0.60 o
  -5   2   1         24.68         24.06         1.41 o
  -4   2   1         14.37         13.18         0.72 o
  -3   2   1        659.25        736.03         4.27 o
  -2   2   1          0.83          0.07         0.17 o
  -1   2   1       3224.60       3205.71        15.70 o
   0   2   1         36.93         41.25         0.57 o
   1   2   1        127.61        124.74         1.02 o
   2   2   1        253.84        269.88         2.11 o
   3   2   1        272.25        287.06         2.40 o
   4   2   1          4.04          2.81         0.38 o
   5   2   1          5.02          6.51         0.73 o
   6   2   1        111.58        101.00         2.50 o
   7   2   1          0.48          0.71         1.09 o
  -7   3   1          3.19          2.38         1.32 o
  -6   3   1          2.63          1.75         0.91 o
  -5   3   1          0.11         -0.74         0.42 o
  -4   3   1        130.15        127.19         1.70 o
  -3   3   1         22.23         24.40         0.71 o
  -2   3   1          1.64          0.63         0.19 o
  -1   3   1        475.59        514.86         3.11 o
   0   3   1        628.59        592.17         3.46 o
   1   3   1         46.67         33.50         0.56 o
   2   3   1         66.89         74.58         0.93 o
   3   3   1          0.34          8.39         1.28 o
   4   3   1        215.52        186.20         2.22 o
   5   3   1          8.44          9.00         0.80 o
   6   3   1          1.10          1.31         0.72 o
   7   3   1         10.50         10.69         1.52 o
  -7   4   1          6.36          5.27         1.41 o
  -6   4   1          0.18          2.39         0.96 o
  -5   4   1         20.36         27.85         1.76 o
  -4   4   1          0.12         -0.07         0.45 o
  -3   4   1         21.63         24.49         0.59 o
  -2   4   1        108.26        103.81         2.08 o
  -1   4   1         95.38         94.03         0.88 o
   0   4   1         92.75         87.82         0.94 o
   1   4   1         51.36         42.95         0.74 o
   2   4   1        938.77        990.32         6.21 o
   3   4   1         13.35         11.89         0.51 o
   4   4   1        139.60        135.92         2.22 o
   5   4   1          0.13         -0.36         0.51 o
   6   4   1          0.02         -0.28         0.57 o
   7   4   1          2.17          2.86         1.07 o
  -7   5   1          0.19         -1.03         1.25 o
  -6   5   1          7.73         10.05         1.63 o
  -5   5   1          0.00          0.13         0.62 o
  -4   5   1          0.98          0.38         0.62 o
  -3   5   1          3.27          2.42         0.59 o
  -2   5   1        143.85        143.56         2.32 o
  -1   5   1          1.89          2.29         0.25 o
   0   5   1          0.04          0.18         0.20 o
   1   5   1        659.91        712.05         4.41 o
   2   5   1         28.25         30.59         0.87 o
   3   5   1         34.81         29.10         1.14 o
   4   5   1        120.86        119.27         2.39 o
   5   5   1          2.88          2.25         0.88 o
   6   5   1          8.68          9.13         1.33 o
   7   5   1          8.26         13.24         1.78 o
  -6   6   1          3.94          4.38         1.54 o
  -5   6   1          2.40          2.57         0.96 o
  -4   6   1          2.29          2.20         0.80 o
  -3   6   1          4.77          3.64         0.92 o
  -2   6   1         98.44         99.00         2.09 o
  -1   6   1          0.19          1.70         0.25 o
   0   6   1         60.18         59.07         1.07 o
   1   6   1          4.78          5.30         0.52 o
   2   6   1         38.86         47.01         1.25 o
   3   6   1         10.55          9.30         0.91 o
   4   6   1         84.65         85.36         2.52 o
   5   6   1          8.07         10.92         1.33 o
   6   6   1          1.94          2.86         1.01 o
  -6   7   1          2.68          3.16         1.66 o
  -5   7   1          0.69          1.70         1.13 o
  -4   7   1         45.68         59.33         3.11 o
  -3   7   1         32.46         34.46         2.06 o
  -2   7   1          3.14          2.81         0.73 o
  -1   7   1         15.11         15.98         1.11 o
   0   7   1          5.63          5.23         0.57 o
   1   7   1         17.34         19.14         1.00 o
   2   7   1          0.77         -0.04         0.41 o
   3   7   1         32.09         37.33         1.73 o
   4   7   1         10.82         10.52         1.45 o
   5   7   1          0.59          2.76         1.06 o
   6   7   1          2.08          3.27         1.18 o
  -5   8   1          4.81          5.78         1.52 o
  -4   8   1         10.06          8.00         1.70 o
  -3   8   1          0.15         -0.45         1.01 o
  -2   8   1          0.19         -0.05         0.61 o
  -1   8   1         47.90         47.99         1.92 o
   0   8   1         25.83         26.02         1.58 o
   1   8   1         35.27         37.03         1.45 o
   2   8   1          3.64          3.80         0.77 o
   3   8   1         16.79         17.06         1.37 o
   4   8   1          2.61          1.91         0.77 o
   5   8   1          0.58          2.48         1.20 o
   6   8   1          0.11          2.04         1.55 o
  -5   9   1          0.10          3.02         2.98 o
  -4   9   1          1.35          1.66         1.67 o
  -3   9   1          0.63          0.15         0.85 o
  -2   9   1          0.86          1.71         0.91 o
  -1   9   1          5.06          3.75         0.98 o
   0   9   1          0.00          0.70         0.81 o
   1   9   1        103.57        104.04         2.81 o
   2   9   1         36.61         35.85         2.01 o
   3   9   1          1.82          1.44         0.76 o
   4   9   1          0.47          2.27         1.45 o
   5   9   1          0.33          3.19         1.70 o
  -4  10   1          0.62         -0.39         1.82 o
  -3  10   1          0.11          0.29         1.34 o
  -2  10   1          1.97          2.33         1.14 o
  -1  10   1         22.73         23.01         1.81 o
   0  10   1          1.05          0.71         1.11 o
   1  10   1          7.41          7.21         1.76 o
   2  10   1          3.44          2.92         1.11 o
   3  10   1          2.69          4.03         1.10 o
   4  10   1          5.70          6.65         1.91 o
  -3  11   1          7.25          5.83         1.77 o
  -2  11   1          4.04          4.28         1.63 o
  -1  11   1         18.84         17.21         2.48 o
   0  11   1          0.56         -0.24         1.34 o
   1  11   1          1.11          0.78         1.32 o
   2  11   1          5.82          4.69         2.93 o
   3  11   1          0.21          2.18         1.86 o
   0  12   1          0.00         -1.56         1.70 o
   1  12   1          0.35          1.21         1.68 o
  -1 -11   2          2.18          3.74         2.17 o
   0 -11   2          1.25          1.93         1.62 o
   1 -11   2          0.01          1.25         1.40 o
  -3 -10   2         24.57         34.10         3.13 o
  -2 -10   2         10.46         14.00         2.13 o
  -1 -10   2          4.11          2.93         1.61 o
   0 -10   2          0.12         -1.26         1.94 o
   1 -10   2          2.44          1.93         1.17 o
   2 -10   2          0.31          0.09         1.23 o
   3 -10   2          0.55         -1.32         1.29 o
  -4  -9   2          0.01          2.20         0.97 o
  -3  -9   2          1.42          1.60         1.05 o
  -2  -9   2         11.17          9.39         1.57 o
  -1  -9   2          0.32          1.10         1.30 o
   0  -9   2          6.57          6.20         1.27 o
   1  -9   2         26.31         26.83         2.13 o
   2  -9   2          4.47          2.95         1.12 o
   3  -9   2         14.37         11.24         1.74 o
   4  -9   2          0.40         -0.56         1.27 o
  -5  -8   2          0.60          1.06         1.19 o
  -4  -8   2          7.77          6.72         1.26 o
  -3  -8   2          2.14          2.11         0.82 o
  -2  -8   2          0.13         -0.15         0.61 o
  -1  -8   2          0.49          0.00         0.79 o
   0  -8   2         38.07         41.94         2.32 o
   1  -8   2         30.43         33.31         2.13 o
   2  -8   2          0.91          0.75         0.90 o
   3  -8   2          0.66         -0.06         0.96 o
   4  -8   2          0.05         -1.68         0.84 o
   5  -8   2          0.40          2.46         1.19 o
  -6  -7   2          0.68          0.78         1.10 o
  -5  -7   2          6.52          5.38         1.15 o
  -4  -7   2          0.13          0.84         0.68 o
  -3  -7   2          0.81          1.24         0.63 o
  -2  -7   2        201.09        191.47         3.09 o
  -1  -7   2        501.12        498.30         5.34 o
   0  -7   2          0.19          0.29         0.66 o
   1  -7   2          5.62          4.25         0.97 o
   2  -7   2          0.39         -0.50         0.66 o
   3  -7   2          0.56         -0.02         0.61 o
   4  -7   2          2.08          1.65         0.97 o
   5  -7   2          0.10          0.46         1.00 o
  -6  -6   2          2.83          3.68         1.14 o
  -5  -6   2          0.36          0.94         0.83 o
  -4  -6   2          1.47          2.61         0.78 o
  -3  -6   2         16.79         13.50         1.10 o
  -2  -6   2         10.76         12.46         1.00 o
  -1  -6   2         52.36         49.96         1.32 o
   0  -6   2        118.37        116.45         1.60 o
   1  -6   2        114.36        107.87         2.02 o
   2  -6   2          3.41          3.78         0.86 o
   3  -6   2         21.04         21.43         1.50 o
   4  -6   2          2.76          2.00         0.86 o
   5  -6   2         18.53         19.95         1.87 o
   6  -6   2          1.50          0.92         0.95 o
  -6  -5   2          1.40          2.92         1.05 o
  -5  -5   2          0.93          0.25         0.69 o
  -4  -5   2         29.56         23.88         1.49 o
  -3  -5   2         38.82         38.75         1.33 o
  -2  -5   2          0.08          0.26         0.28 o
  -1  -5   2          0.77          1.13         0.37 o
   0  -5   2        107.54        112.35         1.54 o
   1  -5   2          3.56          4.39         0.40 o
   2  -5   2         26.99         31.10         1.31 o
   3  -5   2        140.83        136.86         2.70 o
   4  -5   2        307.96        333.39         5.28 o
   5  -5   2          0.11         -0.55         0.68 o
   6  -5   2          2.13          3.05         1.01 o
  -7  -4   2         17.99         25.70         2.84 o
  -6  -4   2          2.12          1.78         0.96 o
  -5  -4   2         21.20         22.01         1.63 o
  -4  -4   2         37.06         37.21         1.67 o
  -3  -4   2          3.89          4.14         0.58 o
  -2  -4   2        112.51        106.98         1.52 o
  -1  -4   2         40.44         43.08         0.96 o
   0  -4   2        502.07        535.98         3.85 o
   1  -4   2         58.66         51.44         0.98 o
   2  -4   2         56.25         59.70         1.02 o
   3  -4   2          6.30         14.35         0.75 o
   4  -4   2          3.79          2.54         0.62 o
   5  -4   2          8.52          8.91         1.17 o
   6  -4   2          5.56          6.92         1.20 o
   7  -4   2          2.10          5.18         1.26 o
  -7  -3   2         19.69         22.56         2.58 o
  -6  -3   2          9.51         12.61         1.58 o
  -5  -3   2          0.30          0.30         0.56 o
  -4  -3   2        123.47        112.90         2.32 o
  -3  -3   2         24.00         30.79         1.07 o
  -2  -3   2          0.49          0.55         0.22 o
  -1  -3   2       1130.68       1262.21         6.99 o
   0  -3   2         18.50         23.32         0.60 o
   1  -3   2         13.53         16.54         2.56 o
   2  -3   2        457.36        482.69         3.29 o
   3  -3   2         26.30         25.77         0.63 o
   4  -3   2         46.85         47.45         1.09 o
   5  -3   2          2.43          2.05         0.74 o
   6  -3   2         10.90         12.11         1.36 o
   7  -3   2          1.40          2.24         0.98 o
  -7  -2   2          1.29          1.08         1.00 o
  -6  -2   2          0.06          0.07         0.63 o
  -5  -2   2          7.86          6.83         0.91 o
  -4  -2   2         48.29         42.47         1.46 o
  -3  -2   2         20.55         19.97         0.61 o
  -2  -2   2       1153.62       1267.32         7.48 o
  -1  -2   2         12.28         12.74         0.42 o
   0  -2   2         35.52         35.91         0.59 o
   1  -2   2         62.94         61.22         1.65 o
   2  -2   2         63.52         63.51         0.90 o
   3  -2   2         73.05         70.30         1.00 o
   4  -2   2          0.00          0.44         0.28 o
   5  -2   2        154.68        144.15         1.93 o
   6  -2   2          8.63          8.22         1.25 o
   7  -2   2         10.67          7.05         1.32 o
  -7  -1   2          0.21          0.15         0.83 o
  -6  -1   2          1.96          1.07         0.82 o
  -5  -1   2          0.14         -0.57         0.49 o
  -4  -1   2         52.52         55.40         1.32 o
  -3  -1   2         34.44         35.24         0.72 o
  -2  -1   2        171.36        155.94         1.81 o
  -1  -1   2         11.76         10.48         0.40 o
   0  -1   2        293.12        267.93         1.80 o
   1  -1   2        380.21        390.91         2.47 o
   2  -1   2        327.83        323.18         2.17 o
   3  -1   2         45.00         45.96         0.81 o
   4  -1   2        240.82        245.56         2.41 o
   5  -1   2          1.15          0.34         0.33 o
   6  -1   2          5.87          5.53         0.76 o
   7  -1   2          8.03          7.98         1.47 o
  -7   0   2          0.92         -0.08         0.90 o
  -6   0   2        245.47        235.78         4.41 o
  -5   0   2          8.12          6.43         0.72 o
  -4   0   2          0.31          0.28         0.39 o
  -3   0   2         39.23         40.23         0.73 o
  -2   0   2         40.40         35.39         0.77 o
  -1   0   2        152.19        162.92         1.22 o
   0   0   2         62.17         55.56         0.64 o
   1   0   2       2236.99       2142.45         9.66 o
   2   0   2        231.11        231.14         1.92 o
   3   0   2       1096.45       1159.82         6.84 o
   4   0   2          3.85          4.96         0.42 o
   5   0   2          7.21          4.37         0.47 o
   6   0   2          6.55          4.17         0.62 o
   7   0   2          0.05          1.09         0.84 o
  -7   1   2          0.27          0.65         1.02 o
  -6   1   2          2.88          6.33         1.11 o
  -5   1   2          6.56          5.50         0.81 o
  -4   1   2        102.14        101.68         1.79 o
  -3   1   2        136.59        127.04         1.53 o
  -2   1   2         18.01         18.85         0.72 o
  -1   1   2       1213.36       1142.89         6.01 o
   0   1   2         59.21         67.10         0.78 o
   1   1   2        139.81        142.01         1.18 o
   2   1   2        219.24        194.04         1.49 o
   3   1   2          0.14          2.46         0.40 o
   4   1   2          1.31          1.20         0.29 o
   5   1   2          0.00         -0.03         0.28 o
   6   1   2          0.75          0.45         0.55 o
   7   1   2          5.94          7.00         1.33 o
  -7   2   2          0.58          0.33         1.36 o
  -6   2   2         12.90         10.99         1.35 o
  -5   2   2          0.67         10.80         0.97 o
  -4   2   2        112.48        106.96         1.63 o
  -3   2   2          0.96          0.76         0.21 o
  -2   2   2          0.01          0.13         0.20 o
  -1   2   2      11816.91      11128.87       124.02 o
   0   2   2        465.49        441.18         2.63 o
   1   2   2          3.38          2.87         0.27 o
   2   2   2        133.10        129.94         1.35 o
   3   2   2          0.19          2.18         0.32 o
   4   2   2         90.69         83.65         1.30 o
   5   2   2         15.69         17.74         0.88 o
   6   2   2         22.51         20.51         1.38 o
   7   2   2         10.89         14.57         1.90 o
  -7   3   2          0.82          1.58         1.16 o
  -6   3   2          2.71          2.55         1.12 o
  -5   3   2         10.83          8.48         0.97 o
  -4   3   2         26.60         25.30         1.16 o
  -3   3   2         89.13         94.77         1.70 o
  -2   3   2         41.31         37.47         0.91 o
  -1   3   2        886.42        891.25         5.03 o
   0   3   2        658.63        649.74         3.98 o
   1   3   2          0.02         -0.37         0.19 o
   2   3   2         59.51         51.43         0.82 o
   3   3   2        326.88        334.83         2.82 o
   4   3   2        287.19        267.50         2.83 o
   5   3   2        236.54        231.73         3.20 o
   6   3   2          0.00         -0.49         0.54 o
   7   3   2          0.39          0.80         0.86 o
  -7   4   2          0.53          1.86         1.22 o
  -6   4   2          6.89          9.05         1.44 o
  -5   4   2          0.98          1.49         0.89 o
  -4   4   2          1.99          3.91         0.69 o
  -3   4   2          1.87          1.34         0.33 o
  -2   4   2         24.16         25.03         1.05 o
  -1   4   2        223.87        223.75         1.86 o
   0   4   2          7.53          5.89         0.46 o
   1   4   2         80.08         83.15         1.09 o
   2   4   2        308.18        331.08         3.00 o
   3   4   2          0.42          0.49         0.28 o
   4   4   2        170.79        170.00         3.15 o
   5   4   2         43.73         39.51         1.70 o
   6   4   2          9.94         10.37         1.25 o
   7   4   2          1.20          4.03         1.13 o
  -6   5   2          0.00         -0.29         0.88 o
  -5   5   2         24.12         26.53         2.13 o
  -4   5   2          0.86          0.97         0.68 o
  -3   5   2          2.26          2.63         0.51 o
  -2   5   2          3.26         12.74         0.53 o
  -1   5   2          8.37          6.44         0.52 o
   0   5   2         36.69         34.70         0.77 o
   1   5   2        468.63        511.85         3.45 o
   2   5   2          0.60          0.22         0.31 o
   3   5   2        137.89        136.48         1.97 o
   4   5   2        213.53        197.90         3.10 o
   5   5   2         14.23         12.99         1.14 o
   6   5   2          3.45          4.10         1.11 o
   7   5   2          2.13          2.10         1.03 o
  -6   6   2          0.08         -0.14         1.02 o
  -5   6   2          1.62          1.03         1.02 o
  -4   6   2          5.07          4.68         0.98 o
  -3   6   2          2.50          1.50         0.74 o
  -2   6   2        135.60        130.39         2.37 o
  -1   6   2        146.43        142.38         1.48 o
   0   6   2         44.40         35.47         0.74 o
   1   6   2         31.65         26.32         0.95 o
   2   6   2         16.52         20.65         1.17 o
   3   6   2          2.55          2.11         0.59 o
   4   6   2          7.33          6.37         0.87 o
   5   6   2         10.55          8.29         1.00 o
   6   6   2          2.70          2.63         1.12 o
   7   6   2          0.07         -0.24         1.04 o
  -6   7   2          2.77          1.38         1.53 o
  -5   7   2          7.03          6.60         1.75 o
  -4   7   2          3.43          2.86         0.94 o
  -3   7   2         25.41         24.06         1.76 o
  -2   7   2         21.14         20.54         1.34 o
  -1   7   2         28.07         26.99         1.47 o
   0   7   2        116.94        128.07         1.71 o
   1   7   2          0.83          0.90         0.40 o
   2   7   2          2.60          1.71         0.52 o
   3   7   2          0.08          8.20         0.93 o
   4   7   2          3.96          3.63         0.76 o
   5   7   2          0.95          0.59         0.77 o
   6   7   2          4.94          7.49         1.39 o
  -5   8   2         13.72         14.09         2.00 o
  -4   8   2          1.71          1.13         1.18 o
  -3   8   2         33.07         32.59         2.82 o
  -2   8   2          8.04          8.43         1.27 o
  -1   8   2          0.64          0.86         0.60 o
   0   8   2         19.20         20.43         1.27 o
   1   8   2          5.43          6.02         0.85 o
   2   8   2          1.27          0.68         0.53 o
   3   8   2         90.12         91.91         2.28 o
   4   8   2         25.06         20.26         1.46 o
   5   8   2          0.84          1.96         0.87 o
   6   8   2          4.19          9.62         3.08 o
  -5   9   2          0.60         -0.47         1.34 o
  -4   9   2          0.06         -1.48         0.90 o
  -3   9   2          0.59          0.98         1.30 o
  -2   9   2          5.24          6.99         1.23 o
  -1   9   2         12.54         11.95         1.13 o
   0   9   2         17.78         19.63         1.61 o
   1   9   2          1.94          1.11         0.83 o
   2   9   2          7.06          7.11         1.02 o
   3   9   2          0.96          1.86         1.27 o
   4   9   2          5.59          7.18         1.17 o
   5   9   2          5.24          7.61         1.64 o
  -4  10   2          0.07          1.85         1.82 o
  -3  10   2          1.91          2.78         1.06 o
  -2  10   2          1.23          0.69         1.62 o
  -1  10   2          2.70          4.70         1.28 o
   0  10   2         75.81         78.77         2.75 o
   1  10   2         18.90         21.18         2.04 o
   2  10   2         36.10         39.97         2.72 o
   3  10   2          8.18          9.34         1.74 o
   4  10   2          0.12          1.00         1.09 o
  -3  11   2          0.18         -0.95         2.08 o
  -2  11   2          8.27          8.84         2.03 o
  -1  11   2          6.52          4.13         1.60 o
   0  11   2          1.76          1.58         1.15 o
   1  11   2          2.15          2.40         1.35 o
   2  11   2          4.02          3.92         1.28 o
   3  11   2          0.02          2.53         1.70 o
  -1  12   2          1.32          1.50         1.58 o
   0  12   2          1.73          1.23         2.24 o
   1  12   2          0.05         -0.85         1.51 o
  -3 -10   3          2.82          8.47         2.72 o
  -2 -10   3         10.47         14.12         2.23 o
  -1 -10   3          0.01          1.07         1.41 o
   0 -10   3          3.50          2.42         1.59 o
   1 -10   3          0.16          0.94         1.12 o
   2 -10   3          0.01          0.23         1.20 o
  -4  -9   3         12.24         17.31         3.01 o
  -3  -9   3          0.51          2.10         1.21 o
  -2  -9   3          0.24          3.16         1.38 o
  -1  -9   3          0.89          1.92         1.26 o
   0  -9   3          0.16         -0.95         0.89 o
   1  -9   3         31.68         32.93         2.37 o
   2  -9   3          1.79          1.95         1.07 o
   3  -9   3          5.80          3.47         1.28 o
   4  -9   3          0.60         -0.84         1.32 o
  -5  -8   3          0.20          1.37         0.94 o
  -4  -8   3          4.33          5.62         1.18 o
  -3  -8   3          4.86          5.04         1.05 o
  -2  -8   3          1.58          1.68         0.88 o
  -1  -8   3         12.63         12.14         1.77 o
   0  -8   3          6.40          5.73         1.17 o
   1  -8   3         56.77         55.29         2.76 o
   2  -8   3         10.02          9.16         1.45 o
   3  -8   3         10.97         11.07         1.67 o
   4  -8   3          2.37          2.08         1.21 o
   5  -8   3          0.23         -1.05         1.68 o
  -5  -7   3          1.81          4.42         1.59 o
  -4  -7   3          0.08          1.26         0.83 o
  -3  -7   3         10.79         11.03         1.07 o
  -2  -7   3        117.35        107.24         2.21 o
  -1  -7   3         18.97         19.83         1.28 o
   0  -7   3         54.77         56.28         2.26 o
   1  -7   3         54.24         53.92         2.34 o
   2  -7   3          4.45          4.88         0.97 o
   3  -7   3          0.61         -0.84         0.74 o
   4  -7   3          3.11          1.81         1.16 o
   5  -7   3          1.80          1.20         1.45 o
  -6  -6   3          0.30          2.11         1.11 o
  -5  -6   3          0.10          0.85         0.83 o
  -4  -6   3         41.24         38.86         2.15 o
  -3  -6   3        105.60         83.00         1.93 o
  -2  -6   3          4.72          5.18         0.73 o
  -1  -6   3        591.97        579.58         5.15 o
   0  -6   3          4.57          5.71         0.78 o
   1  -6   3         31.45         34.02         1.94 o
   2  -6   3          0.43          0.85         0.74 o
   3  -6   3          7.43          8.12         1.04 o
   4  -6   3          0.84          0.85         0.98 o
   5  -6   3         12.05         10.37         1.51 o
   6  -6   3         13.07         11.58         1.70 o
  -6  -5   3          2.93          2.63         1.32 o
  -5  -5   3         29.36         26.00         2.09 o
  -4  -5   3          6.27          4.63         0.83 o
  -3  -5   3         87.60         76.13         2.04 o
  -2  -5   3         16.21         14.45         0.97 o
  -1  -5   3         13.00         13.79         0.86 o
   0  -5   3         43.04         40.20         1.02 o
   1  -5   3         69.44         60.44         1.41 o
   2  -5   3          6.73          9.40         0.76 o
   3  -5   3         13.97         13.90         1.22 o
   4  -5   3         92.88         86.04         2.35 o
   5  -5   3         43.97         45.54         2.64 o
   6  -5   3          0.05         -0.25         0.69 o
  -6  -4   3          0.01         -0.58         0.86 o
  -5  -4   3         27.28         20.49         1.52 o
  -4  -4   3        115.02        100.50         2.34 o
  -3  -4   3          6.81          6.01         0.69 o
  -2  -4   3          2.22          5.00         0.50 o
  -1  -4   3          3.83          2.63         0.36 o
   0  -4   3        149.91        224.09         4.03 o
   1  -4   3         91.48         94.38         1.46 o
   2  -4   3         87.73         86.94         1.12 o
   3  -4   3        109.72        110.46         2.38 o
   4  -4   3         94.09         93.78         2.32 o
   5  -4   3          3.04          3.53         0.93 o
   6  -4   3          5.68          9.19         1.66 o
   7  -4   3          0.10          0.29         1.18 o
  -7  -3   3         10.71         15.59         2.27 o
  -6  -3   3          8.24          6.32         1.43 o
  -5  -3   3         17.48         15.36         1.30 o
  -4  -3   3         14.11         13.32         1.12 o
  -3  -3   3          2.13          3.70         0.52 o
  -2  -3   3          2.01          1.48         0.32 o
  -1  -3   3         87.48         77.73         1.12 o
   0  -3   3        268.35        282.14         2.25 o
   1  -3   3        904.11        990.48         6.49 o
   2  -3   3        320.95        334.27         2.62 o
   3  -3   3         41.02         38.99         0.89 o
   4  -3   3         49.31         45.29         1.02 o
   5  -3   3         37.24         38.70         1.60 o
   6  -3   3          6.28          5.33         1.02 o
   7  -3   3          0.28          1.48         1.08 o
  -7  -2   3          0.01          0.95         1.24 o
  -6  -2   3          6.80          6.36         1.30 o
  -5  -2   3          1.80          3.22         0.75 o
  -4  -2   3         11.16         11.81         1.01 o
  -3  -2   3        175.96        173.07         1.91 o
  -2  -2   3          6.13          2.42         0.42 o
  -1  -2   3        222.42        220.40         1.94 o
   0  -2   3        721.83        708.49         4.25 o
   1  -2   3        629.72        596.79         4.21 o
   2  -2   3         19.26         19.29         0.55 o
   3  -2   3          3.25          2.72         0.32 o
   4  -2   3          5.57          4.78         0.45 o
   5  -2   3         16.49         14.65         0.80 o
   6  -2   3         24.90         24.20         1.54 o
   7  -2   3          2.91          4.31         1.34 o
  -7  -1   3          3.94          4.42         1.32 o
  -6  -1   3         27.60         28.93         2.16 o
  -5  -1   3        114.52        110.76         2.46 o
  -4  -1   3         60.57         65.15         1.49 o
  -3  -1   3         84.44         86.17         1.51 o
  -2  -1   3       1151.42       1214.57         7.24 o
  -1  -1   3        813.40        835.49         5.11 o
   0  -1   3          0.45          0.57         0.22 o
   1  -1   3        604.91        637.31         3.77 o
   2  -1   3         15.48         18.11         0.58 o
   3  -1   3          1.20          0.28         0.22 o
   4  -1   3         43.49         45.56         0.95 o
   5  -1   3          6.77          7.39         0.60 o
   6  -1   3         56.02         50.01         1.31 o
   7  -1   3          0.92          1.55         0.85 o
  -7   0   3          0.70         -0.38         0.86 o
  -6   0   3         43.52         46.00         2.61 o
  -5   0   3        274.08        275.77         4.48 o
  -4   0   3          2.12          1.42         0.48 o
  -3   0   3          4.66          6.38         0.59 o
  -2   0   3        178.46        178.44         2.08 o
  -1   0   3         17.18         14.45         0.72 o
   0   0   3        917.77       1039.00         5.82 o
   1   0   3        264.10        212.22         1.54 o
   2   0   3        132.01        130.47         1.30 o
   3   0   3         41.20         52.15         0.97 o
   4   0   3         38.59         26.53         0.87 o
   5   0   3         43.58         43.01         1.09 o
   6   0   3          0.54          1.16         0.39 o
   7   0   3          8.38          8.09         1.02 o
  -7   1   3          0.64          0.75         1.12 o
  -6   1   3         26.00         25.56         1.92 o
  -5   1   3         60.00         57.24         1.87 o
  -4   1   3         17.55         16.24         0.93 o
  -3   1   3          1.79          1.13         0.28 o
  -2   1   3         81.44         66.28         0.93 o
  -1   1   3       3150.86       3132.57        15.39 o
   0   1   3        149.75        173.18         1.39 o
   1   1   3         45.60         54.25         0.73 o
   2   1   3        461.29        452.81         2.85 o
   3   1   3         53.85         58.45         0.91 o
   4   1   3        115.79        128.72         1.55 o
   5   1   3         13.70         13.80         0.72 o
   6   1   3         15.32         14.54         0.84 o
   7   1   3          0.03          0.05         0.71 o
  -7   2   3         10.84         12.27         2.26 o
  -6   2   3          0.19         -0.43         0.71 o
  -5   2   3          5.58          7.96         0.93 o
  -4   2   3         11.14         11.72         0.99 o
  -3   2   3         18.36         19.34         0.65 o
  -2   2   3         88.03         89.12         1.25 o
  -1   2   3        336.70        302.99         2.29 o
   0   2   3      21429.02      19228.29       206.80 o
   1   2   3        371.27        348.99         2.70 o
   2   2   3        543.57        602.08         3.51 o
   3   2   3        201.21        233.09         1.99 o
   4   2   3          0.35          0.93         0.31 o
   5   2   3         53.70        105.42         1.82 o
   6   2   3          2.68          1.69         0.61 o
   7   2   3          6.97          7.87         1.22 o
  -7   3   3          1.50          1.27         1.46 o
  -6   3   3          0.58          0.54         0.92 o
  -5   3   3          0.19         -0.38         0.50 o
  -4   3   3         35.35         36.82         1.25 o
  -3   3   3         10.22          9.29         0.64 o
  -2   3   3          0.03          0.27         0.29 o
  -1   3   3          3.72          4.53         0.91 o
   0   3   3         54.67         58.17         0.82 o
   1   3   3         34.96         39.77         0.71 o
   2   3   3         12.63         10.99         0.53 o
   3   3   3        213.19        201.10         1.91 o
   4   3   3        139.72        127.91         1.74 o
   5   3   3         41.16         37.16         1.69 o
   6   3   3          1.53          0.81         0.63 o
   7   3   3          6.65          7.98         1.27 o
  -7   4   3          2.74          1.43         2.04 o
  -6   4   3          0.67          1.31         1.03 o
  -5   4   3          3.45          4.38         1.05 o
  -4   4   3         79.97         85.02         1.78 o
  -3   4   3         16.72         17.76         0.84 o
  -2   4   3        381.62        399.73         3.27 o
  -1   4   3         20.94         14.09         0.56 o
   0   4   3          4.62          4.89         0.95 o
   1   4   3          0.07          0.37         0.24 o
   2   4   3          6.89          6.57         0.54 o
   3   4   3          0.01          0.15         0.23 o
   4   4   3          1.71          5.68         0.86 o
   5   4   3        582.35        549.17         5.89 o
   6   4   3         33.57         37.10         2.39 o
   7   4   3         18.68         19.30         1.82 o
  -6   5   3          4.21          4.49         1.31 o
  -5   5   3         16.24         11.83         1.57 o
  -4   5   3          2.33          2.39         0.80 o
  -3   5   3          3.20          2.51         0.61 o
  -2   5   3        164.95        177.85         1.77 o
  -1   5   3         16.01         16.17         0.66 o
   0   5   3          0.14          0.12         0.27 o
   1   5   3        433.33        471.34         3.50 o
   2   5   3        176.46        172.62         2.19 o
   3   5   3          2.96          2.38         0.44 o
   4   5   3          4.88          6.49         1.04 o
   5   5   3         24.39         21.84         1.42 o
   6   5   3          0.57          0.76         0.80 o
   7   5   3          0.14          0.78         0.91 o
  -6   6   3          7.77         11.29         1.78 o
  -5   6   3          2.57          4.23         1.22 o
  -4   6   3          1.51          2.24         0.84 o
  -3   6   3          1.13          0.38         0.70 o
  -2   6   3          2.56          2.36         0.42 o
  -1   6   3         18.59         17.51         0.62 o
   0   6   3          4.63          4.93         0.46 o
   1   6   3         79.42         74.72         1.18 o
   2   6   3         35.94         39.69         1.10 o
   3   6   3         12.69         11.78         0.82 o
   4   6   3          9.04          8.83         0.96 o
   5   6   3          7.15          7.93         0.95 o
   6   6   3          2.05          2.43         1.08 o
   7   6   3          0.00          0.92         1.20 o
  -6   7   3          0.18         -0.48         1.17 o
  -5   7   3          1.99          0.74         1.17 o
  -4   7   3          1.34          1.65         0.85 o
  -3   7   3          5.41          6.43         1.13 o
  -2   7   3          6.26          6.67         1.12 o
  -1   7   3         48.37         49.33         1.16 o
   0   7   3         95.84         96.47         1.32 o
   1   7   3          3.14          3.26         0.45 o
   2   7   3          1.68          0.63         0.42 o
   3   7   3        117.70        124.06         2.50 o
   4   7   3          0.74          0.49         0.57 o
   5   7   3          2.55          3.08         0.84 o
   6   7   3         28.74         39.51         2.92 o
  -5   8   3          5.81          7.84         1.97 o
  -4   8   3          3.18          3.56         1.14 o
  -3   8   3          0.98          2.21         1.01 o
  -2   8   3          1.36          2.32         0.90 o
  -1   8   3          7.57          5.91         1.05 o
   0   8   3         25.02         25.38         1.02 o
   1   8   3          7.86          9.51         0.82 o
   2   8   3          0.26         -0.09         0.45 o
   3   8   3         12.04         11.70         1.08 o
   4   8   3         46.58         48.31         2.11 o
   5   8   3          2.44          2.40         0.96 o
   6   8   3          7.82          8.86         1.77 o
  -5   9   3         10.20         14.59         2.70 o
  -4   9   3         19.07         21.04         2.26 o
  -3   9   3          1.04         -1.18         0.80 o
  -2   9   3          0.23         -0.93         0.82 o
  -1   9   3          0.00          0.71         0.65 o
   0   9   3          2.02          1.75         0.81 o
   1   9   3          0.78          1.05         0.62 o
   2   9   3          2.12          1.98         0.63 o
   3   9   3         24.21         24.72         1.55 o
   4   9   3          0.53          0.15         0.78 o
   5   9   3          0.03          1.14         1.28 o
  -4  10   3          0.13          3.38         1.76 o
  -3  10   3          0.54          0.73         1.96 o
  -2  10   3          4.13          3.05         1.01 o
  -1  10   3          0.36          1.86         1.15 o
   0  10   3         28.62         28.54         1.99 o
   1  10   3         30.44         30.12         2.03 o
   2  10   3          2.40          3.56         1.07 o
   3  10   3          2.00          3.60         0.87 o
   4  10   3          1.99          2.00         1.01 o
  -3  11   3          0.17          1.02         2.11 o
  -2  11   3          0.00          1.44         1.47 o
  -1  11   3          0.29         -0.29         1.27 o
   0  11   3         15.18         14.85         1.88 o
   1  11   3         23.81         24.91         2.27 o
   2  11   3          0.87          1.40         1.14 o
   3  11   3          0.02          2.17         1.83 o
  -1  12   3          6.56          3.73         1.82 o
   0  12   3          0.12         -2.37         1.87 o
   1  12   3          3.28          2.33         1.85 o
   2  12   3          0.04          1.05         1.63 o
  -2 -10   4          2.62          6.50         2.31 o
  -1 -10   4          0.22          1.81         1.49 o
   0 -10   4          0.01         -0.34         2.02 o
   1 -10   4          0.35         -0.33         1.18 o
   2 -10   4          0.10         -0.29         1.29 o
  -3  -9   4         17.44         21.84         2.76 o
  -2  -9   4          0.82          0.88         1.40 o
  -1  -9   4          0.67          2.80         2.47 o
   0  -9   4          5.01          2.74         1.41 o
   1  -9   4          0.00          0.28         1.00 o
   2  -9   4          0.75         -1.39         0.97 o
   3  -9   4          0.31          0.86         1.40 o
  -4  -8   4          0.18          2.31         1.51 o
  -3  -8   4          6.81          8.24         2.66 o
  -2  -8   4          1.78          1.27         0.84 o
  -1  -8   4          5.79          4.84         1.78 o
   0  -8   4          0.52          0.14         0.89 o
   1  -8   4          2.57          0.81         1.07 o
   2  -8   4          1.13          1.24         1.07 o
   3  -8   4          3.04          2.68         1.13 o
   4  -8   4          0.72         -0.20         1.25 o
  -5  -7   4          6.39          9.90         2.34 o
  -4  -7   4          1.13          1.81         0.82 o
  -3  -7   4          3.84          4.23         0.90 o
  -2  -7   4         17.75         17.96         1.59 o
  -1  -7   4          9.81          6.52         1.05 o
   0  -7   4        186.07        190.76         3.87 o
   1  -7   4         21.27         20.65         1.77 o
   2  -7   4        138.71        132.15         4.00 o
   3  -7   4          0.84         -1.02         0.81 o
   4  -7   4          0.29          0.04         0.87 o
   5  -7   4          0.22         -1.32         1.03 o
  -5  -6   4         14.22         16.18         1.81 o
  -4  -6   4         29.77         32.51         2.28 o
  -3  -6   4          0.07          0.89         0.54 o
  -2  -6   4         66.05         63.45         1.69 o
  -1  -6   4          4.11          4.22         0.67 o
   0  -6   4        198.85        185.58         2.91 o
   1  -6   4        108.25        137.94         3.16 o
   2  -6   4         10.52         11.08         1.32 o
   3  -6   4          4.42          3.69         1.01 o
   4  -6   4          2.11          1.12         0.80 o
   5  -6   4          0.05         -0.81         0.96 o
   6  -6   4          0.55          1.30         1.28 o
  -6  -5   4          2.72          3.19         1.63 o
  -5  -5   4         18.76         15.28         1.74 o
  -4  -5   4          0.13          0.74         0.64 o
  -3  -5   4          1.78          0.93         0.53 o
  -2  -5   4        274.86        259.41         3.27 o
  -1  -5   4          6.69          7.34         0.60 o
   0  -5   4         13.56         13.26         1.00 o
   1  -5   4          7.46          7.75         0.71 o
   2  -5   4          8.60          8.87         1.06 o
   3  -5   4          4.86          5.18         0.96 o
   4  -5   4          0.36         -0.21         0.68 o
   5  -5   4         30.02         33.26         2.29 o
   6  -5   4          0.26         -0.02         0.92 o
  -6  -4   4          0.24         -0.43         0.80 o
  -5  -4   4          0.13          0.36         0.65 o
  -4  -4   4         70.89         57.74         1.91 o
  -3  -4   4          9.34         12.38         0.93 o
  -2  -4   4         14.23         13.80         0.79 o
  -1  -4   4         33.13         30.89         0.90 o
   0  -4   4        151.94        146.11         1.88 o
   1  -4   4         81.95         70.70         1.39 o
   2  -4   4         14.11         16.30         0.83 o
   3  -4   4        180.59        184.66         3.48 o
   4  -4   4         73.46         71.26         2.15 o
   5  -4   4         44.36         50.22         2.57 o
   6  -4   4          9.73          9.76         1.70 o
  -7  -3   4          0.00          0.89         1.42 o
  -6  -3   4          0.37          0.64         0.90 o
  -5  -3   4         21.18         22.54         1.59 o
  -4  -3   4         74.37         71.32         2.00 o
  -3  -3   4         10.67         17.49         0.97 o
  -2  -3   4         50.17         40.04         1.01 o
  -1  -3   4         85.89         79.54         1.24 o
   0  -3   4        273.38        266.22         2.33 o
   1  -3   4        120.04        142.48         3.41 o
   2  -3   4          8.22         12.40         0.71 o
   3  -3   4         55.46         50.99         1.06 o
   4  -3   4          5.00          6.22         0.76 o
   5  -3   4         42.97         45.92         2.28 o
   6  -3   4          0.00         -0.03         0.79 o
   7  -3   4          0.01          2.31         1.48 o
  -7  -2   4          0.00          0.36         1.42 o
  -6  -2   4          1.75          3.81         1.26 o
  -5  -2   4         39.63         41.08         1.99 o
  -4  -2   4         35.08         32.05         1.68 o
  -3  -2   4          7.58          8.99         0.57 o
  -2  -2   4          0.36          1.20         0.32 o
  -1  -2   4         30.03         31.32         0.86 o
   0  -2   4         39.40         39.37         0.79 o
   1  -2   4        406.27        442.52         3.38 o
   2  -2   4        181.61        184.62         1.69 o
   3  -2   4         17.05         14.46         0.68 o
   4  -2   4          2.62          2.32         0.41 o
   5  -2   4          3.71          3.56         0.50 o
   6  -2   4         11.53         13.05         1.34 o
   7  -2   4          0.79          1.76         0.83 o
  -7  -1   4          0.08          1.11         1.14 o
  -6  -1   4          0.19          1.03         0.84 o
  -5  -1   4         15.90         15.02         1.51 o
  -4  -1   4          2.62          3.19         0.71 o
  -3  -1   4         76.78         72.27         1.52 o
  -2  -1   4        415.50        426.69         3.53 o
   0  -1   4        216.70        193.26         1.74 o
   1  -1   4        736.24        770.90         4.58 o
   2  -1   4         81.75         97.69         1.23 o
   3  -1   4          0.01          0.93         0.32 o
   4  -1   4         18.24         20.08         0.84 o
   5  -1   4         29.97         28.63         1.06 o
   6  -1   4          4.75          5.90         0.58 o
   7  -1   4          0.41         -0.09         0.67 o
  -7   0   4          0.00          0.62         1.06 o
  -6   0   4         14.22         14.97         1.61 o
  -5   0   4          0.00          0.17         0.67 o
  -4   0   4         17.38         16.44         1.04 o
  -3   0   4        321.23        317.67         3.47 o
  -2   0   4        187.27        174.97         1.82 o
  -1   0   4        224.17        222.42         2.13 o
   0   0   4        106.35        103.87         1.11 o
   1   0   4        560.66        557.41         3.45 o
   2   0   4          3.47          4.13         0.35 o
   3   0   4          3.73          3.68         0.40 o
   4   0   4         23.41         19.39         0.82 o
   5   0   4          2.49          3.03         0.41 o
   6   0   4         11.73         13.36         0.93 o
   7   0   4          0.13          1.10         0.75 o
  -7   1   4          0.03          1.55         1.07 o
  -6   1   4          3.29          4.42         1.08 o
  -5   1   4        105.69        123.05         2.67 o
  -4   1   4         33.61         34.63         1.28 o
  -3   1   4        203.12        191.16         2.41 o
  -2   1   4         81.92         89.27         1.19 o
  -1   1   4         38.54         25.46         0.64 o
   0   1   4         87.24         92.64         1.10 o
   2   1   4        395.91        398.24         2.67 o
   3   1   4        417.83        489.87         3.25 o
   4   1   4          5.34          9.16         0.55 o
   5   1   4          7.39          5.90         0.53 o
   6   1   4          3.36          2.91         0.45 o
   7   1   4          0.02          0.62         0.60 o
  -7   2   4         10.31          9.66         2.19 o
  -6   2   4          3.30          2.64         1.00 o
  -5   2   4          0.15          0.13         0.53 o
  -4   2   4         13.38         14.13         1.10 o
  -3   2   4         20.56         14.71         0.66 o
  -2   2   4          0.00          0.30         0.23 o
  -1   2   4          1.20          5.26         1.10 o
   0   2   4          3.74          2.89         0.32 o
   1   2   4         72.72         57.15         0.98 o
   2   2   4        309.82        436.05         3.45 o
   3   2   4         25.15         20.27         0.72 o
   4   2   4        106.81        107.84         1.44 o
   5   2   4          0.00         -0.10         0.32 o
   6   2   4         32.13         26.07         1.35 o
   7   2   4          0.05          0.03         0.75 o
  -7   3   4          2.34          1.23         1.44 o
  -6   3   4          0.49         -1.29         1.00 o
  -5   3   4          1.82          1.62         0.73 o
  -4   3   4          2.04          4.44         0.81 o
  -3   3   4         42.10         34.94         1.42 o
  -2   3   4          0.24         -0.20         0.28 o
  -1   3   4        567.73        555.22         3.59 o
   0   3   4         49.59         46.64         0.75 o
   1   3   4         76.21         86.01         1.06 o
   2   3   4        221.53        212.06         2.07 o
   3   3   4        107.56        120.97         1.80 o
   4   3   4         25.92         23.11         0.90 o
   5   3   4          4.85          4.36         0.59 o
   6   3   4          1.12          2.44         0.70 o
   7   3   4          2.88          2.11         0.92 o
  -7   4   4          0.72          2.57         1.33 o
  -6   4   4          0.00          0.73         1.11 o
  -5   4   4         14.03         10.16         1.62 o
  -4   4   4          5.72          6.52         0.93 o
  -3   4   4         76.46         84.28         1.57 o
  -2   4   4        230.65        260.90         2.93 o
  -1   4   4        434.85        433.97         3.17 o
   0   4   4          0.52          0.21         0.21 o
   1   4   4        114.52        122.74         1.43 o
   2   4   4         42.61         31.25         0.84 o
   3   4   4        202.11        193.94         2.04 o
   4   4   4         50.84         49.61         1.42 o
   5   4   4          0.81          0.70         0.52 o
   6   4   4          1.58         -0.07         0.62 o
   7   4   4          0.88          1.50         0.91 o
  -6   5   4          1.62          1.60         1.65 o
  -5   5   4          0.54          0.82         0.82 o
  -4   5   4         27.66         29.55         1.78 o
  -3   5   4          9.10          9.80         0.82 o
  -2   5   4         78.58         76.31         1.15 o
  -1   5   4        130.50        128.22         1.56 o
   0   5   4         79.62         74.56         1.30 o
   1   5   4         21.09         31.04         1.41 o
   2   5   4        152.77        153.91         2.09 o
   3   5   4          5.53          5.99         0.64 o
   4   5   4        217.15        210.16         3.37 o
   5   5   4         16.42         18.10         1.29 o
   6   5   4          3.75          3.00         0.92 o
   7   5   4         13.75         14.58         1.73 o
  -6   6   4          0.02         -0.67         1.02 o
  -5   6   4          0.38          0.32         0.95 o
  -4   6   4          0.12          0.87         0.72 o
  -3   6   4          0.24          0.19         0.69 o
  -2   6   4         17.03         17.25         0.94 o
  -1   6   4         13.36         15.52         0.75 o
   0   6   4         16.13         17.41         0.81 o
   1   6   4         62.24         57.79         1.18 o
   2   6   4        162.92        159.77         2.27 o
   3   6   4         21.35         17.74         0.97 o
   4   6   4         44.29         42.48         1.70 o
   5   6   4          1.52          1.90         0.68 o
   6   6   4          0.79          1.39         1.02 o
   7   6   4          2.61          3.25         1.31 o
  -6   7   4          3.77          0.82         2.04 o
  -5   7   4          0.57         -0.25         1.54 o
  -4   7   4          0.49          2.47         0.90 o
  -3   7   4          0.01          0.51         0.74 o
  -2   7   4          2.63          3.34         0.96 o
  -1   7   4          2.68          1.64         0.39 o
   0   7   4          6.90          8.08         0.65 o
   1   7   4         59.90         54.39         1.37 o
   2   7   4         39.34         35.25         1.24 o
   3   7   4         96.86         92.57         2.46 o
   4   7   4         38.38         41.21         1.95 o
   5   7   4          0.04          0.53         0.61 o
   6   7   4          7.78         10.43         1.67 o
  -5   8   4          0.17         -2.06         1.07 o
  -4   8   4          0.65          0.01         0.90 o
  -3   8   4          6.69          5.79         1.19 o
  -2   8   4         28.64         25.93         1.84 o
  -1   8   4          5.89          5.54         0.87 o
   0   8   4          0.15         -0.47         0.40 o
   1   8   4          0.63         -0.29         0.41 o
   2   8   4          0.25          0.09         0.42 o
   3   8   4          1.62          1.34         0.59 o
   4   8   4         30.49         35.47         2.48 o
   5   8   4          1.98          3.48         1.01 o
   6   8   4          1.22          3.14         1.27 o
  -5   9   4          0.57          0.95         1.69 o
  -4   9   4          1.59          4.36         1.38 o
  -3   9   4          6.60          5.11         1.24 o
  -2   9   4          0.03         -0.09         0.86 o
  -1   9   4         12.50         12.33         1.44 o
   0   9   4          1.12          1.28         0.85 o
   1   9   4          0.99          0.74         0.50 o
   2   9   4          0.63          0.64         0.61 o
   3   9   4          1.33          1.87         0.72 o
   4   9   4          1.02          3.23         1.00 o
   5   9   4          0.13          1.24         0.94 o
  -4  10   4          5.01          3.70         2.12 o
  -3  10   4          0.46         -0.41         0.93 o
  -2  10   4          0.03          0.08         1.11 o
  -1  10   4         11.65         13.85         2.36 o
   0  10   4          1.25          0.40         0.82 o
   1  10   4          3.50          3.31         0.98 o
   2  10   4          9.79         10.98         1.37 o
   3  10   4          4.96          4.29         0.94 o
   4  10   4          3.09          2.79         1.17 o
   5  10   4          1.58          2.56         1.44 o
  -3  11   4          0.25         -1.78         2.39 o
  -2  11   4          0.91         -1.16         1.21 o
  -1  11   4          4.12          1.86         1.83 o
   0  11   4          0.07          0.45         1.10 o
   1  11   4          6.34          6.44         1.55 o
   2  11   4          2.30          2.03         1.56 o
   3  11   4          0.01          0.15         1.13 o
   4  11   4          0.59          0.79         1.50 o
  -1  12   4          7.53          5.40         2.24 o
   0  12   4          0.77          3.08         1.74 o
   1  12   4          6.66          8.30         2.11 o
   2  12   4          1.84          2.07         1.36 o
   0 -10   5          1.64          0.11         1.65 o
  -3  -9   5          1.12          2.34         1.92 o
  -2  -9   5          0.13          1.08         1.54 o
  -1  -9   5          8.21          9.81         1.98 o
   0  -9   5          2.58          3.65         1.44 o
   1  -9   5          4.43          2.74         1.31 o
   2  -9   5          1.80         -0.16         1.73 o
   3  -9   5          2.68          2.27         1.60 o
  -4  -8   5          3.11          6.71         2.64 o
  -3  -8   5         55.27         69.50         4.07 o
  -2  -8   5          9.10          7.46         1.42 o
  -1  -8   5         10.14         10.66         1.76 o
   0  -8   5          4.64          4.50         1.49 o
   1  -8   5          0.39          0.74         0.98 o
   2  -8   5          4.72          6.82         1.47 o
   3  -8   5          4.43          5.34         1.39 o
   4  -8   5          2.26          5.30         1.74 o
  -5  -7   5          0.01          0.77         1.12 o
  -4  -7   5          0.98          3.19         1.26 o
  -3  -7   5          2.60          1.19         1.10 o
  -2  -7   5          2.03          2.58         0.89 o
  -1  -7   5          5.39          4.01         1.00 o
   0  -7   5         17.88         14.75         1.33 o
   1  -7   5          1.77          1.53         1.00 o
   2  -7   5          0.04          0.11         0.89 o
   3  -7   5          6.97          4.60         1.30 o
   4  -7   5          3.82          5.32         1.63 o
   5  -7   5          1.85          1.25         1.47 o
  -5  -6   5          0.01          0.61         0.96 o
  -4  -6   5          0.15          1.47         1.06 o
  -3  -6   5          0.69         -0.57         0.61 o
  -2  -6   5          1.87          0.72         1.11 o
  -1  -6   5         22.13         20.52         1.28 o
   0  -6   5         94.43         91.15         1.99 o
   1  -6   5         13.66         14.73         1.51 o
   2  -6   5         39.00         42.26         2.35 o
   3  -6   5          0.08          0.45         0.81 o
   4  -6   5          1.11          1.14         0.98 o
   5  -6   5          5.83          5.30         1.48 o
  -6  -5   5          0.01          1.23         1.20 o
  -5  -5   5          6.85          6.12         1.36 o
  -4  -5   5          0.07          0.58         0.74 o
  -3  -5   5         11.23         10.63         1.13 o
  -2  -5   5        304.84        302.51         3.70 o
  -1  -5   5        670.47        677.50         5.78 o
   0  -5   5          6.55          4.70         0.71 o
   1  -5   5          6.67          5.68         0.82 o
   2  -5   5          0.67          9.80         1.35 o
   3  -5   5          1.78          0.47         0.75 o
   4  -5   5          4.08          2.28         0.88 o
   5  -5   5          0.51          1.15         1.09 o
   6  -5   5          2.18          0.04         1.06 o
  -6  -4   5          4.57          4.36         1.64 o
  -5  -4   5          3.15          2.37         0.94 o
  -4  -4   5         14.02         12.92         1.20 o
  -3  -4   5          2.59          2.64         0.75 o
  -2  -4   5        104.73        107.18         1.86 o
  -1  -4   5          6.43          6.60         0.85 o
   0  -4   5         54.05         57.43         1.21 o
   1  -4   5         70.44         70.70         1.56 o
   2  -4   5         46.23         43.70         1.48 o
   3  -4   5        120.62        115.32         2.63 o
   4  -4   5          3.52          3.95         0.91 o
   5  -4   5         21.42         20.51         1.67 o
   6  -4   5          0.72          0.79         1.08 o
  -6  -3   5          0.58          0.89         1.03 o
  -5  -3   5          6.26          4.44         1.09 o
  -4  -3   5         32.56         25.11         1.67 o
  -3  -3   5          0.01         -1.01         0.51 o
  -2  -3   5          0.00         -0.66         0.40 o
  -1  -3   5         37.05         36.83         1.10 o
   0  -3   5        206.08        200.95         2.20 o
   1  -3   5          3.76          3.73         0.55 o
   2  -3   5         20.73         27.98         1.13 o
   3  -3   5        294.84        284.02         3.55 o
   4  -3   5        552.27        561.97         7.86 o
   5  -3   5          0.05         -0.59         0.60 o
   6  -3   5          0.46         -0.66         0.86 o
   7  -3   5          0.03          1.92         1.09 o
  -6  -2   5          3.54          4.59         1.24 o
  -5  -2   5         21.60         28.09         1.83 o
  -4  -2   5          1.49          1.49         0.69 o
  -3  -2   5          0.75          0.15         0.43 o
  -2  -2   5         37.95         39.64         1.37 o
  -1  -2   5        140.28        142.73         1.93 o
   0  -2   5        329.63        328.23         2.97 o
   1  -2   5        102.25        105.39         1.30 o
   2  -2   5          4.10          4.30         0.35 o
   3  -2   5         26.83         23.93         1.08 o
   4  -2   5          2.41          1.69         0.44 o
   5  -2   5          1.50          0.93         0.61 o
   6  -2   5          3.46          3.68         0.87 o
   7  -2   5          0.29          0.48         0.79 o
  -7  -1   5          9.18         14.86         2.19 o
  -6  -1   5         10.45         12.56         1.78 o
  -5  -1   5          3.59          3.60         1.05 o
  -4  -1   5         39.07         34.85         1.95 o
  -3  -1   5         43.36         45.08         1.36 o
  -2  -1   5          2.67          3.77         0.46 o
  -1  -1   5        205.90        215.83         2.34 o
   0  -1   5        281.01        314.14         2.84 o
   1  -1   5         62.26         72.56         1.04 o
   2  -1   5         65.83         85.04         1.29 o
   3  -1   5         42.00         38.18         1.01 o
   4  -1   5        178.14        175.94         1.95 o
   5  -1   5          5.53          5.33         0.53 o
   6  -1   5         10.39          8.72         0.73 o
   7  -1   5          4.75          6.42         1.20 o
  -7   0   5          0.99          1.31         1.20 o
  -6   0   5          0.67          1.82         1.06 o
  -5   0   5         11.56         12.74         1.39 o
  -4   0   5          0.22         -0.10         0.46 o
  -3   0   5         25.68         28.76         1.24 o
  -2   0   5        107.30        107.21         1.74 o
  -1   0   5         60.33         55.62         1.09 o
   0   0   5         34.54         29.67         0.65 o
   1   0   5          1.55          2.82         0.39 o
   2   0   5          0.14         -0.21         0.23 o
   3   0   5         20.42         36.59         2.30 o
   4   0   5          2.73          0.87         0.35 o
   5   0   5        242.98        219.91         2.38 o
   6   0   5         20.69         20.76         0.89 o
   7   0   5          6.10          3.43         1.22 o
  -7   1   5          6.78          7.81         1.78 o
  -6   1   5          5.12          5.64         1.21 o
  -5   1   5          0.98          0.99         0.81 o
  -4   1   5          0.03         -0.05         0.48 o
  -3   1   5         83.24         80.23         1.62 o
  -2   1   5        189.92        187.63         2.10 o
  -1   1   5         51.28         52.41         0.89 o
   0   1   5         28.77         30.99         0.75 o
   1   1   5        139.78        139.09         1.58 o
   2   1   5        197.63        201.04         1.95 o
   3   1   5          5.59          7.04         0.52 o
   4   1   5        118.63        116.52         1.58 o
   5   1   5         17.34         10.94         0.69 o
   6   1   5          9.14          7.65         0.60 o
   7   1   5          0.93          1.67         0.62 o
  -7   2   5          1.62          0.55         1.32 o
  -6   2   5        121.18        126.78         4.19 o
  -5   2   5          6.47          7.53         1.01 o
  -4   2   5          2.00          1.25         0.61 o
  -3   2   5          0.68          2.32         0.39 o
  -2   2   5          3.86          6.88         0.97 o
  -1   2   5        151.42        164.06         1.81 o
   0   2   5        245.86        220.99         2.06 o
   1   2   5        267.89        256.09         2.42 o
   2   2   5          2.53          3.09         0.38 o
   3   2   5        201.39        221.61         2.28 o
   4   2   5          4.45          2.79         0.41 o
   5   2   5          0.01          0.43         0.35 o
   6   2   5         14.10         13.02         0.98 o
   7   2   5          3.28          6.71         0.99 o
  -7   3   5          1.45          0.06         1.45 o
  -6   3   5          0.02         -1.61         1.16 o
  -5   3   5          0.41          0.20         0.67 o
  -4   3   5         19.04         20.57         1.39 o
  -3   3   5          6.63          8.32         0.75 o
  -2   3   5        285.74        313.94         2.93 o
  -1   3   5        295.25        295.98         5.22 o
   0   3   5          5.84          6.43         0.44 o
   1   3   5         25.87         23.37         0.92 o
   2   3   5          3.24          1.53         0.34 o
   3   3   5         42.23         37.98         0.94 o
   4   3   5          0.02         -0.51         0.33 o
   5   3   5          4.09          3.57         0.56 o
   6   3   5          0.02          0.19         0.51 o
   7   3   5          9.95         11.91         1.48 o
  -6   4   5          0.49          1.90         1.29 o
  -5   4   5          0.51          0.25         0.98 o
  -4   4   5         20.05         18.97         1.41 o
  -3   4   5          1.83         11.69         0.92 o
  -2   4   5          1.40          1.90         0.44 o
  -1   4   5       3503.42       3404.33        16.44 o
   0   4   5        348.11        366.09         3.99 o
   1   4   5         61.84         66.79         1.10 o
   2   4   5         58.07         64.68         1.69 o
   3   4   5         22.96         27.25         0.93 o
   4   4   5          6.76          8.78         0.74 o
   5   4   5         17.93         17.58         1.14 o
   6   4   5         15.58         14.78         1.48 o
   7   4   5          7.77         11.11         1.52 o
  -6   5   5          0.32          0.79         1.02 o
  -5   5   5          7.38          6.21         1.32 o
  -4   5   5          2.00          2.88         0.99 o
  -3   5   5          7.74          8.79         0.86 o
  -2   5   5         11.36         10.35         0.73 o
  -1   5   5        100.18         91.81         1.37 o
   0   5   5         24.52         26.20         0.93 o
   1   5   5          1.99          1.58         0.38 o
   2   5   5          0.04         -0.31         0.32 o
   3   5   5          3.77          3.34         0.52 o
   4   5   5        217.35        216.40         2.88 o
   5   5   5         48.63         51.11         1.93 o
   6   5   5          0.73         -0.45         0.68 o
   7   5   5          2.38          4.39         1.27 o
  -6   6   5          2.03          1.22         1.18 o
  -5   6   5          2.08          2.28         1.14 o
  -4   6   5          0.00          0.17         0.87 o
  -3   6   5         12.83         15.01         1.34 o
  -2   6   5         10.59         11.67         0.87 o
  -1   6   5         12.65         14.74         0.79 o
   0   6   5         22.24         24.26         1.05 o
   1   6   5          1.67          3.00         0.52 o
   2   6   5         44.96         46.60         1.28 o
   3   6   5          5.33          4.14         0.61 o
   4   6   5        200.44        196.01         3.31 o
   5   6   5         49.19         52.81         2.18 o
   6   6   5          1.59          1.19         0.86 o
   7   6   5          1.42          1.52         1.01 o
  -5   7   5          6.30          5.33         1.43 o
  -4   7   5          0.29         -1.18         0.90 o
  -3   7   5         21.48         22.67         1.67 o
  -2   7   5          0.66          0.46         0.79 o
  -1   7   5          6.57          7.94         0.71 o
   0   7   5         37.95         37.32         1.21 o
   1   7   5        118.76        114.26         1.99 o
   2   7   5          1.96          1.35         0.53 o
   3   7   5         44.67         45.54         1.59 o
   4   7   5         59.95         56.62         1.91 o
   5   7   5          0.18          0.81         0.74 o
   6   7   5          1.87          2.53         1.04 o
  -5   8   5          0.66         -1.25         1.09 o
  -4   8   5          0.43         -0.56         0.87 o
  -3   8   5          0.21         -0.12         0.81 o
  -2   8   5         29.88         28.49         1.94 o
  -1   8   5         15.27         11.86         1.32 o
   0   8   5          0.15          0.45         0.41 o
   1   8   5          0.39          2.81         0.59 o
   2   8   5          0.01          0.14         0.49 o
   3   8   5          0.95          1.48         0.61 o
   4   8   5          0.10          0.86         0.63 o
   5   8   5          1.06          1.54         0.83 o
   6   8   5          1.84          4.41         1.28 o
  -4   9   5          1.17          1.66         1.07 o
  -3   9   5          4.73          5.40         1.57 o
  -2   9   5          5.63          5.01         1.21 o
  -1   9   5          0.03          0.15         1.05 o
   0   9   5         21.52         19.82         1.54 o
   1   9   5          0.12         -0.29         0.42 o
   2   9   5         28.79         30.10         1.44 o
   3   9   5          0.54          0.53         0.59 o
   4   9   5          0.01          0.83         0.88 o
   5   9   5          3.78          5.14         1.12 o
  -4  10   5          0.00         -0.51         1.20 o
  -3  10   5          3.92          2.95         1.11 o
  -2  10   5          0.00          0.25         0.95 o
  -1  10   5          3.25          2.09         1.64 o
   0  10   5          5.01          4.78         1.11 o
   1  10   5          0.32         -0.40         0.76 o
   2  10   5          5.38          4.45         0.99 o
   3  10   5         36.66         38.55         3.07 o
   4  10   5          4.39          3.71         1.08 o
   5  10   5          0.33          2.91         1.22 o
  -3  11   5          0.01         -2.17         1.77 o
  -2  11   5          0.06         -0.44         1.25 o
  -1  11   5          2.94          3.07         1.83 o
   0  11   5          4.63          4.24         1.32 o
   1  11   5          0.72          0.92         0.96 o
   2  11   5          4.12          6.30         1.90 o
   3  11   5          0.32          1.50         1.30 o
   4  11   5          0.89          2.30         1.29 o
  -1  12   5          0.74         -1.29         1.37 o
   0  12   5         14.58         14.40         2.12 o
   1  12   5          3.41          4.93         1.80 o
   2  12   5          4.99          3.84         1.85 o
  -2  -9   6          3.68          4.46         2.80 o
  -1  -9   6          0.54          1.82         1.67 o
   0  -9   6         16.53         23.95         2.90 o
   1  -9   6          0.03         -1.24         1.17 o
   2  -9   6          3.45          5.24         1.99 o
  -3  -8   6          0.03          1.63         2.23 o
  -2  -8   6          2.54          3.45         1.52 o
  -1  -8   6          0.70          1.82         1.73 o
   0  -8   6          0.00          0.01         1.26 o
   1  -8   6          0.00          0.16         0.82 o
   2  -8   6          1.40          1.64         0.97 o
   3  -8   6          1.18         -0.18         1.07 o
  -4  -7   6         26.73         35.26         6.46 o
  -3  -7   6          0.61          1.36         1.86 o
  -2  -7   6          1.88          1.46         1.19 o
  -1  -7   6          9.62         11.24         1.42 o
   0  -7   6          2.31          1.96         0.96 o
   1  -7   6         15.22         16.72         1.56 o
   2  -7   6          0.70          0.24         0.83 o
   3  -7   6          9.83          6.14         1.32 o
   4  -7   6          0.79         -0.37         1.19 o
  -5  -6   6          1.74          2.20         1.23 o
  -4  -6   6          4.63          5.31         1.93 o
  -3  -6   6         16.32         14.91         1.77 o
  -2  -6   6          6.29          8.35         1.17 o
  -1  -6   6         12.17         11.04         1.28 o
   0  -6   6          2.14          0.86         0.61 o
   1  -6   6         30.07         26.28         1.83 o
   2  -6   6          0.41          0.19         0.76 o
   3  -6   6          5.90          4.88         1.27 o
   4  -6   6          5.55          3.99         1.23 o
   5  -6   6          0.08         -1.68         1.26 o
  -5  -5   6          0.01          1.24         1.10 o
  -4  -5   6          1.78          1.18         0.87 o
  -3  -5   6         16.51         18.30         1.55 o
  -2  -5   6        165.49        152.83         2.92 o
  -1  -5   6         25.24         24.76         1.31 o
   0  -5   6          5.72          5.22         0.78 o
   1  -5   6        166.50        144.27         2.67 o
   2  -5   6         10.55         12.98         1.33 o
   3  -5   6          0.00         -0.71         0.79 o
   4  -5   6          6.99          7.46         1.39 o
   5  -5   6          3.50          2.20         1.38 o
   6  -5   6          0.53          2.98         1.11 o
  -6  -4   6          0.38          0.91         1.97 o
  -5  -4   6          4.28          4.75         1.22 o
  -4  -4   6         23.99         29.07         2.11 o
  -3  -4   6        108.15         96.18         2.56 o
  -2  -4   6          0.05          0.84         0.60 o
  -1  -4   6        628.27        617.01         5.40 o
   0  -4   6         77.14         75.39         1.69 o
   1  -4   6        115.86        111.82         2.07 o
   2  -4   6          8.80         11.20         0.90 o
   3  -4   6          2.18          0.52         0.65 o
   4  -4   6          1.49          2.13         0.75 o
   5  -4   6          2.48          1.71         0.85 o
   6  -4   6         10.38         15.72         1.68 o
  -6  -3   6          5.74          5.56         1.55 o
  -5  -3   6         21.32         20.92         1.94 o
  -4  -3   6          1.06          1.45         0.76 o
  -3  -3   6          2.78          4.49         0.88 o
  -2  -3   6         30.63         30.35         1.30 o
  -1  -3   6          2.79          2.01         0.51 o
   0  -3   6          4.34          4.51         0.57 o
   1  -3   6         35.86         33.90         1.32 o
   2  -3   6         11.94         11.68         0.90 o
   3  -3   6         31.58         35.42         1.38 o
   4  -3   6         21.03         21.12         1.58 o
   5  -3   6          3.24          2.96         0.82 o
   6  -3   6          4.68          6.17         1.23 o
  -6  -2   6          0.00          0.60         1.19 o
  -5  -2   6         29.44         30.49         2.32 o
  -4  -2   6         30.87         30.27         1.85 o
  -3  -2   6          0.86         -0.23         0.62 o
  -2  -2   6          1.19          0.99         0.44 o
  -1  -2   6          7.91          5.88         0.64 o
   0  -2   6         31.51         40.42         1.02 o
   1  -2   6        226.19        239.96         2.39 o
   2  -2   6        104.20         98.51         1.72 o
   3  -2   6        255.54        259.07         3.06 o
   4  -2   6        125.65        121.07         2.11 o
   5  -2   6          1.62          3.72         0.83 o
   6  -2   6         23.22         21.29         1.62 o
   7  -2   6          0.32          0.72         0.80 o
  -6  -1   6          0.15          0.70         0.96 o
  -5  -1   6         21.87         21.45         1.95 o
  -4  -1   6          4.67         12.08         1.20 o
  -3  -1   6          3.42          2.96         0.67 o
  -2  -1   6         25.76         26.79         1.12 o
  -1  -1   6         55.42         68.39         1.36 o
   0  -1   6        441.56        440.24         3.75 o
   1  -1   6        317.18        352.38         3.29 o
   2  -1   6        121.20        130.46         2.27 o
   3  -1   6        106.03        108.91         1.71 o
   4  -1   6         74.01         67.64         1.45 o
   5  -1   6          8.77          9.13         0.77 o
   6  -1   6          5.20          3.54         0.76 o
   7  -1   6          0.68          1.90         0.85 o
  -6   0   6          6.40          6.32         1.64 o
  -5   0   6          3.61          2.57         0.91 o
  -4   0   6          4.55          4.35         0.73 o
  -3   0   6         56.38         54.05         1.45 o
  -2   0   6          6.95          7.30         0.50 o
  -1   0   6        102.73         95.29         1.34 o
   0   0   6        427.51        457.91         3.45 o
   1   0   6        239.84        222.23         2.59 o
   2   0   6          2.11          1.44         0.34 o
   3   0   6          1.74          2.79         0.42 o
   4   0   6          9.09          7.98         0.67 o
   5   0   6          9.37          8.05         0.62 o
   6   0   6          1.08          1.22         0.40 o
   7   0   6          4.28          4.76         0.95 o
  -6   1   6         10.81         13.11         1.81 o
  -5   1   6         22.84         23.36         1.87 o
  -4   1   6         28.08         24.91         1.53 o
  -3   1   6        101.95        107.64         1.99 o
  -2   1   6        185.33        185.76         2.13 o
  -1   1   6          1.42          1.11         0.30 o
   0   1   6         76.33         80.63         1.36 o
   1   1   6         80.62         97.34         1.49 o
   2   1   6          1.25          1.56         0.35 o
   3   1   6         58.63         52.78         1.12 o
   4   1   6         24.07         29.70         1.05 o
   5   1   6          0.53          0.74         0.35 o
   6   1   6         37.19         33.30         1.16 o
   7   1   6          0.47          0.68         0.62 o
  -6   2   6         13.70         15.89         1.80 o
  -5   2   6         23.50         26.18         1.77 o
  -4   2   6         14.98         15.52         1.27 o
  -3   2   6          1.90          2.43         0.57 o
  -2   2   6         37.28         37.74         0.96 o
  -1   2   6          4.46          5.94         0.59 o
   0   2   6        319.28        338.79         2.84 o
   1   2   6         42.15         36.21         0.93 o
   2   2   6         20.47         15.55         0.72 o
   3   2   6         39.31         39.68         0.99 o
   4   2   6         90.77         83.26         1.49 o
   5   2   6         30.37         28.41         1.05 o
   6   2   6          0.31          0.38         0.44 o
   7   2   6          0.24          1.09         0.64 o
  -6   3   6         15.09         19.81         2.62 o
  -5   3   6         20.95         23.07         1.63 o
  -4   3   6         26.55         69.89         2.68 o
  -3   3   6          9.27         11.73         1.10 o
  -2   3   6         32.77         33.63         1.13 o
  -1   3   6        505.95        503.13         4.12 o
   0   3   6         19.62         24.93         0.96 o
   1   3   6          0.33          0.49         0.37 o
   2   3   6        315.02        323.72         3.37 o
   3   3   6         18.40         17.67         0.75 o
   4   3   6          6.43          6.69         0.58 o
   5   3   6          3.38          3.75         0.62 o
   6   3   6          6.64          5.66         0.90 o
   7   3   6          0.02          0.93         0.76 o
  -6   4   6          0.20          0.60         1.17 o
  -5   4   6          1.59          0.88         0.99 o
  -4   4   6          5.28          4.95         0.96 o
  -2   4   6         22.05         19.66         0.92 o
  -1   4   6         98.97         93.83         1.41 o
   0   4   6       1078.51       1118.45         6.59 o
   1   4   6         47.79         46.26         1.10 o
   2   4   6         81.06         85.93         1.53 o
   3   4   6         63.00         64.44         1.90 o
   4   4   6          1.27          1.52         0.51 o
   5   4   6         67.38         56.60         1.65 o
   6   4   6          1.48          1.27         0.66 o
   7   4   6          7.62          9.87         1.55 o
  -6   5   6          0.16          0.55         1.44 o
  -5   5   6          0.73          2.27         1.07 o
  -4   5   6          1.88          2.48         1.08 o
  -3   5   6          6.15          5.31         0.80 o
  -2   5   6         18.50         18.23         1.07 o
  -1   5   6          0.20          0.10         0.31 o
   0   5   6         45.32         47.54         1.06 o
   1   5   6         27.58         23.15         0.87 o
   2   5   6         14.98         14.64         0.78 o
   3   5   6         54.08         53.55         1.41 o
   4   5   6         70.46         65.08         1.65 o
   5   5   6          9.60          8.09         0.88 o
   6   5   6          1.94          2.29         0.89 o
   7   5   6          6.13          9.41         1.60 o
  -6   6   6          0.66          0.08         1.18 o
  -5   6   6          0.10          0.36         0.94 o
  -4   6   6         23.34         26.31         2.11 o
  -3   6   6         17.56         20.33         1.51 o
  -2   6   6        160.06        150.30         2.40 o
  -1   6   6          2.95         10.99         0.77 o
   0   6   6          3.11          2.73         0.50 o
   1   6   6          0.91         -0.01         0.35 o
   2   6   6         16.71         15.23         0.93 o
   3   6   6         22.44         21.96         1.18 o
   4   6   6          0.12          0.01         0.51 o
   5   6   6        114.86        106.66         3.03 o
   6   6   6          6.07          4.37         1.02 o
  -5   7   6          3.82          3.13         1.27 o
  -4   7   6          0.01         -1.68         0.84 o
  -3   7   6          4.72          2.88         0.99 o
  -2   7   6         47.95         44.81         2.58 o
  -1   7   6          9.15          9.31         0.79 o
   0   7   6          5.96          6.12         0.70 o
   1   7   6         21.27         20.27         1.19 o
   2   7   6         11.29          9.26         0.90 o
   3   7   6         10.31         16.88         1.30 o
   4   7   6          1.98          1.77         0.70 o
   5   7   6          0.07          0.47         0.76 o
   6   7   6          6.30          7.17         1.29 o
  -5   8   6          0.45          0.17         1.13 o
  -4   8   6          0.03          0.18         1.08 o
  -3   8   6          0.00          0.03         0.84 o
  -2   8   6          0.00         -0.10         0.75 o
  -1   8   6          0.04         -0.30         0.74 o
   0   8   6          0.31          0.17         0.49 o
   1   8   6         39.00         47.44         1.94 o
   2   8   6         14.98         12.13         1.01 o
   3   8   6         26.30         26.52         1.67 o
   4   8   6          1.79          2.90         0.77 o
   5   8   6          0.64          1.04         1.55 o
   6   8   6          0.92          0.55         0.89 o
  -4   9   6          0.23         -0.94         1.48 o
  -3   9   6          0.04         -1.77         0.88 o
  -2   9   6          0.10         -0.26         0.86 o
  -1   9   6          3.86          2.20         0.94 o
   0   9   6         18.04         13.24         1.46 o
   1   9   6          0.83          2.69         0.61 o
   2   9   6         17.11         18.82         1.25 o
   3   9   6         42.85         41.97         1.97 o
   4   9   6          0.10          0.63         0.79 o
   5   9   6          3.02          2.90         1.08 o
  -4  10   6          0.76          0.38         2.00 o
  -3  10   6          0.79         -1.19         1.34 o
  -2  10   6          0.17         -1.80         0.93 o
  -1  10   6          0.27          0.62         1.14 o
   0  10   6          2.72          1.88         1.14 o
   1  10   6          0.08         -0.53         0.79 o
   2  10   6          0.10          1.26         1.03 o
   3  10   6          8.87          9.27         1.10 o
   4  10   6          6.17          5.59         1.19 o
  -3  11   6          0.26         -0.22         2.13 o
  -2  11   6          0.10         -0.17         1.57 o
  -1  11   6          1.62          2.89         1.37 o
   0  11   6          0.34          1.09         1.08 o
   1  11   6          0.05          1.19         1.32 o
   2  11   6          0.00          1.23         1.64 o
   3  11   6          3.14          2.65         1.08 o
   4  11   6          0.00          1.67         1.23 o
  -1  12   6          0.00          1.73         1.30 o
   0  12   6          5.15          6.97         2.90 o
   1  12   6          6.46          6.55         2.03 o
   2  12   6          0.17          0.69         1.30 o
  -2  -8   7          1.28          1.82         2.91 o
  -1  -8   7          1.45          2.98         1.58 o
   0  -8   7          0.85          1.82         1.61 o
   1  -8   7          2.13          2.98         1.14 o
   2  -8   7          0.28         -0.20         0.91 o
   3  -8   7          0.05         -0.68         0.97 o
  -3  -7   7         11.26         19.02         2.87 o
  -2  -7   7          2.67          2.02         1.53 o
  -1  -7   7          0.34         -0.14         1.09 o
   0  -7   7          0.02          0.25         1.13 o
   1  -7   7          1.77          1.85         0.94 o
   2  -7   7          0.05         -0.03         0.80 o
   3  -7   7          2.54          2.09         1.35 o
   4  -7   7          1.05          2.01         1.16 o
  -4  -6   7          9.77         13.74         4.10 o
  -3  -6   7         10.05         10.83         1.80 o
  -2  -6   7          2.06          1.43         1.07 o
  -1  -6   7          0.14         -0.24         0.91 o
   0  -6   7          2.61          1.05         0.91 o
   1  -6   7         23.83         24.48         1.85 o
   2  -6   7          0.54         -0.62         0.79 o
   3  -6   7          4.19          2.79         1.02 o
   4  -6   7          1.59          1.21         1.13 o
   5  -6   7          0.32          0.53         1.02 o
  -5  -5   7          0.83          2.47         1.52 o
  -4  -5   7          1.95          2.51         1.17 o
  -3  -5   7          2.48          3.30         1.19 o
  -2  -5   7          4.04          4.10         1.02 o
  -1  -5   7          1.25          1.41         0.68 o
   0  -5   7        109.26         97.29         2.24 o
   1  -5   7         17.19         12.53         1.11 o
   2  -5   7        123.35        106.63         2.94 o
   3  -5   7          0.33         -0.68         0.72 o
   4  -5   7          0.30          0.34         0.82 o
   5  -5   7          1.37          2.43         0.99 o
  -5  -4   7          7.44          7.19         1.44 o
  -4  -4   7         11.00         13.58         1.62 o
  -3  -4   7         21.90         21.63         1.69 o
  -2  -4   7         10.56          9.19         0.96 o
  -1  -4   7          2.81          2.98         0.78 o
   0  -4   7         54.29         53.69         1.73 o
   1  -4   7         17.49         21.82         1.34 o
   2  -4   7          2.43          1.72         0.65 o
   3  -4   7          2.14          1.92         0.83 o
   4  -4   7          0.06         -0.74         0.67 o
   5  -4   7          0.13          0.49         0.81 o
   6  -4   7          8.93         13.66         1.71 o
  -6  -3   7          3.93          2.92         1.56 o
  -5  -3   7          8.57          8.45         1.40 o
  -4  -3   7          0.02         -0.47         0.78 o
  -3  -3   7         23.70         26.25         1.75 o
  -2  -3   7        548.38        554.45         5.19 o
  -1  -3   7         15.18         12.18         0.94 o
   0  -3   7         14.85         16.61         1.24 o
   1  -3   7          3.62          2.36         0.70 o
   2  -3   7          0.07         -0.15         0.54 o
   3  -3   7          5.55          5.82         0.81 o
   4  -3   7          1.72          1.75         0.79 o
   5  -3   7         39.72         44.04         2.42 o
   6  -3   7          0.04          0.75         1.46 o
  -6  -2   7          0.01          1.56         1.39 o
  -5  -2   7          2.39          1.60         1.15 o
  -4  -2   7         25.37         26.42         1.84 o
  -3  -2   7          6.03          6.80         1.03 o
  -2  -2   7         26.65         25.89         1.18 o
  -1  -2   7         33.26         34.20         1.20 o
   0  -2   7        137.85        138.41         2.23 o
   1  -2   7         33.97         33.03         1.45 o
   2  -2   7         64.31         60.62         1.62 o
   3  -2   7        123.84        127.02         3.43 o
   4  -2   7         53.24         53.82         1.77 o
   5  -2   7          7.60          6.24         1.01 o
   6  -2   7          3.95          3.20         0.96 o
  -6  -1   7          0.00          1.27         1.03 o
  -5  -1   7         14.97         16.28         1.86 o
  -4  -1   7         15.92         15.38         1.38 o
  -3  -1   7         15.33         14.62         1.15 o
  -2  -1   7          0.98          1.45         0.49 o
  -1  -1   7         69.51         71.06         1.52 o
   0  -1   7         87.31         84.23         1.52 o
   1  -1   7         11.42         10.90         0.77 o
   2  -1   7         10.22         12.66         0.87 o
   3  -1   7        357.88        354.22         4.07 o
   4  -1   7          8.96         10.47         0.96 o
   5  -1   7          7.54          7.05         0.89 o
   6  -1   7          1.90          2.08         0.75 o
   7  -1   7          1.76          4.64         1.12 o
  -6   0   7          0.96          2.06         1.15 o
  -5   0   7          5.01          3.32         1.14 o
  -4   0   7          1.40          1.50         0.77 o
  -3   0   7          5.50          8.12         0.82 o
  -2   0   7          0.24         -0.02         0.28 o
  -1   0   7         99.37        102.27         1.50 o
   0   0   7        146.83        151.14         1.95 o
   1   0   7         57.82         62.74         1.44 o
   2   0   7         64.48         63.73         1.39 o
   3   0   7         26.47         29.65         1.24 o
   4   0   7          0.01         -0.03         0.41 o
   5   0   7          5.67          7.20         0.75 o
   6   0   7         11.00         11.44         0.95 o
   7   0   7          0.31         -0.43         0.73 o
  -6   1   7          0.87          1.36         1.21 o
  -5   1   7          3.90          1.68         0.97 o
  -4   1   7          8.51          9.67         1.09 o
  -3   1   7         17.55         14.05         1.45 o
  -2   1   7        127.27        119.30         1.79 o
  -1   1   7          0.00         -0.13         0.29 o
   0   1   7        105.37        118.31         1.60 o
   1   1   7        176.11        190.19         2.31 o
   2   1   7        121.52        116.78         1.43 o
   3   1   7         66.09         63.54         1.25 o
   4   1   7          5.87          9.10         0.68 o
   5   1   7         14.58         11.79         0.89 o
   6   1   7          1.38          0.98         0.47 o
   7   1   7          0.76          0.95         0.76 o
  -6   2   7          1.21          1.94         1.33 o
  -5   2   7          0.13         -0.57         0.81 o
  -4   2   7          5.31          4.51         0.94 o
  -3   2   7         87.55         76.67         2.05 o
  -2   2   7         29.47         30.19         1.02 o
  -1   2   7         19.56         24.68         1.60 o
   0   2   7          4.07          3.06         0.47 o
   1   2   7         29.24         29.17         0.90 o
   2   2   7          4.34          7.54         0.59 o
   3   2   7         14.92         15.32         0.87 o
   4   2   7         82.11         69.92         1.82 o
   5   2   7         12.62         15.77         0.97 o
   6   2   7          8.07          5.38         0.74 o
   7   2   7          0.14          0.32         0.67 o
  -6   3   7          1.51          1.83         1.39 o
  -5   3   7         11.63         16.35         1.48 o
  -4   3   7         15.19         16.38         1.39 o
  -3   3   7          7.00          6.74         1.03 o
  -2   3   7          2.54          2.26         0.49 o
  -1   3   7          1.74          2.72         0.49 o
   0   3   7          0.64          1.97         0.41 o
   1   3   7         46.74         44.42         1.21 o
   2   3   7        132.36        132.03         1.98 o
   3   3   7        143.99        150.72         2.27 o
   4   3   7          0.45          0.17         0.40 o
   5   3   7          2.90          1.96         0.56 o
   6   3   7          4.47          4.62         1.09 o
   7   3   7          1.68          2.79         0.93 o
  -6   4   7          0.05          0.27         1.58 o
  -5   4   7          0.27         -0.86         0.83 o
  -4   4   7          0.09         -0.39         0.73 o
  -3   4   7          0.00          9.32         1.12 o
  -2   4   7          0.00          0.11         0.42 o
  -1   4   7         15.38         13.73         0.84 o
   0   4   7          6.67         14.14         1.13 o
   1   4   7         63.21         53.18         1.36 o
   2   4   7         65.22         76.61         1.55 o
   3   4   7         10.48         10.48         0.84 o
   4   4   7         15.18         17.14         1.28 o
   5   4   7          2.72          2.23         0.60 o
   6   4   7          0.92          0.91         0.70 o
   7   4   7          0.84          2.56         0.98 o
  -6   5   7          0.07         -0.20         0.92 o
  -5   5   7          1.45          1.80         1.31 o
  -4   5   7          0.06         -0.48         0.81 o
  -3   5   7          0.40         -0.14         0.73 o
  -2   5   7         18.94         18.44         1.15 o
  -1   5   7         57.29         53.97         1.15 o
   0   5   7          0.26         -0.21         0.40 o
   1   5   7         12.72         17.14         0.94 o
   2   5   7          7.95          9.10         0.74 o
   3   5   7          8.66          5.63         0.75 o
   4   5   7          6.43          6.50         0.77 o
   5   5   7          0.19          0.63         0.56 o
   6   5   7          0.20          1.16         0.72 o
   7   5   7          5.84          5.71         1.70 o
  -5   6   7          3.33          4.17         1.25 o
  -4   6   7          0.57          2.45         1.00 o
  -3   6   7          2.48          1.83         0.66 o
  -2   6   7        172.30        162.79         2.60 o
  -1   6   7          6.50          8.80         0.73 o
   0   6   7          8.23          6.04         0.62 o
   1   6   7         36.06         38.93         1.26 o
   2   6   7          0.07          0.71         0.49 o
   3   6   7         55.86         60.69         1.60 o
   4   6   7         45.95         48.93         1.82 o
   5   6   7          0.00          0.97         0.71 o
   6   6   7          4.70          4.36         1.09 o
  -5   7   7          0.17         -0.49         1.00 o
  -4   7   7          3.23          2.54         1.20 o
  -3   7   7          5.46          5.19         1.05 o
  -2   7   7         28.56         26.10         1.72 o
  -1   7   7          6.99          6.23         0.84 o
   0   7   7          1.57          1.43         0.53 o
   1   7   7          7.30          4.78         0.85 o
   2   7   7         27.06         24.91         1.34 o
   3   7   7         26.62         34.11         1.63 o
   4   7   7         68.43         69.27         2.20 o
   5   7   7          7.39          9.37         1.32 o
   6   7   7          0.51          0.72         1.01 o
  -5   8   7          0.00         -0.56         1.44 o
  -4   8   7          0.35          1.92         1.15 o
  -3   8   7          3.22          1.65         1.01 o
  -2   8   7          0.66          1.43         0.93 o
  -1   8   7          0.51         -0.14         0.72 o
   0   8   7          1.14          2.79         0.61 o
   1   8   7         14.96         17.31         1.26 o
   2   8   7          9.05          8.13         0.88 o
   3   8   7         24.28         21.63         1.37 o
   4   8   7          0.45          0.11         0.76 o
   5   8   7          0.22          1.89         1.07 o
   6   8   7          1.01          2.33         1.25 o
  -4   9   7          2.28          2.13         1.61 o
  -3   9   7          0.15         -1.04         0.89 o
  -2   9   7          0.71          4.16         1.11 o
  -1   9   7          1.83          1.13         1.04 o
   0   9   7          5.84          4.72         1.04 o
   1   9   7          2.05          2.16         0.71 o
   2   9   7         16.75         17.46         1.24 o
   3   9   7         32.73         32.99         1.90 o
   4   9   7          3.10          3.19         0.91 o
   5   9   7          1.79          3.26         1.05 o
  -3  10   7          2.81          1.83         1.18 o
  -2  10   7          3.87          2.16         1.34 o
  -1  10   7          0.63          2.67         1.36 o
   0  10   7          0.66         -0.28         1.01 o
   1  10   7          0.00         -0.67         1.08 o
   2  10   7          1.42          1.81         0.65 o
   3  10   7          0.00          1.71         0.90 o
   4  10   7          0.86          2.67         1.40 o
  -2  11   7          0.03         -0.76         2.41 o
  -1  11   7          3.59          2.06         1.39 o
   0  11   7          0.27         -0.28         1.12 o
   1  11   7          2.36          2.96         1.11 o
   2  11   7          0.67          1.34         1.18 o
   3  11   7          0.31          1.10         0.91 o
  -1  12   7          1.94          1.49         2.12 o
   0  12   7          0.14          0.02         1.27 o
   1  12   7          0.15          2.72         2.38 o
   2  12   7          5.90          3.06         2.33 o
  -1  -8   8          7.34         10.43         2.24 o
   0  -8   8          4.04          4.83         2.06 o
   1  -8   8          5.35          5.54         1.41 o
  -3  -7   8          0.48          2.54         1.77 o
  -2  -7   8          0.17         -1.16         1.55 o
  -1  -7   8         17.23         22.89         2.66 o
   0  -7   8          0.75          0.54         1.87 o
   1  -7   8         10.02          7.79         1.45 o
   2  -7   8          3.93          1.07         1.77 o
   3  -7   8         12.02         15.27         1.80 o
  -4  -6   8          0.50          0.72         3.31 o
  -3  -6   8         35.03         39.63         3.51 o
  -2  -6   8          1.17         -1.01         1.74 o
  -1  -6   8          4.20          1.96         1.08 o
   0  -6   8          9.81         12.11         1.34 o
   1  -6   8          1.37          2.55         0.97 o
   2  -6   8          3.71          3.31         1.07 o
   3  -6   8          6.91          5.49         1.20 o
   4  -6   8         11.68         19.27         1.95 o
  -4  -5   8          0.71          2.68         1.25 o
  -3  -5   8          2.97          2.91         1.89 o
  -2  -5   8          1.55          1.64         1.18 o
  -1  -5   8          1.29          1.21         0.96 o
   0  -5   8         11.47         11.01         1.12 o
   1  -5   8          4.47          3.32         0.87 o
   2  -5   8          5.05          4.81         1.10 o
   3  -5   8          0.14         -0.63         0.79 o
   4  -5   8         11.14         16.55         1.74 o
   5  -5   8          0.90          0.70         0.97 o
  -5  -4   8          1.21          1.76         1.35 o
  -4  -4   8          4.96          5.65         2.64 o
  -3  -4   8          4.36          4.98         1.13 o
  -2  -4   8          0.61         -0.19         1.10 o
  -1  -4   8          9.42          8.70         1.11 o
   0  -4   8         61.09         54.51         2.09 o
   1  -4   8          0.10         -0.12         0.62 o
   2  -4   8         55.82         55.17         1.99 o
   3  -4   8          2.55          2.33         0.93 o
   4  -4   8          1.84          0.31         0.78 o
   5  -4   8         15.14         16.17         1.69 o
  -5  -3   8          0.90          2.32         1.25 o
  -4  -3   8          0.05         -0.42         0.84 o
  -3  -3   8         42.34         41.46         2.15 o
  -2  -3   8        106.75        105.94         2.73 o
  -1  -3   8        219.11        217.22         3.55 o
   0  -3   8         31.04         25.11         1.56 o
   1  -3   8          4.37          4.82         0.85 o
   2  -3   8          0.21          0.35         0.63 o
   3  -3   8          6.74          7.19         0.93 o
   4  -3   8          7.95          6.31         1.20 o
   5  -3   8          1.78          1.47         0.89 o
   6  -3   8          0.06          0.79         0.82 o
  -5  -2   8          4.66          6.06         1.52 o
  -4  -2   8         15.29         13.08         1.58 o
  -3  -2   8          1.15         -0.32         0.65 o
  -2  -2   8        181.82        193.13         3.15 o
  -1  -2   8          6.83          6.08         0.77 o
   0  -2   8          0.74          0.29         0.62 o
   1  -2   8          2.78          1.02         0.60 o
   2  -2   8         65.98         61.03         1.79 o
   3  -2   8         87.08         86.25         2.08 o
   4  -2   8          7.96          8.26         0.95 o
   5  -2   8          9.03         10.23         1.33 o
   6  -2   8          5.23          5.02         1.53 o
  -6  -1   8          2.83          2.94         1.24 o
  -5  -1   8          3.24          4.33         1.23 o
  -4  -1   8          8.99          6.94         1.06 o
  -3  -1   8         19.57         19.08         1.37 o
  -2  -1   8          0.25         -0.23         0.65 o
  -1  -1   8         19.04         22.38         1.22 o
   0  -1   8         83.22         81.48         1.85 o
   1  -1   8         18.27         20.82         1.19 o
   2  -1   8          2.35          1.65         0.63 o
   3  -1   8        199.40        187.16         3.01 o
   4  -1   8        233.76        239.06         3.56 o
   5  -1   8          0.36          0.50         0.62 o
   6  -1   8          5.34          4.62         0.95 o
  -6   0   8          3.90          4.02         1.37 o
  -5   0   8          7.02          7.26         1.47 o
  -4   0   8          0.25         -0.45         0.81 o
  -3   0   8          4.07          9.25         0.98 o
  -2   0   8          0.53          0.93         0.50 o
  -1   0   8        101.96        101.92         1.59 o
   0   0   8         13.34         14.24         1.01 o
   1   0   8         28.54         29.22         1.39 o
   2   0   8         62.19         57.84         1.56 o
   3   0   8         59.09         52.79         1.49 o
   4   0   8          0.00         -0.53         0.44 o
   5   0   8          7.47         10.24         0.91 o
   6   0   8          1.12          0.74         0.73 o
  -6   1   8          6.89          6.48         1.62 o
  -5   1   8          3.11          3.75         1.27 o
  -4   1   8          7.58          5.14         0.94 o
  -3   1   8          1.96          3.88         0.78 o
  -2   1   8          1.70          0.99         0.48 o
  -1   1   8          1.67          0.79         0.41 o
   0   1   8        153.11        160.36         2.55 o
   1   1   8         19.96         26.22         1.13 o
   2   1   8         30.88         30.85         1.27 o
   3   1   8         30.30         27.91         1.29 o
   4   1   8        105.82        104.05         2.32 o
   5   1   8          3.22          1.25         0.60 o
   6   1   8          2.90          1.64         0.71 o
   7   1   8          7.66         10.47         1.19 o
  -6   2   8          0.90         -0.43         1.18 o
  -5   2   8          4.29          5.16         1.29 o
  -4   2   8          2.56          2.10         0.87 o
  -3   2   8         13.21         15.72         1.31 o
  -2   2   8          0.00          1.00         0.45 o
  -1   2   8         55.29         54.36         1.34 o
   0   2   8         28.11         22.99         0.93 o
   1   2   8          0.02          0.82         0.36 o
   2   2   8          8.15          8.72         0.81 o
   3   2   8          0.05         -0.59         0.47 o
   4   2   8         10.83          8.89         0.88 o
   5   2   8         93.29         86.45         2.69 o
   6   2   8          9.36          8.25         0.99 o
   7   2   8          0.03          0.06         0.77 o
  -6   3   8          1.64          1.85         1.56 o
  -5   3   8          0.87         -0.45         0.85 o
  -4   3   8          7.83          4.85         1.03 o
  -3   3   8         23.64         22.23         1.58 o
  -2   3   8         17.94         15.42         0.95 o
  -1   3   8         35.68         39.11         1.25 o
   0   3   8         20.91         23.91         1.06 o
   1   3   8         35.35         31.18         1.36 o
   2   3   8          3.49          2.26         0.52 o
   3   3   8          0.09         -0.22         0.45 o
   4   3   8         13.35         11.92         1.18 o
   5   3   8         26.95         24.10         1.31 o
   6   3   8          5.96          5.84         1.02 o
   7   3   8          2.83          2.85         0.97 o
  -6   4   8         19.89         21.95         3.24 o
  -5   4   8          3.36          2.68         1.15 o
  -4   4   8          2.19          0.94         0.99 o
  -3   4   8          0.33          0.15         0.76 o
  -2   4   8          6.39          6.17         0.84 o
  -1   4   8         61.49         61.13         1.44 o
   0   4   8         47.83         50.68         1.30 o
   1   4   8         23.57         24.06         1.22 o
   2   4   8         12.43         11.59         0.93 o
   3   4   8          0.13         -0.21         0.40 o
   4   4   8         13.72         17.60         1.11 o
   5   4   8          0.05          0.15         0.54 o
   6   4   8          4.07          2.99         1.50 o
  -5   5   8          2.51          1.10         1.07 o
  -4   5   8          1.19          0.14         0.94 o
  -3   5   8          0.16         -0.71         0.66 o
  -2   5   8        107.94        107.30         2.28 o
  -1   5   8         45.21         40.50         1.10 o
   0   5   8          2.16          1.87         0.50 o
   1   5   8         30.62         31.07         1.25 o
   2   5   8          0.63          1.07         0.45 o
   3   5   8         16.65         15.62         1.09 o
   4   5   8          0.22          0.55         0.47 o
   5   5   8          4.62          5.27         0.90 o
   6   5   8          0.06         -0.28         0.69 o
  -5   6   8          0.14         -0.63         1.01 o
  -4   6   8          1.85          2.22         1.29 o
  -3   6   8          1.74          1.54         0.77 o
  -2   6   8          0.28          0.38         0.56 o
  -1   6   8        401.67        401.11         3.66 o
   0   6   8         51.91         48.15         1.35 o
   1   6   8         29.18         32.34         1.32 o
   2   6   8         10.65          9.37         0.88 o
   3   6   8         16.34         14.63         1.11 o
   4   6   8          3.50          2.96         0.66 o
   5   6   8          5.28          4.73         1.00 o
   6   6   8         10.64         13.51         1.94 o
  -5   7   8          1.28          1.82         1.61 o
  -4   7   8          0.02         -0.25         0.89 o
  -3   7   8          0.04         -1.02         0.85 o
  -2   7   8          1.34          0.77         0.62 o
  -1   7   8          0.02         -0.05         0.58 o
   0   7   8          1.50          3.68         0.69 o
   1   7   8          0.05          0.51         0.53 o
   2   7   8          1.80          1.50         0.58 o
   3   7   8          6.12          5.70         0.78 o
   4   7   8         69.07         71.96         2.23 o
   5   7   8          2.58          1.93         1.46 o
   6   7   8          0.50          2.58         0.97 o
  -4   8   8          0.77          0.68         1.11 o
  -3   8   8         14.46         13.24         1.79 o
  -2   8   8          1.54          0.72         0.79 o
  -1   8   8          1.38          1.80         0.89 o
   0   8   8          5.94          7.94         0.93 o
   1   8   8          0.21          0.48         0.60 o
   2   8   8          0.55          0.26         0.57 o
   3   8   8          2.27          2.10         0.66 o
   4   8   8         55.74         67.81         3.03 o
   5   8   8         15.17         13.71         1.52 o
  -4   9   8          0.23         -0.65         1.23 o
  -3   9   8         11.27         10.79         1.86 o
  -2   9   8          0.74          1.23         1.07 o
  -1   9   8          0.01          0.90         1.43 o
   0   9   8          6.97          6.47         1.23 o
   1   9   8         14.10         12.83         1.07 o
   2   9   8          0.16          1.21         0.59 o
   3   9   8          4.25          3.42         1.00 o
   4   9   8          2.45          2.92         1.10 o
   5   9   8          0.93          2.67         1.44 o
  -3  10   8          0.00          0.89         1.65 o
  -2  10   8          2.47          1.50         1.70 o
  -1  10   8          1.23          1.56         1.32 o
   0  10   8          1.56         -0.31         1.15 o
   1  10   8          0.84          0.28         0.77 o
   2  10   8          2.99          3.76         0.76 o
   3  10   8          0.05          0.83         1.57 o
   4  10   8          0.03          0.41         0.97 o
  -2  11   8          0.70         -0.90         1.37 o
  -1  11   8          0.61         -0.13         1.11 o
   0  11   8          1.61         -0.36         1.16 o
   1  11   8          2.16          2.04         1.43 o
   2  11   8         14.88         16.90         2.42 o
   3  11   8          0.10          1.26         0.92 o
   0  12   8          0.27          0.26         1.29 o
   1  12   8          0.11          0.87         2.11 o
  -1  -7   9          0.01         -1.32         1.99 o
   0  -7   9         12.75         19.06         2.66 o
   1  -7   9          0.21          0.34         1.04 o
   2  -7   9          1.11          1.74         1.20 o
  -3  -6   9          0.88          2.87         3.16 o
  -2  -6   9          0.05         -2.11         1.81 o
  -1  -6   9          2.57          3.11         1.77 o
   0  -6   9          4.54          5.27         1.70 o
   1  -6   9          1.12          0.97         0.95 o
   2  -6   9          0.03         -0.06         0.91 o
   3  -6   9          0.09         -0.68         1.26 o
  -4  -5   9         21.08         30.86         3.18 o
  -3  -5   9          0.07          2.37         2.05 o
  -2  -5   9          2.58          2.22         1.40 o
  -1  -5   9          1.99          0.82         0.99 o
   0  -5   9          8.58          5.77         1.04 o
   1  -5   9          0.85          0.12         0.80 o
   2  -5   9          1.04          0.98         1.10 o
   3  -5   9          0.67         -0.29         1.24 o
   4  -5   9          2.32          1.24         1.12 o
  -4  -4   9          1.33          3.07         2.66 o
  -3  -4   9         12.03         13.14         3.19 o
  -2  -4   9          3.95          6.85         1.77 o
  -1  -4   9          6.40          4.95         1.03 o
   0  -4   9         38.53         36.14         2.30 o
   1  -4   9          6.38          5.02         0.92 o
   2  -4   9          2.64          1.33         0.85 o
   3  -4   9          0.11         -0.21         0.84 o
   4  -4   9          2.57          3.55         1.07 o
   5  -4   9          2.43          1.55         1.13 o
  -5  -3   9          0.69          2.68         1.45 o
  -4  -3   9          3.96          3.27         1.12 o
  -3  -3   9          7.24          7.32         1.41 o
  -2  -3   9         67.95         67.39         3.22 o
  -1  -3   9         61.75         60.78         2.08 o
   0  -3   9          0.66          1.15         0.74 o
   1  -3   9        166.59        157.08         2.94 o
   2  -3   9          5.05          5.66         0.88 o
   3  -3   9          0.60          0.93         0.79 o
   4  -3   9          0.95          1.41         0.91 o
   5  -3   9          2.25          2.18         0.97 o
  -5  -2   9          4.73          8.17         1.49 o
  -4  -2   9          0.24         -0.67         0.87 o
  -3  -2   9         44.04         41.44         3.32 o
  -2  -2   9          2.51          5.25         0.99 o
  -1  -2   9        210.60        214.09         3.55 o
   0  -2   9         38.92         40.88         1.96 o
   1  -2   9         64.75         61.43         1.99 o
   2  -2   9          4.59          5.26         0.86 o
   3  -2   9          0.39          0.32         0.58 o
   4  -2   9         12.18         11.96         1.25 o
   5  -2   9          5.84          8.25         1.40 o
   6  -2   9          5.66          9.59         1.50 o
  -5  -1   9          5.03          6.39         1.43 o
  -4  -1   9          0.30          1.12         0.89 o
  -3  -1   9         32.57         36.96         1.88 o
  -2  -1   9          6.78          6.16         0.94 o
  -1  -1   9          2.61          2.49         0.77 o
   0  -1   9          2.06          1.19         0.69 o
   1  -1   9          0.03         -0.06         0.67 o
   2  -1   9         10.04         10.82         1.13 o
   3  -1   9          8.65          7.75         0.96 o
   4  -1   9          0.77          1.24         0.58 o
   5  -1   9          5.34          6.34         0.96 o
   6  -1   9         14.34         13.43         1.45 o
  -5   0   9         13.21         14.60         1.93 o
  -4   0   9          4.98          6.45         1.37 o
  -3   0   9         14.76         15.61         1.19 o
  -2   0   9          4.75          3.63         0.74 o
  -1   0   9          0.05         -0.36         0.41 o
   0   0   9          0.01          0.69         0.52 o
   1   0   9         32.02         32.35         1.49 o
   2   0   9         82.16         83.27         1.95 o
   3   0   9        166.53        177.61         3.15 o
   4   0   9         47.34         43.33         1.87 o
   5   0   9          2.96          3.17         0.68 o
   6   0   9         17.29         19.32         1.56 o
  -5   1   9          6.88          6.26         1.44 o
  -4   1   9          0.04          0.22         0.85 o
  -3   1   9          0.24         -0.22         0.58 o
  -2   1   9         18.19         18.33         1.23 o
  -1   1   9         21.49         22.69         1.06 o
   0   1   9        117.87        111.26         1.98 o
   1   1   9         26.35         27.09         1.57 o
   2   1   9          1.12          1.50         0.60 o
   3   1   9         26.48         24.28         1.52 o
   4   1   9         20.39         21.43         1.30 o
   5   1   9          1.49          2.28         0.65 o
   6   1   9          0.12          0.44         0.66 o
  -5   2   9          0.09          0.55         1.17 o
  -4   2   9          1.26          0.00         0.78 o
  -3   2   9          3.65          3.94         0.91 o
  -2   2   9          7.46          9.49         0.95 o
  -1   2   9          0.01          0.07         0.46 o
   0   2   9         80.04         74.55         1.61 o
   1   2   9         46.88         43.67         1.46 o
   2   2   9         23.35         30.45         1.46 o
   3   2   9          0.22          0.17         0.51 o
   4   2   9          0.67          0.30         0.50 o
   5   2   9          1.72          2.78         0.67 o
   6   2   9          0.62          1.68         0.78 o
  -5   3   9          0.75          0.93         1.32 o
  -4   3   9          7.72          6.82         1.18 o
  -3   3   9         31.07         30.78         1.89 o
  -2   3   9          6.78          6.64         0.91 o
  -1   3   9         15.46         18.15         1.07 o
   0   3   9         33.64         31.20         1.23 o
   1   3   9          2.44          2.39         0.61 o
   2   3   9         15.40         13.45         1.04 o
   3   3   9         31.77         35.79         1.60 o
   4   3   9          5.04          5.88         0.82 o
   5   3   9          2.65          3.50         0.90 o
   6   3   9          6.36          2.89         0.95 o
  -5   4   9          0.45         -0.57         0.88 o
  -4   4   9          7.64          5.02         1.13 o
  -3   4   9          0.79          0.53         0.81 o
  -2   4   9          4.34          4.33         0.79 o
  -1   4   9          0.21          1.13         0.58 o
   0   4   9         24.25         30.56         1.40 o
   1   4   9          6.24          7.45         1.60 o
   2   4   9          2.07          2.42         0.70 o
   3   4   9         24.12         23.78         1.44 o
   4   4   9         11.42         11.50         1.10 o
   5   4   9         10.54          7.33         1.13 o
   6   4   9          0.42          1.55         0.93 o
  -5   5   9          5.65          6.07         1.54 o
  -4   5   9          4.33          2.93         1.18 o
  -3   5   9          1.20          0.78         0.87 o
  -2   5   9         10.65         14.04         1.17 o
  -1   5   9         32.23         27.28         1.32 o
   0   5   9          0.22         -0.59         0.53 o
   1   5   9         12.05         54.37         3.83 o
   2   5   9         75.81         80.00         1.93 o
   3   5   9          0.51          0.80         0.52 o
   4   5   9          1.55          2.78         0.67 o
   5   5   9          0.10          0.20         0.72 o
   6   5   9          0.00          0.65         0.84 o
  -5   6   9          0.02          1.82         1.54 o
  -4   6   9          0.25          0.51         1.27 o
  -3   6   9          0.14         -1.07         0.82 o
  -2   6   9          8.52          7.68         0.90 o
  -1   6   9         12.54         10.86         1.11 o
   0   6   9         24.39         24.42         1.22 o
   1   6   9          8.35          8.11         0.80 o
   2   6   9          3.64          8.10         0.88 o
   3   6   9          6.83          6.08         0.83 o
   4   6   9          2.30          2.37         1.12 o
   5   6   9         14.16         10.73         1.43 o
   6   6   9          0.01          0.73         0.81 o
  -5   7   9          0.34          0.14         1.39 o
  -4   7   9          0.30         -0.16         1.00 o
  -3   7   9          0.01          0.63         1.01 o
  -2   7   9          6.41          3.94         0.88 o
  -1   7   9          0.48          1.02         0.75 o
   0   7   9         12.67         23.66         1.19 o
   1   7   9          3.74          3.98         0.70 o
   2   7   9          1.49          1.23         0.63 o
   3   7   9          5.63          8.02         0.94 o
   4   7   9          8.51          7.69         1.08 o
   5   7   9          0.96          1.08         0.81 o
   6   7   9          0.06          1.35         1.09 o
  -4   8   9          2.16          0.23         1.01 o
  -3   8   9         10.28          8.79         1.86 o
  -2   8   9         19.72         16.13         1.77 o
  -1   8   9          1.67          1.85         0.80 o
   0   8   9          3.16          2.64         0.74 o
   1   8   9          0.00          0.31         0.79 o
   2   8   9          8.64          9.50         1.06 o
   3   8   9         23.04         25.24         1.62 o
   4   8   9          0.08          1.91         0.97 o
   5   8   9          6.12          6.33         2.15 o
  -3   9   9          3.33         -1.11         3.11 o
  -2   9   9          4.83          5.27         1.38 o
  -1   9   9          0.25          0.31         1.37 o
   0   9   9          4.25          2.94         1.07 o
   1   9   9          0.05          0.03         0.59 o
   2   9   9          3.43          3.15         0.74 o
   3   9   9          5.38          6.21         1.28 o
   4   9   9          2.75          4.24         1.51 o
   5   9   9          1.04          5.58         1.25 o
  -3  10   9          0.09         -0.93         1.40 o
  -2  10   9          0.16         -2.76         1.81 o
  -1  10   9          0.05          0.05         1.14 o
   0  10   9          0.41         -0.83         1.12 o
   1  10   9          5.50          4.03         1.01 o
   2  10   9          5.55          4.37         1.08 o
   3  10   9          4.62          6.48         1.32 o
   4  10   9          0.84          1.86         1.21 o
  -1  11   9          0.64          0.55         1.35 o
   0  11   9          1.33          1.68         1.35 o
   1  11   9          1.20          2.95         1.50 o
   2  11   9          7.27          5.57         1.57 o
   3  11   9          5.44          5.51         1.69 o
  -2  -6  10          0.31          1.94         2.13 o
  -1  -6  10          4.20          6.10         2.08 o
   0  -6  10          3.67          5.66         1.78 o
   1  -6  10          0.01         -1.45         1.11 o
   2  -6  10          1.28         -0.67         1.30 o
  -3  -5  10          2.53          3.23         3.39 o
  -2  -5  10          5.81          4.93         1.78 o
  -1  -5  10          0.09          1.58         1.55 o
   0  -5  10          5.38          6.41         1.22 o
   1  -5  10          2.01          1.86         1.12 o
   2  -5  10          2.16          2.74         1.28 o
   3  -5  10          3.18          3.43         1.32 o
  -3  -4  10          3.47          3.58         2.76 o
  -2  -4  10          0.29          0.84         1.31 o
  -1  -4  10          4.53          3.73         2.19 o
   0  -4  10          1.09          0.60         0.86 o
   1  -4  10         17.38         13.80         1.39 o
   2  -4  10          1.47         -0.84         0.90 o
   3  -4  10          0.06         -0.34         0.89 o
   4  -4  10          3.53          2.53         1.43 o
  -4  -3  10          0.61          2.00         2.78 o
  -3  -3  10          0.02          4.33         1.74 o
  -2  -3  10          1.06          1.72         1.70 o
  -1  -3  10          0.43         -0.24         0.82 o
   0  -3  10         11.08         10.29         1.24 o
   1  -3  10          5.05          4.19         0.98 o
   2  -3  10         30.06         25.24         1.62 o
   3  -3  10          4.92          5.10         1.24 o
   4  -3  10          0.32          0.65         1.10 o
   5  -3  10          4.67          4.04         1.37 o
  -4  -2  10          0.07         -0.59         2.60 o
  -3  -2  10         26.11         28.99         2.40 o
  -2  -2  10          0.49          3.93         1.35 o
  -1  -2  10          3.77          4.53         0.94 o
   0  -2  10          1.19          1.49         0.83 o
   1  -2  10          4.16          3.28         0.87 o
   2  -2  10          1.35          1.08         0.75 o
   3  -2  10          0.20         -0.15         0.59 o
   4  -2  10          3.77          1.89         0.98 o
   5  -2  10          0.10         -0.03         1.14 o
  -5  -1  10          1.54          2.77         1.59 o
  -4  -1  10          0.66          0.96         1.82 o
  -3  -1  10         19.98         19.05         2.03 o
  -2  -1  10        244.96        265.77         4.31 o
  -1  -1  10         16.44         17.34         1.32 o
   0  -1  10         15.56         17.18         1.37 o
   1  -1  10          2.81          1.97         1.07 o
   2  -1  10          1.18          0.80         0.81 o
   3  -1  10          8.07         11.71         1.23 o
   4  -1  10          7.97          9.54         1.12 o
   5  -1  10         12.69         14.54         1.54 o
  -5   0  10          1.60          2.52         1.30 o
  -4   0  10          2.39          2.42         1.14 o
  -3   0  10         17.56         17.44         1.63 o
  -2   0  10         17.34         15.97         1.65 o
  -1   0  10          1.48          1.25         0.63 o
   0   0  10         31.76         36.47         1.55 o
   1   0  10          0.07         -0.62         0.46 o
   2   0  10        117.76        123.56         2.64 o
   3   0  10         38.79         36.42         1.84 o
   4   0  10          8.26          6.84         0.93 o
   5   0  10          0.83          1.69         0.69 o
   6   0  10          0.00          0.32         0.98 o
  -5   1  10          3.71          3.93         1.40 o
  -4   1  10          0.12         -0.09         0.94 o
  -3   1  10          7.25          7.66         1.11 o
  -2   1  10          8.43          9.35         1.17 o
  -1   1  10         16.35         16.45         1.07 o
   0   1  10          7.23          6.32         0.78 o
   1   1  10          0.03         -0.29         0.52 o
   2   1  10         19.70         18.92         1.22 o
   3   1  10        235.81        261.20         4.01 o
   4   1  10          7.91         10.68         1.12 o
   5   1  10          1.48          1.50         0.85 o
   6   1  10          0.44          0.08         0.84 o
  -5   2  10          0.16         -0.63         1.41 o
  -4   2  10          1.42          1.48         0.99 o
  -3   2  10          0.08         -0.70         0.74 o
  -2   2  10          2.88          1.39         0.69 o
  -1   2  10         22.29         24.41         1.35 o
   0   2  10         33.58         34.86         1.44 o
   1   2  10          0.27          0.12         0.55 o
   2   2  10         37.37         51.67         1.72 o
   3   2  10         11.11         10.59         0.98 o
   4   2  10          1.54          1.99         0.66 o
   5   2  10          3.66          2.38         1.04 o
   6   2  10          3.47          3.33         0.97 o
  -5   3  10          1.04         -0.88         1.72 o
  -4   3  10          2.56          2.11         1.05 o
  -3   3  10          2.97          1.96         0.92 o
  -2   3  10          7.71          6.14         1.01 o
  -1   3  10          6.09          5.32         0.82 o
   0   3  10         15.71         15.21         1.22 o
   1   3  10          1.54          1.41         0.61 o
   2   3  10         40.72         46.17         2.05 o
   3   3  10         65.00         66.38         1.87 o
   4   3  10          0.02          0.08         0.56 o
   5   3  10          5.56          5.97         0.97 o
   6   3  10          0.15          0.92         0.83 o
  -5   4  10          0.14         -0.56         1.63 o
  -4   4  10          0.04          0.20         0.92 o
  -3   4  10          7.44          5.14         1.07 o
  -2   4  10          0.13          0.19         0.80 o
  -1   4  10          0.96         -0.16         0.51 o
   0   4  10          0.00          2.36         0.73 o
   1   4  10          4.01          4.65         0.85 o
   2   4  10          0.00          0.11         0.55 o
   3   4  10          1.60          1.67         0.73 o
   4   4  10         45.95         47.89         2.14 o
   5   4  10         13.47         13.98         1.39 o
   6   4  10          2.04          1.81         0.91 o
  -5   5  10          0.15          1.00         1.26 o
  -4   5  10          4.00          3.12         1.28 o
  -3   5  10          0.07         -0.19         0.85 o
  -2   5  10          0.69          9.37         1.24 o
  -1   5  10          4.24          3.43         0.73 o
   0   5  10          0.43          0.87         0.60 o
   1   5  10          3.04          4.65         0.81 o
   2   5  10         22.05         20.59         1.25 o
   3   5  10         18.51         16.12         1.27 o
   4   5  10          2.61          2.14         0.82 o
   5   5  10          0.01          0.76         0.76 o
   6   5  10          0.00          0.89         0.90 o
  -4   6  10          0.00          2.59         1.43 o
  -3   6  10          1.69          0.52         0.76 o
  -2   6  10          0.86         -0.78         0.82 o
  -1   6  10          6.30          7.02         1.00 o
   0   6  10          1.83          2.04         0.55 o
   1   6  10          2.31          1.83         0.60 o
   2   6  10          3.05          2.82         0.71 o
   3   6  10          0.10          0.02         0.51 o
   4   6  10          1.63          0.42         0.63 o
   5   6  10          1.35          1.89         0.85 o
   6   6  10          2.67          4.86         1.60 o
  -4   7  10          0.03          0.69         1.19 o
  -3   7  10          3.51          1.89         1.50 o
  -2   7  10         10.44          8.60         1.16 o
  -1   7  10          3.85          3.73         0.86 o
   0   7  10          1.31          2.07         0.94 o
   1   7  10          1.78          0.60         0.55 o
   2   7  10          1.33          0.99         0.63 o
   3   7  10          0.09          0.08         0.83 o
   4   7  10          3.23          3.16         0.93 o
   5   7  10          0.61          1.66         1.47 o
  -4   8  10          0.00         -2.50         3.08 o
  -3   8  10          0.05         -2.83         2.68 o
  -2   8  10         35.70         30.06         2.33 o
  -1   8  10          0.68          0.65         0.73 o
   0   8  10          5.79          6.66         1.16 o
   1   8  10          5.47          3.70         0.78 o
   2   8  10          2.62          2.10         0.68 o
   3   8  10          5.38          5.64         1.01 o
   4   8  10         12.89          9.43         1.41 o
   5   8  10          0.67          1.74         1.22 o
  -3   9  10          1.21         -0.17         2.40 o
  -2   9  10          1.60         -0.28         1.03 o
  -1   9  10          0.02         -1.62         1.43 o
   0   9  10          0.02         -1.02         0.94 o
   1   9  10          1.46          1.33         0.92 o
   2   9  10          0.85          0.72         0.78 o
   3   9  10         16.12         20.78         1.77 o
   4   9  10          8.79         11.20         1.85 o
  -2  10  10          0.07         -2.25         1.84 o
  -1  10  10          1.31         -2.28         1.57 o
   0  10  10          0.03          0.18         1.56 o
   1  10  10          1.34          0.63         1.33 o
   2  10  10          0.15          2.30         1.00 o
   3  10  10          7.42         10.29         1.57 o
  -1  11  10          0.28          1.09         1.61 o
   0  11  10          1.60          3.94         1.58 o
   1  11  10          0.13          0.37         1.50 o
   2  11  10          2.80          3.32         1.15 o
  -2  -5  11          0.16          1.89         2.16 o
  -1  -5  11         14.27         18.92         2.69 o
   0  -5  11          0.00          0.53         1.32 o
   1  -5  11          2.75          2.32         1.29 o
   2  -5  11          0.61         -0.89         1.04 o
  -3  -4  11          6.76          7.31         3.62 o
  -2  -4  11          0.30          0.36         1.71 o
  -1  -4  11          0.02         -0.69         1.46 o
   0  -4  11          2.73          3.43         1.17 o
   1  -4  11          0.70          1.59         1.09 o
   2  -4  11          0.17         -0.12         1.03 o
   3  -4  11          4.17          3.40         1.28 o
  -3  -3  11          2.01          3.51         2.57 o
  -2  -3  11          1.14          3.34         1.74 o
  -1  -3  11          0.39         -0.61         1.06 o
   0  -3  11          1.32          0.19         0.97 o
   1  -3  11          2.08          1.20         0.87 o
   2  -3  11          3.49          2.67         1.38 o
   3  -3  11          0.07         -0.68         1.56 o
   4  -3  11         11.63         14.27         1.88 o
  -4  -2  11          5.95          6.78         1.93 o
  -3  -2  11          2.99          4.91         1.57 o
  -2  -2  11          0.54          5.08         1.66 o
  -1  -2  11          1.53          2.04         1.09 o
   0  -2  11         17.48         16.89         1.50 o
   1  -2  11          2.91          1.26         0.86 o
   2  -2  11         12.91         11.34         1.35 o
   3  -2  11          4.46          4.44         1.00 o
   4  -2  11          0.00         -1.57         1.49 o
   5  -2  11          8.43          6.52         1.49 o
  -4  -1  11          0.00          0.89         3.04 o
  -3  -1  11         26.52         29.79         2.52 o
  -2  -1  11          8.66         10.73         1.93 o
  -1  -1  11         16.75         14.26         1.92 o
   0  -1  11         35.66         38.01         2.21 o
   1  -1  11          1.45          0.78         0.80 o
   2  -1  11          0.01          0.36         0.67 o
   3  -1  11          4.60          6.20         1.16 o
   4  -1  11          5.50          7.43         1.11 o
   5  -1  11          1.85          1.24         1.34 o
  -4   0  11          6.88          7.15         2.46 o
  -3   0  11          3.05          2.38         1.51 o
  -2   0  11         82.93         84.04         2.72 o
  -1   0  11          5.76          5.55         0.93 o
   0   0  11         11.64         13.26         1.18 o
   1   0  11          0.08         -0.21         0.61 o
   2   0  11         31.87         32.64         2.12 o
   3   0  11          7.84          7.67         1.06 o
   4   0  11          0.07          0.46         0.88 o
   5   0  11          3.22          3.89         1.08 o
  -4   1  11          0.02          0.41         1.29 o
  -3   1  11         11.18         12.15         1.71 o
  -2   1  11          0.05          0.13         0.80 o
  -1   1  11          0.24          0.59         0.60 o
   0   1  11          7.90          7.17         0.89 o
   1   1  11         15.63         18.53         1.26 o
   2   1  11          0.49          1.09         0.65 o
   3   1  11         46.31         42.74         2.04 o
   4   1  11         17.65         11.72         1.21 o
   5   1  11          2.95          3.19         1.03 o
  -5   2  11          1.30          0.42         2.18 o
  -4   2  11          2.23          2.14         1.64 o
  -3   2  11          3.59          4.44         1.33 o
  -2   2  11          0.28          0.37         0.79 o
  -1   2  11         22.13         19.23         1.37 o
   0   2  11          0.30          0.18         0.54 o
   1   2  11          7.27          8.14         1.00 o
   2   2  11         52.38         54.76         1.88 o
   3   2  11         30.80         25.09         1.47 o
   4   2  11          0.03         -1.04         0.69 o
   5   2  11         13.86         16.65         1.71 o
   6   2  11          0.63         -0.27         0.85 o
  -5   3  11          0.23          2.07         1.72 o
  -4   3  11          2.93          2.74         1.18 o
  -3   3  11          0.37         -0.12         1.07 o
  -2   3  11          0.92          0.78         0.93 o
  -1   3  11         11.55         15.24         1.17 o
   0   3  11         25.47         24.49         1.53 o
   1   3  11          0.57          0.06         0.59 o
   2   3  11         31.91         34.88         1.65 o
   3   3  11          8.17         11.49         1.07 o
   4   3  11         11.17          9.38         1.14 o
   5   3  11          0.31          0.67         0.74 o
   6   3  11          0.13         -0.28         0.86 o
  -4   4  11          0.16          0.08         1.02 o
  -3   4  11          3.06          3.49         1.22 o
  -2   4  11          0.01          0.93         1.02 o
  -1   4  11         14.54         11.19         1.11 o
   0   4  11          9.71         10.32         1.06 o
   1   4  11          4.15          4.95         0.89 o
   2   4  11          5.82          8.02         1.02 o
   3   4  11          0.28          0.56         0.65 o
   4   4  11          8.55         10.49         1.24 o
   5   4  11         11.30          9.47         1.25 o
   6   4  11          1.89          1.43         1.12 o
  -4   5  11          3.15          0.95         1.10 o
  -3   5  11          1.86          1.06         1.04 o
  -2   5  11          0.03          0.34         0.95 o
  -1   5  11         12.03         10.64         1.23 o
   0   5  11          0.28          0.04         0.62 o
   1   5  11         12.26         12.46         1.13 o
   2   5  11          3.54          3.21         0.86 o
   3   5  11          0.31         -0.07         0.62 o
   4   5  11          0.23         -0.16         0.72 o
   5   5  11         10.27          8.44         1.27 o
  -4   6  11          0.39         -0.49         2.27 o
  -3   6  11          0.01          0.51         1.00 o
  -2   6  11          2.71          1.72         1.03 o
  -1   6  11          8.27          9.37         1.16 o
   0   6  11          4.78          4.15         0.72 o
   1   6  11          7.31          6.28         0.83 o
   2   6  11          7.66          7.94         1.01 o
   3   6  11          2.65          3.55         0.91 o
   4   6  11          5.55          4.95         1.16 o
   5   6  11          0.05         -0.08         0.81 o
  -4   7  11          0.05          0.80         2.89 o
  -3   7  11          0.64          0.27         2.40 o
  -2   7  11         14.03         14.24         1.62 o
  -1   7  11          4.17          4.15         1.30 o
   0   7  11          0.28          0.57         0.78 o
   1   7  11          8.09          6.02         0.96 o
   2   7  11          0.02         -0.19         0.58 o
   3   7  11          0.45          1.07         0.72 o
   4   7  11          0.03         -0.18         0.78 o
   5   7  11          0.15          2.58         1.09 o
  -3   8  11          1.06          0.50         1.74 o
  -2   8  11          0.74          0.82         1.84 o
  -1   8  11         26.60         22.07         1.59 o
   0   8  11          5.81          4.76         1.10 o
   1   8  11          3.83          5.01         1.04 o
   2   8  11          0.80          0.53         0.76 o
   3   8  11          6.35          7.03         1.12 o
   4   8  11          2.69          2.75         0.98 o
  -2   9  11          0.05          0.05         1.88 o
  -1   9  11          1.29         -1.10         1.67 o
   0   9  11          0.71          0.19         1.02 o
   1   9  11          0.00          0.35         0.78 o
   2   9  11          0.14          0.38         0.84 o
   3   9  11          1.81          3.16         1.10 o
   4   9  11          9.83         10.05         1.79 o
  -1  10  11          0.46         -0.57         1.30 o
   0  10  11          0.95         -0.16         1.31 o
   1  10  11          0.31          1.50         1.12 o
   2  10  11          1.16          2.15         1.30 o
   3  10  11          0.09          0.56         1.02 o
   1  11  11          1.51         -0.55         1.26 o
  -1  -4  12          3.17          2.27         2.10 o
   0  -4  12          1.78          2.49         1.32 o
   1  -4  12          3.19          3.60         1.29 o
   2  -4  12          2.70          2.03         1.42 o
  -2  -3  12          1.20          2.45         3.99 o
  -1  -3  12          1.29          4.88         2.94 o
   0  -3  12          3.83          2.60         1.60 o
   1  -3  12          0.38          0.18         1.20 o
   2  -3  12          0.60         -0.10         1.01 o
   3  -3  12          2.45          4.59         1.45 o
  -3  -2  12          2.70          0.89         2.33 o
  -2  -2  12          0.04          3.12         2.01 o
  -1  -2  12          1.59          1.69         1.60 o
   0  -2  12         31.28         32.50         2.22 o
   1  -2  12          1.09          0.55         0.96 o
   2  -2  12          0.84          1.35         1.08 o
   3  -2  12          0.02         -0.47         1.32 o
   4  -2  12          0.21          1.03         1.25 o
  -3  -1  12          2.03          1.87         1.44 o
  -2  -1  12          8.07          8.11         1.89 o
  -1  -1  12         17.71         16.92         1.90 o
   0  -1  12          0.45          0.53         0.71 o
   1  -1  12         52.65         57.56         2.51 o
   2  -1  12          0.11         -0.05         0.88 o
   3  -1  12          0.49          1.14         0.79 o
   4  -1  12          1.34          0.60         1.07 o
  -4   0  12          2.66          4.97         2.13 o
  -3   0  12          9.76         14.24         3.58 o
  -2   0  12          0.78          0.76         0.99 o
  -1   0  12         22.95         28.38         2.26 o
   0   0  12          0.68          0.67         0.92 o
   1   0  12         12.92         13.36         1.29 o
   2   0  12          0.90          0.75         0.70 o
   3   0  12          1.07          0.68         1.04 o
   4   0  12          9.91          9.90         1.37 o
   5   0  12         10.03         12.42         1.59 o
  -4   1  12          0.29         -0.32         2.40 o
  -3   1  12         31.57         36.30         3.36 o
  -2   1  12          0.01         -0.17         0.86 o
  -1   1  12          4.00          3.96         1.23 o
   0   1  12          0.94         -0.40         0.64 o
   1   1  12          4.67          5.90         0.98 o
   2   1  12          2.03          1.69         0.82 o
   3   1  12          0.01         -0.48         0.94 o
   4   1  12          3.56          2.85         0.97 o
   5   1  12          4.59          3.94         1.54 o
  -4   2  12          2.60         -0.67         1.54 o
  -3   2  12         10.08          9.12         1.64 o
  -2   2  12          0.60         -1.03         1.15 o
  -1   2  12          0.74         -0.33         0.92 o
   0   2  12          0.09         -0.99         0.49 o
   1   2  12          1.72          2.03         0.78 o
   2   2  12         39.52         44.40         1.91 o
   3   2  12         31.24         29.33         1.95 o
   4   2  12          3.10          1.41         1.55 o
   5   2  12          0.13          0.64         0.97 o
  -4   3  12          0.80          1.57         1.68 o
  -3   3  12          2.09          0.23         1.12 o
  -2   3  12          2.59          1.50         1.33 o
  -1   3  12          4.35          3.55         1.08 o
   0   3  12         12.01         11.89         1.20 o
   1   3  12          2.79          1.00         0.71 o
   2   3  12         22.44         27.72         1.59 o
   3   3  12          0.43          0.24         0.92 o
   4   3  12          0.01         -0.78         0.78 o
   5   3  12          3.25          4.80         1.23 o
  -4   4  12          0.02         -2.00         2.00 o
  -3   4  12          0.31          0.52         1.29 o
  -2   4  12          2.28          2.92         1.32 o
  -1   4  12          2.09          2.65         0.98 o
   0   4  12          7.28          7.68         1.03 o
   1   4  12         15.70         14.89         1.30 o
   2   4  12         12.71         13.77         1.39 o
   3   4  12          0.00          0.72         0.90 o
   4   4  12          0.42          0.99         0.79 o
   5   4  12          0.07          0.53         0.93 o
  -4   5  12          1.58          2.99         1.58 o
  -3   5  12          3.52          1.93         1.46 o
  -2   5  12          0.64          1.69         1.30 o
  -1   5  12          4.56          5.96         1.12 o
   0   5  12          3.24          2.50         0.81 o
   1   5  12          7.60          7.47         1.03 o
   2   5  12         18.05         14.90         1.58 o
   3   5  12          2.16          2.45         0.84 o
   4   5  12          1.37          1.72         0.85 o
   5   5  12          0.68          1.25         1.01 o
  -3   6  12          0.03         -0.04         1.38 o
  -2   6  12          0.45          0.74         1.26 o
  -1   6  12          0.02          0.02         0.78 o
   0   6  12          0.13         -0.37         0.73 o
   1   6  12          0.27         -0.39         0.67 o
   2   6  12          2.63          0.64         0.75 o
   3   6  12          8.64          8.83         1.18 o
   4   6  12          0.07         -0.18         0.77 o
   5   6  12          2.13          2.13         0.99 o
  -3   7  12          0.01         -0.52         1.78 o
  -2   7  12          3.06          2.78         1.35 o
  -1   7  12          1.83          1.88         0.88 o
   0   7  12          0.15          1.28         0.97 o
   1   7  12          5.53          5.84         1.04 o
   2   7  12          9.18          9.38         1.20 o
   3   7  12          0.19         -0.29         0.62 o
   4   7  12          0.86          0.72         0.92 o
  -2   8  12          2.09         -1.26         1.44 o
  -1   8  12          0.88         -0.02         1.22 o
   0   8  12          0.87         -0.65         0.93 o
   1   8  12          0.61          1.49         0.79 o
   2   8  12          0.03          0.04         0.74 o
   3   8  12          0.52          0.45         0.79 o
   4   8  12          0.77          0.64         0.88 o
  -2   9  12          0.90         -1.80         3.32 o
  -1   9  12          0.12         -0.75         1.22 o
   0   9  12          1.89          2.00         1.13 o
   1   9  12          0.03          0.02         1.02 o
   2   9  12          0.01          0.56         1.07 o
   3   9  12          0.94          1.01         0.94 o
   0  10  12          0.72          0.30         1.47 o
   1  10  12          0.23          1.20         1.14 o
   2  10  12          1.46          3.14         1.10 o
  -1  -3  13          0.03          2.06         3.03 o
   0  -3  13          2.73          2.01         1.53 o
   1  -3  13          0.06         -1.80         1.05 o
   2  -3  13          9.30         12.21         1.97 o
  -2  -2  13          0.23          1.40         3.48 o
  -1  -2  13          3.55          3.83         1.64 o
   0  -2  13          0.64          0.09         0.98 o
   1  -2  13          1.82          1.30         1.09 o
   2  -2  13          0.49          1.61         1.07 o
   3  -2  13          3.81          7.42         1.63 o
  -2  -1  13          0.98          5.26         2.88 o
  -1  -1  13          1.32          1.13         1.24 o
   0  -1  13          0.21          0.87         0.79 o
   1  -1  13          0.64          1.06         0.82 o
   2  -1  13          1.52          3.24         0.87 o
   3  -1  13          5.59          6.72         1.26 o
  -3   0  13          5.94          6.85         2.04 o
  -2   0  13          0.79          1.43         1.46 o
  -1   0  13          1.01          1.28         1.56 o
   0   0  13          1.24          0.64         0.79 o
   1   0  13          5.01          4.03         1.01 o
   2   0  13          1.44         -0.18         0.87 o
   3   0  13          0.15          2.02         0.98 o
   4   0  13          4.03          2.69         1.03 o
  -3   1  13          4.82          4.60         2.31 o
  -2   1  13         35.79         34.66         3.01 o
  -1   1  13          8.64          7.83         1.56 o
   0   1  13          6.51          5.68         1.00 o
   1   1  13          1.81          1.61         0.82 o
   2   1  13          0.29         -0.22         0.79 o
   3   1  13          6.09          7.01         1.21 o
   4   1  13          6.29          7.72         1.27 o
  -3   2  13         11.24          9.42         1.91 o
  -2   2  13          3.41          3.01         1.53 o
  -1   2  13          1.20          0.74         1.07 o
   0   2  13          4.76          4.71         1.00 o
   1   2  13          2.71          4.09         1.02 o
   2   2  13         33.53         36.82         2.20 o
   3   2  13         10.03          6.75         1.18 o
   4   2  13          0.26         -0.53         1.10 o
  -3   3  13          1.07          2.20         1.61 o
  -2   3  13          1.43          1.08         1.35 o
  -1   3  13          1.46          0.32         1.07 o
   0   3  13          0.01         -0.71         0.75 o
   1   3  13          0.84          0.44         0.77 o
   2   3  13         10.27         13.56         1.34 o
   3   3  13         39.40         37.73         2.27 o
   4   3  13          4.00          1.25         0.99 o
  -3   4  13          0.08          1.21         1.46 o
  -2   4  13          3.06          3.78         1.58 o
  -1   4  13          1.45          0.78         1.36 o
   0   4  13          2.70          2.02         0.88 o
   1   4  13          1.49          1.89         0.94 o
   2   4  13         13.21          9.93         1.27 o
   3   4  13          0.66          0.49         0.89 o
   4   4  13          4.41          4.74         1.82 o
  -3   5  13          0.29         -1.73         1.67 o
  -2   5  13          0.00          0.95         1.36 o
  -1   5  13          3.30          1.29         1.38 o
   0   5  13          0.76          0.38         0.78 o
   1   5  13          3.64          3.47         0.98 o
   2   5  13          7.81          5.62         1.32 o
   3   5  13         12.44         12.97         1.58 o
   4   5  13          0.75          1.21         1.03 o
  -3   6  13          0.41          2.48         1.54 o
  -2   6  13          0.23          0.50         1.34 o
  -1   6  13          0.00          0.84         1.56 o
   0   6  13          0.32          1.88         1.08 o
   1   6  13          5.61          5.71         1.49 o
   2   6  13          0.13          0.32         0.75 o
   3   6  13          0.43          1.63         0.78 o
   4   6  13          8.14         10.22         1.74 o
  -2   7  13          1.09          2.76         1.55 o
  -1   7  13          0.39          1.33         1.41 o
   0   7  13          0.99          0.17         1.06 o
   1   7  13          0.36          1.57         0.82 o
   2   7  13          1.94         -0.50         0.66 o
   3   7  13          1.36          4.69         1.08 o
   4   7  13          2.05          3.97         1.16 o
  -2   8  13          0.31          1.93         2.14 o
  -1   8  13          0.74          0.35         1.56 o
   0   8  13          1.13          1.72         1.22 o
   1   8  13          0.26          0.55         0.97 o
   2   8  13          0.06         -0.45         0.85 o
   3   8  13          0.24         -1.11         1.49 o
  -1   9  13          0.49          1.56         3.62 o
   0   9  13          0.33          1.17         1.51 o
   1   9  13          0.16         -0.26         1.66 o
   2   9  13          0.55          0.95         0.99 o
  -1  -1  14          0.37         -1.94         1.29 o
   0  -1  14          0.17          0.43         1.44 o
   1  -1  14          0.02         -0.18         0.77 o
   2  -1  14          0.00         -0.09         0.91 o
  -2   0  14          0.91         -2.32         2.34 o
  -1   0  14          4.96          6.07         1.76 o
   0   0  14          3.77          3.22         2.17 o
   1   0  14          1.20          0.97         0.90 o
   2   0  14          0.30          0.55         0.93 o
   3   0  14          1.15          1.96         1.02 o
  -2   1  14          0.16         -2.15         2.15 o
  -1   1  14          0.22          0.34         1.16 o
   0   1  14         12.79          9.28         1.82 o
   1   1  14          0.59         -0.07         0.76 o
   2   1  14          0.01         -1.45         0.73 o
   3   1  14          0.16          1.44         0.98 o
  -2   2  14         12.79         12.78         2.21 o
  -1   2  14          0.08         -1.66         1.07 o
   0   2  14          3.66          4.82         1.51 o
   1   2  14          0.03         -1.32         0.76 o
   2   2  14          8.62          8.02         1.22 o
   3   2  14          0.47          0.90         0.94 o
  -2   3  14          0.56          1.08         1.47 o
  -1   3  14          0.29         -0.11         1.03 o
   0   3  14          0.07         -0.23         1.11 o
   1   3  14          5.14          5.79         1.29 o
   2   3  14          0.63          1.40         0.84 o
   3   3  14          5.00          4.27         1.19 o
   4   3  14          0.01          0.11         0.95 o
  -2   4  14          0.01          0.19         2.27 o
  -1   4  14          2.87          4.10         1.62 o
   0   4  14          0.00          0.34         0.86 o
   1   4  14          4.05          3.42         1.03 o
   2   4  14         11.75         12.90         1.47 o
   3   4  14          4.09          4.94         1.79 o
   4   4  14          0.07          0.75         1.09 o
  -2   5  14          0.35         -0.62         2.04 o
  -1   5  14          2.85          4.77         1.70 o
   0   5  14          2.56          2.91         1.03 o
   1   5  14          0.90          0.90         0.86 o
   2   5  14          4.57          4.26         1.20 o
   3   5  14          0.05         -0.36         1.31 o
  -2   6  14          0.17          1.43         1.55 o
  -1   6  14          1.82          0.43         2.68 o
   0   6  14          2.88          2.81         1.26 o
   1   6  14          2.88          2.04         1.10 o
   2   6  14          1.03          0.53         1.22 o
   3   6  14          0.09          0.22         0.85 o
  -1   7  14          1.70          4.47         1.66 o
   0   7  14          0.88          0.96         1.57 o
   1   7  14          5.26          4.30         1.07 o
   2   7  14          0.88          1.07         0.90 o
   3   7  14          0.20         -0.20         0.85 o
   0   8  14          0.12         -1.58         1.32 o
   1   8  14          2.26          1.44         1.22 o
   2   8  14          1.64          1.69         1.01 o
   0   1  15          0.00         -0.77         1.19 o
   1   1  15          5.23          2.66         1.07 o
  -1   2  15          0.62          1.09         1.79 o
   0   2  15          0.63          0.85         1.28 o
   1   2  15          1.25         -0.20         0.91 o
   2   2  15          0.07          1.78         0.98 o
  -1   3  15          2.11          1.73         2.41 o
   0   3  15          0.00          2.61         1.38 o
   1   3  15          2.74          3.68         1.22 o
   2   3  15          0.00          1.21         1.04 o
  -1   4  15          0.58          1.51         1.84 o
   0   4  15          0.08         -0.77         1.28 o
   1   4  15          3.52          5.44         1.22 o
   2   4  15         11.13          9.45         1.72 o
  -1   5  15          0.45          1.32         1.87 o
   0   5  15          0.42          1.19         1.37 o
   1   5  15          0.88          1.41         1.08 o
   2   5  15          6.82         10.02         1.59 o
   0   6  15          0.33          1.11         1.51 o
   1   6  15          4.03          4.47         1.23 o
   2   6  15          1.37          1.57         1.52 o
                                                
